# Supplementary material for: The royal food of termites shows king and queen specificity
Source: PNAS Nexus. 2023 Jul 4;2(7):pgad222. doi: 10.1093/pnasnexus/pgad222 (PMC10338896; doi:10.1093/pnasnexus/pgad222)
Supplement: pgad222_Supplementary_Data [file pgad222_supplementary_data.zip]

Archive with 9 entries (9 files):
- PNASNEXUS-PNASNEXUS-2023-00231R-s09.xlsx
- PNASNEXUS-PNASNEXUS-2023-00231R-s01.pdf
- PNASNEXUS-PNASNEXUS-2023-00231R-s02.mov
- PNASNEXUS-PNASNEXUS-2023-00231R-s03.mov
- PNASNEXUS-PNASNEXUS-2023-00231R-s04.xlsx
- PNASNEXUS-PNASNEXUS-2023-00231R-s05.xlsx
- PNASNEXUS-PNASNEXUS-2023-00231R-s06.xlsx
- PNASNEXUS-PNASNEXUS-2023-00231R-s07.xlsx
- PNASNEXUS-PNASNEXUS-2023-00231R-s08.xlsx
