# Supplementary material for: The royal food of termites shows king and queen specificity
Source: PNAS Nexus. 2023 Jul 4;2(7):pgad222. doi: 10.1093/pnasnexus/pgad222 (PMC10338896; doi:10.1093/pnasnexus/pgad222)
Supplement: pgad222_Supplementary_Data [file pgad222_supplementary_data.zip › PNASNEXUS-PNASNEXUS-2023-00231R-s09.xlsx]

## Sheet: Band-α_id_6
mass	position	peptide sequence
6158.05	116–170	LYSQLLGWEINPQTEVLVTA GAYEALFSTILGHTSPGDEV IIIEPFFDCYDPMVR
3731.91	52–84	SVWVEYIQLALDHKPLNLGQ GFPDFAAPDYVTK
3448.66	303–333	NLQTVHQNCVYTCSTPIQEA VAQGFELELGR
3046.46	358–385	FLSDVGMVPTIPEGGYFMVA DWSALDTK
2780.35	15–39	SRPTFGTWSAVLVSHQVQMS TMSDK
2547.26	241–260	WNVLCISDEVYEWLVYKPYK
2267.1	190–209	IMSGDWVLDPSELTSLFNSR
1978.02	85–102	ALSEVATGENVLLNQYTR
1670.85	410–424	LQGIPPSAFYSEPHK
1522.77	334–346	LGQPECYFLSLPR
1387.81	212–224	AIILNTPHNPIGK
1318.64	386–396	VNLEEETDELK
1173.61	264–273	IATLPGMWER
1146.61	230–239	ELELIADLCK
1088.6	1–10	MLISLGPVCR
1027.59	442–450	LQQAADILR
950.473	291–299	TGWAYGPAK
940.521	425–432	HLVETSVR
925.478	283–290	TFSVTGWK
847.488	274–282	TITIGSAGK
744.461	109–115	LVNALSK
720.331	46–51	YHGSEK
717.404	40–45	FNLPAR
673.338	433–437	YCFIK
670.342	103–108	GFGHPR
645.408	178–182	FIPLR
629.337	171–177	AAGGTPR
622.356	225–229	VFTQK
611.286	353–357	DFMAK
589.319	347–351	ELEAK
572.33	11–14	HLFR
551.265	403–406	WMSK

## Sheet: Band-α_id_14
mass	position	peptide sequence
6158.05	116–170	LYSQLLGWEINPQTEVLVTA GAYEALFSTILGHTSPGDEV IIIEPFFDCYDPMVR
3731.91	52–84	SVWVEYIQLALDHKPLNLGQ GFPDFAAPDYVTK
3448.66	303–333	NLQTVHQNCVYTCSTPIQEA VAQGFELELGR
3046.46	358–385	FLSDVGMVPTIPEGGYFMVA DWSALDTK
2780.35	15–39	SRPTFGTWSAVLVSHQVQMS TMSDK
2547.26	241–260	WNVLCISDEVYEWLVYKPYK
2267.1	190–209	IMSGDWVLDPSELTSLFNSR
1978.02	85–102	ALSEVATGENVLLNQYTR
1670.85	410–424	LQGIPPSAFYSEPHK
1522.77	334–346	LGQPECYFLSLPR
1387.81	212–224	AIILNTPHNPIGK
1318.64	386–396	VNLEEETDELK
1173.61	264–273	IATLPGMWER
1146.61	230–239	ELELIADLCK
1088.6	1–10	MLISLGPVCR
1027.59	442–450	LQQAADILR
950.473	291–299	TGWAYGPAK
940.521	425–432	HLVETSVR
925.478	283–290	TFSVTGWK
847.488	274–282	TITIGSAGK
744.461	109–115	LVNALSK
720.331	46–51	YHGSEK
717.404	40–45	FNLPAR
673.338	433–437	YCFIK
670.342	103–108	GFGHPR
645.408	178–182	FIPLR
629.337	171–177	AAGGTPR
622.356	225–229	VFTQK
611.286	353–357	DFMAK
589.319	347–351	ELEAK
572.33	11–14	HLFR
551.265	403–406	WMSK

## Sheet: Band-α_id_38
mass	position	peptide sequence
6158.05	116–170	LYSQLLGWEINPQTEVLVTA GAYEALFSTILGHTSPGDEV IIIEPFFDCYDPMVR
3731.91	52–84	SVWVEYIQLALDHKPLNLGQ GFPDFAAPDYVTK
3448.66	303–333	NLQTVHQNCVYTCSTPIQEA VAQGFELELGR
3046.46	358–385	FLSDVGMVPTIPEGGYFMVA DWSALDTK
2780.35	15–39	SRPTFGTWSAVLVSHQVQMS TMSDK
2547.26	241–260	WNVLCISDEVYEWLVYKPYK
2267.1	190–209	IMSGDWVLDPSELTSLFNSR
1978.02	85–102	ALSEVATGENVLLNQYTR
1670.85	410–424	LQGIPPSAFYSEPHK
1522.77	334–346	LGQPECYFLSLPR
1387.81	212–224	AIILNTPHNPIGK
1318.64	386–396	VNLEEETDELK
1173.61	264–273	IATLPGMWER
1146.61	230–239	ELELIADLCK
1088.6	1–10	MLISLGPVCR
1027.59	442–450	LQQAADILR
950.473	291–299	TGWAYGPAK
940.521	425–432	HLVETSVR
925.478	283–290	TFSVTGWK
847.488	274–282	TITIGSAGK
744.461	109–115	LVNALSK
720.331	46–51	YHGSEK
717.404	40–45	FNLPAR
673.338	433–437	YCFIK
670.342	103–108	GFGHPR
645.408	178–182	FIPLR
629.337	171–177	AAGGTPR
622.356	225–229	VFTQK
611.286	353–357	DFMAK
589.319	347–351	ELEAK
572.33	11–14	HLFR
551.265	403–406	WMSK

## Sheet: Band-α_id_123
mass	position	peptide sequence
3253.61	120–148	MTQIMFETFNTPAMYVAIQA VLSLYASGR
3151.64	149–178	TTGIVLDSGDGVSHTVPIYE GYALPHAILR
3151.37	258–285	CPEAMFQPSFLGMESCGIHE TTYNSIMK
2602.34	338–360	YSVWIGGSILASLSTFQQMW ISK
2493.15	217–239	LCYVALDFEQEMATAASSSS LEK
2215.07	293–313	DLYANTVLSGGTTMYPGIAD R
1954.06	97–114	VAPEEHPVLLTEAPLNPK
1946.9	70–85	YPIEHGIVTNWDDMEK
1942.8	1–19	MCDDDVAALVVDNGSGMCK
1790.89	240–255	SYELPDGQVITIGNER
1516.7	361–373	QEYDESGPSIVHR
1515.75	86–96	IWHHTFYNELR
1211.59	41–51	YQGIMVGMGQK
1198.71	30–40	AVFPSIVGRPR
1198.52	52–62	DSYVGDEAQSK
1161.62	317–327	EITALAPSTMK
1132.53	198–207	GYSFTTTAER
998.486	185–192	DLTDYLMK
976.448	20–29	AGFAGDDAPR
795.472	330–336	IIAPPER
720.335	286–291	CDVDIR
644.373	179–184	LDLAGR
631.377	193–197	ILTER
630.418	64–69	GILTVK
516.314	208–211	EIVR

## Sheet: Band-α_id_128
mass	position	peptide sequence
2264.14	4–25	TPAIGIDLGTTYSCVGVFQH GK
1954.99	138–155	SVTSAVITVPAYFNDSQR
1676.81	57–71	NQVAMNPNNTIFDAK
1659.9	172–187	IINEPTAAAIAYGLDK
1628.82	113–126	TFFPEEISSMVLTK
1567.8	89–102	HWPFNVVSDGGKPK
1487.7	37–49	TTPSYVAFTDTER
1270.56	78–88	FDDTTVQADMK
1228.63	26–36	VEIIANDQGNR
1185.66	160–171	DSGAIAGLNVLR
981.489	129–137	ETAEAYLGK
796.402	103–108	MQVQYK
687.404	50–56	LIGDAAK
555.263	189–193	GHGER

## Sheet: Band-α_id_154
mass	position	peptide sequence
6158.05	116–170	LYSQLLGWEINPQTEVLVTA GAYEALFSTILGHTSPGDEV IIIEPFFDCYDPMVR
3731.91	52–84	SVWVEYIQLALDHKPLNLGQ GFPDFAAPDYVTK
3448.66	303–333	NLQTVHQNCVYTCSTPIQEA VAQGFELELGR
3046.46	358–385	FLSDVGMVPTIPEGGYFMVA DWSALDTK
2780.35	15–39	SRPTFGTWSAVLVSHQVQMS TMSDK
2547.26	241–260	WNVLCISDEVYEWLVYKPYK
2267.1	190–209	IMSGDWVLDPSELTSLFNSR
1978.02	85–102	ALSEVATGENVLLNQYTR
1670.85	410–424	LQGIPPSAFYSEPHK
1522.77	334–346	LGQPECYFLSLPR
1387.81	212–224	AIILNTPHNPIGK
1318.64	386–396	VNLEEETDELK
1173.61	264–273	IATLPGMWER
1146.61	230–239	ELELIADLCK
1088.6	1–10	MLISLGPVCR
1027.59	442–450	LQQAADILR
950.473	291–299	TGWAYGPAK
940.521	425–432	HLVETSVR
925.478	283–290	TFSVTGWK
847.488	274–282	TITIGSAGK
744.461	109–115	LVNALSK
720.331	46–51	YHGSEK
717.404	40–45	FNLPAR
673.338	433–437	YCFIK
670.342	103–108	GFGHPR
645.408	178–182	FIPLR
629.337	171–177	AAGGTPR
622.356	225–229	VFTQK
611.286	353–357	DFMAK
589.319	347–351	ELEAK
572.33	11–14	HLFR
551.265	403–406	WMSK

## Sheet: Band-α_id_184
mass	position	peptide sequence
5574.65	43–94	TPSFGSTLLDVIQSGLENHDSGVGIYAPDAEAYSVFADLFDPIIEDYHGGFK
2393.13	103–124	DWGDVDTLGNLDPAGDYIISTR
1958.93	130–146	SLQGYPFNPCLTEAQYK
1739.91	265–280	LGFLTFCPTNLGTTVR
1705.77	313–328	GEHTEAEGGVYDISNK
1667.82	230–244	IISMQMGGDLGQVYR
1615.79	217–229	TFLVWGNEEDHLR
1319.71	152–164	VSSTLSGLEGELK
1255.64	341–351	EMHDGIAELIK
1242.62	165–175	GQFYPLTGMTK
1147.61	181–189	LIDDHFLFK
1140.56	331–340	MGLTEYEAVK
1101.62	246–255	LVTAVNDIEK
1018.52	1–9	MVDQAVLDK
993.493	194–202	FLQAANACR
986.469	257–264	IPFSHDDR
917.447	209–216	GIYHNDAK
878.462	33–39	EIFDNLK
792.436	304–309	YNLQVR
763.389	203–208	FWPTGR
751.398	10–16	LEAGYAK
745.409	297–303	LEEVAGK
691.362	17–23	LAASDSK
665.281	147–151	EMEEK
654.393	281–286	ASVHIK
631.341	176–180	EVQQK
563.267	352–356	QESSL
545.304	290–294	LAADR
508.313	29–32	FLTK

## Sheet: Band-α_id_186
mass	position	peptide sequence
2683.5	328–352	TWLPAGEALLQMIAIHLPSP VVAQK
2664.36	443–467	YVEAIEDVPSGNICGLVGVD QFLVK
2558.32	101–124	GFLINLIDSPGHVDFSSEVT AALR
2478.22	185–207	IVENVNVIIATYSDDSGPMG EVR
2462.26	125–148	VTDGALVVVDCVSGVCVQTE TVLR
2210.13	167–184	ALLELQLESEELYQTFQR
1980.93	355–372	MEMLYEGPLDDEAAIGVK
1720.88	213–229	GSVGFGSGLHGWAFTLK
1596.72	373–386	NCDPNAPLMMYISK
1503.7	72–84	STAISMFFELDDK
1478.71	274–285	SFCMYVLDPIYK
1317.68	85–95	DLVFITNPDQR
1307.65	21–32	NMSVIAHVDHGK
1251.62	250–259	LWGENFFNPK
1223.61	1–10	MVNFTVDEIR
1116.54	286–294	VFDSIMNYK
1116.5	230–238	QFAEMYAEK
1089.65	155–163	IKPVLFMNK
1075.56	415–424	IMGPNYVPGK
1050.57	33–42	STLTDSLVSK
1006.49	296–304	EEAASLMQK
868.477	468–475	TGTITTFK
821.437	436–442	TILMMGR
796.372	426–431	EDLYEK
777.381	387–393	MVPTSDK
760.378	396–401	FYAFGR
730.446	43–50	AGIIASAK
729.451	305–310	LNIELK
687.378	149–154	QAIAER
676.29	62–66	DEQER
639.31	56–60	FTDTR
623.289	11–15	VMMDK
620.252	268–272	EDDNK
606.328	407–412	VATGMK
577.338	67–71	CITIK
573.361	241–245	IDVVK
545.293	208–212	VDPSK
537.303	402–406	VFSGK
533.268	51–55	AGETR
504.296	324–327	VVMR

## Sheet: Band-α_id_190
mass	position	peptide sequence
3333.56	325–353	IGVEDALAHPYLEQYYDPAD EPVAEEPFR
3120.57	255–282	HYLDQLNHILGVLGSPTAED LECIINDK
2646.38	231–254	SIDIWSVGCILAEMLSNRPI FPGK
2599.24	48–71	YTNLAYIGEGAYGMVVSAYD NVTK
2158.02	196–214	VADPEHDHTGFLTEYVATR
1886.93	20–38	MATEGEVATAGGPNVEVVR
1883.95	144–158	LSNDHVCYFLYQILR
1846.9	123–137	DVYIIQCLMETDLYK
1787.96	172–187	DLKPSNLLLNTTCDLK
1508.7	79–90	ISPFEHQTYCQR
1361.74	7–19	AVVSTQSTWGVVK
1277.73	285–295	GYLQSLPFKPK
1260.65	369–378	YIFEETALFK
1209.65	162–171	YIHSANVLHR
1178.58	354–363	FAMELDDLPK
1129.56	316–324	MLTFNPHNR
1002.53	218–226	APEIMLNSK
995.527	103–110	HENVIDIR
992.462	39–47	GQCFEVGPR
959.49	379–386	QTLAQDQR
958.481	301–308	MFPHADLK
905.476	115–122	AVTIDQMK
894.45	188–195	ICDFGLAR
787.456	309–315	ALDLLDK
630.361	296–300	VPWTK
613.342	1–5	TISHR
524.262	215–217	WYR
516.314	111–114	DILR
502.335	97–100	ILTR

## Sheet: Band-α_id_274
mass	position	peptide sequence
4019.95	18–54	HQAFEAEVAAHSNAVVVLDN TGMEMINQAHFAADIIR
3367.59	1229–1259	DLMSWINSMMGLVSSDELAN DVTGAEALLER
3126.55	1271–1298	AGTFQAFELFGQQLLQSGHY ASVEIQEK
2826.23	817–840	QDLEDSLQAHQYFADANEAE SWMK
2709.41	1380–1404	IAALQTLADQLIAAEHYASQ PIDEK
2670.25	619–641	TVEDVELWLSEIEGQLMSED YGK
2622.22	1023–1045	ENYAEVQVADVGEDLEQVEV MQK
2507.15	773–795	IAAVCQSSQQMLDDGHFASE EIK
2501.19	102–122	ETFVTTDEFGHDLEHVEVLQ R
2392.19	1061–1082	LAEMNEIAMQLMSLGQTEAA LK
2377.18	419–440	QEAFLANEDLGDSLDSVEAL IK
2364.08	561–581	MEDITSTGQELIEANHYAAD R
2043.05	865–883	HEALVSDLEAFGNTISALR
2004.04	586–602	MDEILQLWETLVVATDK
1872.99	978–993	QNQIQAQYDQLLALAR
1834.89	394–407	ILYEQCMDLQLFYR
1799.88	1318–1331	MQLDQCLELQLFYR
1770.82	528–543	FATDDSYLDPTNLNGK
1733.82	1178–1192	LMQTHPETADQTYAK
1685.82	466–480	LIEGQHYAADDVAQR
1644.82	759–772	HQAVLAEINNHENR
1561.79	254–268	LCGIHAGHADQIQAK
1547.76	653–666	HALLEADVGSHQDR
1544.79	957–971	IEAGLSASQQNLADK
1542.73	1471–1484	HQAFEAELAANADR
1538.77	270–282	AEIVEYWESLTAK
1527.66	90–101	QCDEVMFWINDK
1476.72	607–618	LQEASQQQQFNR
1471.69	547–558	HQNFEQELNANK
1461.72	1195–1206	EINEEWTQLTAK
1459.83	713–724	LLDSLQVQQLFR
1455.56	1332–1343	DCEQAENWMSSR
1450.62	1438–1449	DADEMENWIAEK
1437.78	798–809	IGTLNDHWIQLK
1432.67	903–914	ECVVALYDYTEK
1427.87	78–89	LQQALVLVQFLR
1393.71	1426–1437	LGESQTLQQFSR
1365.65	1344–1355	EAFLQAEEVDSK
1363.64	196–207	DADETVAWISEK
1348.72	699–709	YSALQRPMNIR
1329.7	1083–1093	IQTQIEDLNQK
1318.67	1094–1104	WASLQQLTSER
1300.67	891–902	QQETPVIDVSGK
1296.67	1105–1116	ATQLGSAHEVQR
1295.56	408–418	DTEQADTWMAK
1287.69	924–935	GDVLTLLNSNNK
1275.59	725–734	DIEDEEAWIR
1273.67	352–363	STAEAGQLLLDR
1251.6	383–392	TSLLSMWEER
1238.57	843–853	EPIVCNTDYGK
1234.61	305–314	DLISWINDMK
1225.57	208–218	DVVLSSDDYGR
1203.55	1132–1142	DEALNNDDLGK
1195.57	290–298	LDESYYLHR
1181.6	1450–1459	LQLATEESYK
1177.53	164–172	EELNEAWMR
1145.62	642–651	DLTSVQNLQK
1143.6	325–335	DVAGAEALLER
1131.6	1011–1020	EAAELATWIK
1130.62	219–228	DLASVQTLQR
1122.58	1214–1222	LLDSYDLQR
1117.57	138–147	VTEVNELADK
1112.67	748–757	DLIGVQNLIK
1098.51	1047–1055	FDDFQADLK
1091.5	364–372	EHYASEEVK
1089.55	244–253	VTTLGQEADR
1079.59	946–955	QGFVPAAYVK
1076.51	854–863	DEDSGEALLK
1070.57	184–192	LFGAHEIQR
1035.56	148–156	LVVEGHPER
1030.58	315–324	AIISADELAK
1027.45	130–137	DMVSQEYR
1022.53	672–680	VASSQFVER
1016.48	681–689	GHFDADNIK
1001.6	63–70	LWELLLSK
958.52	1356–1364	GDNVEALIK
946.459	1170–1177	QLDETANR
944.48	737–745	EPVAASTNR
936.446	1299–1306	LESMTEAR
917.469	500–507	AILEDSNR
911.458	1372–1379	AINAHEEK
894.457	458–465	ALDEFATK
886.463	7–14	DPTNLQAK
875.447	448–455	SLAAQEEK
874.452	236–243	DLAALEDK
872.447	1460–1467	DPANIQSK
858.529	375–382	LVVLASEK
821.357	884–890	EQAQSCR
820.431	508–513	LQQFER
818.404	1126–1131	DWIQEK
813.378	124–129	FDEFQK
804.352	442–447	HEDFEK
802.431	1160–1167	DLAALGDK
801.458	1146–1152	SVQALQR
800.394	1223–1228	FLSDYR
796.431	57–62	LEELHR
790.337	1366–1371	HEDFDK
775.394	692–698	EAALTDR
768.404	299–304	FLADFR
746.383	520–525	GWINEK
740.369	1154–1159	HEGLER
732.407	482–487	AMLLER
731.423	175–180	QLALMR
731.368	940–945	VEVNDR
730.404	1412–1416	WFHLK
728.31	1–6	SDESYK
720.44	1005–1010	AYVLVR
712.337	230–235	HDGVER
710.266	514–519	DCDETK
706.338	1260–1264	HQEHR
706.325	1120–1125	DVDETK
704.394	157–162	DTILSR
704.357	1265–1270	TEIDAR
703.399	999–1004	LNETVK
702.403	1417–1422	EALIEK
687.404	489–494	NALLEK
678.332	336–340	HQEHK
660.331	341–346	GEIDAR
653.289	347–351	EDSFR
646.341	1307–1311	QELEK
634.298	936–939	DWWK
631.352	972–977	NSIAAR
630.357	1407–1411	QVLDR
616.356	1312–1316	AWIAR
593.296	918–922	EVSMK
588.31	1056–1060	ANEVR
587.351	667–671	IEGIR

[truncated: 23 more sheets: Band-α_id_287, Band-α_id_331, Band-α_id_474, Band-α_id_564, Band-α_id_565, Band-α_id_627, Band-α_id_704, Band-α_id_707, Band-α_id_726, Band-α_id_853, Band-α_id_862, Band-α_id_889, Band-α_id_1218, Band-β_id_26, Band-β_id_29, Band-β_id_91, Band-β_id_463, Band-β_id_471, Band-β_id_522, Band-β_id_543 …]
