# Supplementary material for: The royal food of termites shows king and queen specificity
Source: PNAS Nexus. 2023 Jul 4;2(7):pgad222. doi: 10.1093/pnasnexus/pgad222 (PMC10338896; doi:10.1093/pnasnexus/pgad222)
Supplement: pgad222_Supplementary_Data [file pgad222_supplementary_data.zip › PNASNEXUS-PNASNEXUS-2023-00231R-s04.xlsx]

## Sheet: Colony
colony_ID	recording date	PK_weight_mg	total_SQs_weight_mg	number_of_SQs
A	2019-09-18	3.86	108.96	20
B	2019-09-27	4.71	92.55	20
C	2019-09-19	3.76	89.48	20

## Sheet: PK trophallaxis
name_of_movie_file	colony_ID	caste	recording_date	approximate_time (h)	time (h,m,s)	event (elapsed time; h,m,s)	type_of_trophallaxis	analysable_for_provisioning_behavior	type_of_provisioning_behavior
190918W006_190510A_1.mov	A	PK	2019-09-18	10	10:13:01.200000	00:02:06	Stomodeal	Yes	Ignore
190918W006_190510A_1.mov	A	PK	2019-09-18	10	10:14:03.200000	00:02:16	Stomodeal	Yes	Rejest
190918W006_190510A_1.mov	A	PK	2019-09-18	10	10:55:41.800000	00:08:59	Proctodeal	-	-
190918W006_190510A_1.mov	A	PK	2019-09-18	10	10:58:16.800000	00:09:24	Stomodeal	Yes	Rejest
190918W006_190510A_2.mov	A	PK	2019-09-18	12	12:00:55.800000	00:00:09	Stomodeal	No	-
190918W006_190510A_2.mov	A	PK	2019-09-18	12	12:47:13.400000	00:07:37	Stomodeal	Yes	Accept
190918W006_190510A_4.mov	A	PK	2019-09-18	16	16:15:23.800000	00:02:29	Stomodeal	Yes	Ignore
190918W006_190510A_4.mov	A	PK	2019-09-18	16	16:22:19.200000	00:03:36	Stomodeal	Yes	Ignore
190918W006_190510A_4.mov	A	PK	2019-09-18	16	16:39:22.200000	00:06:21	Stomodeal	No	-
190918W006_190510A_5.mov	A	PK	2019-09-18	18	18:03:12.200000	00:00:31	Stomodeal	Yes	Ignore
190918W006_190510A_6.mov	A	PK	2019-09-18	20	20:44:26	00:07:10	Stomodeal	Yes	Reject
190918W006_190510A_7.mov	A	PK	2019-09-18	22	22:45:52.800000	00:07:24	Stomodeal	No	-
190918W006_190510A_7.mov	A	PK	2019-09-18	22	22:46:54.800000	00:07:34	Stomodeal	No	-
190918W006_190510A_7.mov	A	PK	2019-09-18	22	22:49:23.600000	00:07:58	Stomodeal	Yes	Ignore
190918W006_190510A_8.mov	A	PK	2019-09-19	0	00:16:50.600000	00:02:43	Stomodeal	No	-
190918W006_190510A_8.mov	A	PK	2019-09-19	0	00:35:20.400000	00:05:42	Proctodeal	-	-
190918W006_190510A_8.mov	A	PK	2019-09-19	0	00:47:01	00:07:35	Proctodeal	-	-
190918W006_190510A_9.mov	A	PK	2019-09-19	2	02:25:43.800000	00:04:09	Proctodeal	-	-
190918W006_190510A_9.mov	A	PK	2019-09-19	2	02:33:28.800000	00:05:24	Stomodeal	Yes	Reject
190918W006_190510A_11.mov	A	PK	2019-09-19	6	06:02:59.800000	00:00:29	Stomodeal	Yes	Ignore
190918W006_190510A_11.mov	A	PK	2019-09-19	6	06:15:36.200000	00:02:31	Stomodeal	Yes	Ignore
190918W006_190510A_12.mov	A	PK	2019-09-19	8	08:35:20.400000	00:05:42	Stomodeal	Yes	Ignore
190918W006_190510A_12.mov	A	PK	2019-09-19	8	08:43:17.800000	00:06:59	Stomodeal	Yes	Ignore
20190927W006_01.h264.mov	B	PK	2019-09-27	10	10:16:07.200000	00:02:36	Stomodeal	Yes	Ignore
20190927W006_02.h264.mov	B	PK	2019-09-27	12	12:08:47	00:01:25	Stomodeal	No	-
20190927W006_04.h264.mov	B	PK	2019-09-27	16	16:46:36.200000	00:07:31	Stomodeal	Yes	Reject
20190927W006_06.h264.mov	B	PK	2019-09-27	20	20:08:22.200000	00:01:21	Stomodeal	No	-
20190927W006_06.h264.mov	B	PK	2019-09-27	20	20:22:37.800000	00:03:39	Stomodeal	No	-
20190927W006_06.h264.mov	B	PK	2019-09-27	20	20:33:35	00:05:25	Stomodeal	Yes	Ignore
20190927W006_06.h264.mov	B	PK	2019-09-27	20	20:40:36.600000	00:06:33	Proctodeal	-	-
20190927W006_06.h264.mov	B	PK	2019-09-27	20	20:49:11.200000	00:07:56	Stomodeal	Yes	Accept
20190927W006_08.h264.mov	B	PK	2019-09-28	0	00:25:06.600000	00:04:03	Stomodeal	No	-
20190927W006_08.h264.mov	B	PK	2019-09-28	0	00:56:37.600000	00:09:08	Stomodeal	Yes	Reject
20190927W006_09.h264.mov	B	PK	2019-09-28	2	02:30:16.600000	00:04:53	Stomodeal	No	-
20190927W006_09.h264.mov	B	PK	2019-09-28	2	02:39:53.200000	00:06:26	Proctodeal	-	-
20190927W006_09.h264.mov	B	PK	2019-09-28	2	02:45:46.600000	00:07:23	Stomodeal	No	-
190919W008_TI129_1.mov	C	PK	2019-09-19	8	08:30:22.800000	00:04:54	Stomodeal	No	-
190919W008_TI129_2.mov	C	PK	2019-09-19	10	10:26:58.200000	00:04:21	Stomodeal	Yes	Reject
190919W008_TI129_2.mov	C	PK	2019-09-19	10	10:35:45.200000	00:05:46	Stomodeal	No	-
190919W008_TI129_2.mov	C	PK	2019-09-19	10	10:47:38.200000	00:07:41	Stomodeal	No	-
190919W008_TI129_6.mov	C	PK	2019-09-19	18	18:16:38.200000	00:02:41	Stomodeal	Yes	Ignore
190919W008_TI129_6.mov	C	PK	2019-09-19	18	18:30:47.600000	00:04:58	Stomodeal	Yes	Reject
190919W008_TI129_7.mov	C	PK	2019-09-19	20	20:22:31.600000	00:03:38	Stomodeal	No	-
190919W008_TI129_7.mov	C	PK	2019-09-19	20	20:45:28	00:07:20	Stomodeal	Yes	Reject
190919W008_TI129_8.mov	C	PK	2019-09-19	22	22:05:34.800000	00:00:54	Stomodeal	Yes	Reject
190919W008_TI129_8.mov	C	PK	2019-09-19	22	22:14:34.200000	00:02:21	Stomodeal	No	-
190919W008_TI129_8.mov	C	PK	2019-09-19	22	22:32:51.600000	00:05:18	Stomodeal	No	-
190919W008_TI129_9.mov	C	PK	2019-09-20	0	00:47:44.400000	00:07:42	Stomodeal	No	-
190919W008_TI129_11.mov	C	PK	2019-09-20	4	04:39:28.400000	00:06:22	Stomodeal	Yes	Ignore
190919W008_TI129_12.mov	C	PK	2019-09-20	6	06:10:07.600000	00:01:38	Stomodeal	No	-
190919W008_TI129_12.mov	C	PK	2019-09-20	6	06:11:03.400000	00:01:47	Stomodeal	Yes	Ignore
190919W008_TI129_12.mov	C	PK	2019-09-20	6	06:22:19.200000	00:03:36	Stomodeal	Yes	Ignore
190919W008_TI129_12.mov	C	PK	2019-09-20	6	06:28:25	00:04:35	Stomodeal	No	-

## Sheet: SQ trophallaxis
name_of_movie_file	colony_ID	caste	individual_id	recording_date	approximate_time (h)	time (h,m,s)	event (elapsed time; h,m,s)	type_of_trophallaxis	analysable_for_provisioning_behavior	type_of_provisioning_behavior
190918W006_190510A_1.mov	A	SQ	SQ1	2019-09-18	10	10:44:32.200000	00:07:11	Proctodeal	-	-
190918W006_190510A_1.mov	A	SQ	SQ1	2019-09-18	10	10:45:52.800000	00:07:24	Proctodeal	-	-
190918W006_190510A_1.mov	A	SQ	SQ1	2019-09-18	10	10:50:38	00:08:10	Proctodeal	-	-
190918W006_190510A_1.mov	A	SQ	SQ1	2019-09-18	10	10:51:33.800000	00:08:19	Stomodeal	No	-
190918W006_190510A_4.mov	A	SQ	SQ1	2019-09-18	16	16:28:49.800000	00:04:39	Stomodeal	Yes	Ignore
190918W006_190510A_7.mov	A	SQ	SQ1	2019-09-18	22	22:02:35	00:00:25	Stomodeal	Yes	Ignore
190918W006_190510A_7.mov	A	SQ	SQ1	2019-09-18	22	22:04:39	00:00:45	Stomodeal	Yes	Ignore
190918W006_190510A_4.mov	A	SQ	SQ2	2019-09-18	16	16:21:23.400000	00:03:27	Stomodeal	No	-
190918W006_190510A_4.mov	A	SQ	SQ2	2019-09-18	16	16:21:42	00:03:30	Stomodeal	No	-
190918W006_190510A_4.mov	A	SQ	SQ2	2019-09-18	16	16:53:56.400000	00:08:42	Stomodeal	No	-
190918W006_190510A_7.mov	A	SQ	SQ2	2019-09-18	22	22:02:41.200000	00:00:26	Stomodeal	Yes	Ignore
190918W006_190510A_7.mov	A	SQ	SQ2	2019-09-18	22	22:01:57.800000	00:00:19	Stomodeal	Yes	Ignore
190918W006_190510A_7.mov	A	SQ	SQ2	2019-09-18	22	22:36:10	00:05:50	Stomodeal	Yes	Ignore
190918W006_190510A_7.mov	A	SQ	SQ2	2019-09-18	22	22:40:49	00:06:35	Stomodeal	Yes	Ignore
190918W006_190510A_10.mov	A	SQ	SQ2	2019-09-19	4	04:04:08	00:00:40	Proctodeal	-	-
190918W006_190510A_10.mov	A	SQ	SQ2	2019-09-19	4	04:05:16.200000	00:00:51	Proctodeal	-	-
190918W006_190510A_10.mov	A	SQ	SQ2	2019-09-19	4	04:06:43	00:01:05	Proctodeal	-	-
190918W006_190510A_10.mov	A	SQ	SQ2	2019-09-19	4	04:22:19.200000	00:03:36	Stomodeal	Yes	Ignore
190918W006_190510A_1.mov	A	SQ	SQ3	2019-09-18	10	10:31:24.800000	00:05:04	Stomodeal	Yes	Ignore
190918W006_190510A_4.mov	A	SQ	SQ3	2019-09-18	16	16:09:30.400000	00:01:32	Stomodeal	Yes	Ignore
190918W006_190510A_4.mov	A	SQ	SQ3	2019-09-18	16	16:52:42	00:08:30	Stomodeal	No	-
190918W006_190510A_7.mov	A	SQ	SQ3	2019-09-18	22	22:01:08.200000	00:00:11	Stomodeal	Yes	Ignore
190918W006_190510A_7.mov	A	SQ	SQ3	2019-09-18	22	22:05:10	00:00:50	Stomodeal	No	-
190918W006_190510A_7.mov	A	SQ	SQ3	2019-09-18	22	22:27:04.400000	00:04:22	Stomodeal	Yes	Ignore
190918W006_190510A_7.mov	A	SQ	SQ3	2019-09-18	22	22:28:37.400000	00:04:37	Stomodeal	Yes	Ignore
190918W006_190510A_10.mov	A	SQ	SQ3	2019-09-19	4	04:15:42.400000	00:02:32	Stomodeal	Yes	Ignore
190918W006_190510A_10.mov	A	SQ	SQ3	2019-09-19	4	04:17:34	00:02:50	Stomodeal	No	-
190918W006_190510A_10.mov	A	SQ	SQ3	2019-09-19	4	04:19:19.400000	00:03:07	Stomodeal	Yes	Ignore
190918W006_190510A_10.mov	A	SQ	SQ3	2019-09-19	4	04:19:31.800000	00:03:09	Stomodeal	Yes	Ignore
20190927W006_04.h264.mov	B	SQ	SQ1	2019-09-27	16	16:21:11	00:03:25	Stomodeal	No	-
20190927W006_04.h264.mov	B	SQ	SQ1	2019-09-27	16	16:24:17	00:03:55	Stomodeal	No	-
20190927W006_04.h264.mov	B	SQ	SQ1	2019-09-27	16	16:31:24.800000	00:05:04	Stomodeal	No	-
20190927W006_07.h264.mov	B	SQ	SQ1	2019-09-27	22	22:33:10.200000	00:05:21	Proctodeal	-	-
20190927W006_10.h264.mov	B	SQ	SQ1	2019-09-28	4	04:50:07	00:08:05	Stomodeal	No	-
20190927W006_10.h264.mov	B	SQ	SQ1	2019-09-28	4	04:55:10.800000	00:08:54	Stomodeal	No	-
20190927W006_10.h264.mov	B	SQ	SQ1	2019-09-28	4	04:56:50	00:09:10	Stomodeal	No	-
20190927W006_01.h264.mov	B	SQ	SQ2	2019-09-27	10	10:00:31	00:00:05	Stomodeal	No	-
20190927W006_01.h264.mov	B	SQ	SQ2	2019-09-27	10	10:37:18.200000	00:06:01	Stomodeal	No	-
20190927W006_01.h264.mov	B	SQ	SQ2	2019-09-27	10	10:49:29.800000	00:07:59	Stomodeal	No	-
20190927W006_10.h264.mov	B	SQ	SQ2	2019-09-28	4	04:04:20.400000	00:00:42	Stomodeal	Yes	Ignore
20190927W006_10.h264.mov	B	SQ	SQ2	2019-09-28	4	04:08:59.400000	00:01:27	Proctodeal	-	-
20190927W006_10.h264.mov	B	SQ	SQ2	2019-09-28	4	04:22:37.800000	00:03:39	Stomodeal	Yes	Accept
20190927W006_10.h264.mov	B	SQ	SQ2	2019-09-28	4	04:23:08.800000	00:03:44	Stomodeal	Yes	Ignore
20190927W006_10.h264.mov	B	SQ	SQ2	2019-09-28	4	04:53:25.400000	00:08:37	Proctodeal	-	-
20190927W006_10.h264.mov	B	SQ	SQ2	2019-09-28	4	04:58:54	00:09:30	Proctodeal	-	-
20190927W006_01.h264.mov	B	SQ	SQ3	2019-09-27	10	10:00:55.800000	00:00:09	Stomodeal	Yes	Accept
20190927W006_01.h264.mov	B	SQ	SQ3	2019-09-27	10	10:43:36.400000	00:07:02	Stomodeal	No	-
20190927W006_01.h264.mov	B	SQ	SQ3	2019-09-27	10	10:47:56.800000	00:07:44	Stomodeal	No	-
20190927W006_04.h264.mov	B	SQ	SQ3	2019-09-27	16	16:46:23.800000	00:07:29	Stomodeal	No	-
20190927W006_04.h264.mov	B	SQ	SQ3	2019-09-27	16	16:56:37.600000	00:09:08	Stomodeal	Yes	Accept
20190927W006_07.h264.mov	B	SQ	SQ3	2019-09-27	22	22:11:59.200000	00:01:56	Proctodeal	-	-
20190927W006_10.h264.mov	B	SQ	SQ3	2019-09-28	4	04:08:16	00:01:20	Stomodeal	Yes	Accept
20190927W006_10.h264.mov	B	SQ	SQ3	2019-09-28	4	04:22:31.600000	00:03:38	Stomodeal	Yes	Accept
190919W008_TI129_1.mov	C	SQ	SQ1	2019-09-19	8	08:29:20.800000	00:04:44	Stomodeal	Yes	Ignore
190919W008_TI129_1.mov	C	SQ	SQ1	2019-09-19	8	08:38:14	00:06:10	Proctodeal	-	-
190919W008_TI129_1.mov	C	SQ	SQ1	2019-09-19	8	08:54:15	00:08:45	Proctodeal	-	-
190919W008_TI129_1.mov	C	SQ	SQ1	2019-09-19	8	08:57:08.600000	00:09:13	Proctodeal	-	-
190919W008_TI129_4.mov	C	SQ	SQ1	2019-09-19	14	14:32:33	00:05:15	Proctodeal	-	-
190919W008_TI129_1.mov	C	SQ	SQ2	2019-09-19	8	08:42:15.800000	00:06:49	Proctodeal	-	-
190919W008_TI129_1.mov	C	SQ	SQ2	2019-09-19	8	08:51:09	00:08:15	Proctodeal	-	-
190919W008_TI129_1.mov	C	SQ	SQ2	2019-09-19	8	08:51:58.600000	00:08:23	Proctodeal	-	-
190919W008_TI129_1.mov	C	SQ	SQ2	2019-09-19	8	08:53:25.400000	00:08:37	Stomodeal	No	-
190919W008_TI129_4.mov	C	SQ	SQ2	2019-09-19	14	14:20:15.200000	00:03:16	Stomodeal	No	-
190919W008_TI129_4.mov	C	SQ	SQ2	2019-09-19	14	14:23:08.800000	00:03:44	Stomodeal	No	-
190919W008_TI129_4.mov	C	SQ	SQ2	2019-09-19	14	14:40:05.600000	00:06:28	Stomodeal	No	-
190919W008_TI129_7.mov	C	SQ	SQ2	2019-09-19	20	20:29:02.200000	00:04:41	Stomodeal	Yes	Ignore
190919W008_TI129_10.mov	C	SQ	SQ2	2019-09-20	2	02:39:03.600000	00:06:18	Stomodeal	No	-
190919W008_TI129_10.mov	C	SQ	SQ2	2019-09-20	2	02:53:13	00:08:35	Stomodeal	No	-
190919W008_TI129_1.mov	C	SQ	SQ3	2019-09-19	8	08:09:49	00:01:35	Stomodeal	No	-
190919W008_TI129_1.mov	C	SQ	SQ3	2019-09-19	8	08:38:45	00:06:15	Stomodeal	No	-
190919W008_TI129_1.mov	C	SQ	SQ3	2019-09-19	8	08:58:54	00:09:30	Stomodeal	No	-
190919W008_TI129_4.mov	C	SQ	SQ3	2019-09-19	14	14:12:36.400000	00:02:02	Stomodeal	No	-
190919W008_TI129_4.mov	C	SQ	SQ3	2019-09-19	14	14:58:41.600000	00:09:28	Stomodeal	No	-
190919W008_TI129_10.mov	C	SQ	SQ3	2019-09-20	2	02:03:18.400000	00:00:32	Stomodeal	No	-
190919W008_TI129_10.mov	C	SQ	SQ3	2019-09-20	2	02:04:51.400000	00:00:47	Stomodeal	Yes	Ignore
190919W008_TI129_10.mov	C	SQ	SQ3	2019-09-20	2	02:13:26	00:02:10	Stomodeal	Yes	Ignore
190919W008_TI129_10.mov	C	SQ	SQ3	2019-09-20	2	02:31:37.200000	00:05:06	Stomodeal	Yes	Ignore
190919W008_TI129_10.mov	C	SQ	SQ3	2019-09-20	2	02:36:16.200000	00:05:51	Stomodeal	No	-
190919W008_TI129_10.mov	C	SQ	SQ3	2019-09-20	2	02:37:30.600000	00:06:03	Stomodeal	Yes	Ignore
190919W008_TI129_10.mov	C	SQ	SQ3	2019-09-20	2	02:52:17.200000	00:08:26	Stomodeal	No	-
