# Supplementary material for: The royal food of termites shows king and queen specificity
Source: PNAS Nexus. 2023 Jul 4;2(7):pgad222. doi: 10.1093/pnasnexus/pgad222 (PMC10338896; doi:10.1093/pnasnexus/pgad222)
Supplement: pgad222_Supplementary_Data [file pgad222_supplementary_data.zip › PNASNEXUS-PNASNEXUS-2023-00231R-s05.xlsx]

## Sheet: Sheet1
id	colony_id	caste	body_weight (mg)	midGut_area (mm^2)	hindGut_area (mm^2)	depth (mm)	midGut_vol (mm^3)	hindGut_vol (mm^3)	volume_ratio_of_midgut_to_hindgut
1	K	PK	3.68	0.8602	0.6868	0.2	0.17204	0.13736	0.556044
2	K	SQ	5.21	2.5411	1.0776	0.2	0.50822	0.21552	0.702214
3	K	mSol	2.01	0.2194	1.0068	0.2	0.04388	0.20136	0.178927
4	K	fSol	2.12	0.2562	1.059	0.2	0.05124	0.2118	0.194799
5	K	mW	1.74	0.4328	2.6952	0.2	0.08656	0.53904	0.138363
6	K	fW	1.87	0.418	1.9108	0.2	0.0836	0.38216	0.179492
7	L	PK	3.84	0.8888	0.4628	0.2	0.17776	0.09256	0.657591
8	L	SQ	6.12	3.1041	1.1354	0.2	0.62082	0.22708	0.732185
9	L	mSol	1.95	0.4026	1.0545	0.2	0.08052	0.2109	0.276302
10	L	fSol	2.06	0.5882	0.9371	0.2	0.11764	0.18742	0.385629
11	L	mW	1.94	0.5048	2.2638	0.2	0.10096	0.45276	0.18233
12	L	fW	2.03	0.48	2.6476	0.2	0.096	0.52952	0.153472
13	M	PK	5.55	1.2211	0.8644	0.2	0.24422	0.17288	0.585519
14	M	SQ	14.62	9.7781	1.6926	0.2	1.95562	0.33852	0.852441
15	M	mSol	2.9	0.5927	1.3652	0.2	0.11854	0.27304	0.302722
16	M	fSol	2.95	0.3796	1.0653	0.2	0.07592	0.21306	0.262717
17	M	mW	2.57	0.6073	1.6693	0.2	0.12146	0.33386	0.266757
18	M	fW	2.54	0.5267	3.7329	0.2	0.10534	0.74658	0.12365
19	N	PK	3.98	0.7967	0.5563	0.2	0.15934	0.11126	0.58884
20	N	SQ	9.07	2.0646	1.1815	0.2	0.41292	0.2363	0.636025
21	N	mSol	2.5	0.3363	0.6112	0.2	0.06726	0.12224	0.354934
22	N	fSol	2.65	0.4113	1.3358	0.2	0.08226	0.26716	0.235419
23	N	mW	2.38	0.5089	3.2953	0.2	0.10178	0.65906	0.133773
24	N	fW	2.52	0.454	2.4149	0.2	0.0908	0.48298	0.158249
25	O	PK	3.81	1.0433	0.8168	0.2	0.20866	0.16336	0.560884
26	O	SQ	6.57	2.6468	1.0662	0.2	0.52936	0.21324	0.712847
27	O	mSol	2.08	0.2095	1.275	0.2	0.0419	0.255	0.141125
28	O	fSol	2.24	0.2907	1.1234	0.2	0.05814	0.22468	0.205572
29	O	mW	2.06	0.4381	1.8991	0.2	0.08762	0.37982	0.187447
30	O	fW	2.16	0.4771	2.1746	0.2	0.09542	0.43492	0.179922
31	P	PK	2.88	0.9967	0.6856	0.2	0.19934	0.13712	0.592463
32	P	SQ	5.88	3.4503	1.7114	0.2	0.69006	0.34228	0.668443
33	P	mSol	2.3	0.2471	1.0498	0.2	0.04942	0.20996	0.190531
34	P	fSol	2.22	0.2477	1.2953	0.2	0.04954	0.25906	0.160531
35	P	mW	2.14	0.3992	2.2519	0.2	0.07984	0.45038	0.150579
36	P	fW	1.88	0.512	3.0166	0.2	0.1024	0.60332	0.1451
37	Q	PK	4.17	0.8822	0.8502	0.2	0.17644	0.17004	0.509236
38	Q	SQ	6.51	2.8523	1.1081	0.2	0.57046	0.22162	0.720205
39	Q	mSol	2.4	0.4115	1.5193	0.2	0.0823	0.30386	0.213124
40	Q	fSol	2.45	0.2761	1.3184	0.2	0.05522	0.26368	0.173158
41	Q	mW	2.38	0.3468	2.5442	0.2	0.06936	0.50884	0.119958
42	Q	fW	2.14	0.4649	2.1893	0.2	0.09298	0.43786	0.175156
43	R	PK	3.55	0.659	0.5322	0.2	0.1318	0.10644	0.553224
44	R	SQ	3.45	1.0749	0.6538	0.2	0.21498	0.13076	0.621797
45	R	mSol	1.84	0.3089	0.9525	0.2	0.06178	0.1905	0.244887
46	R	fSol	2.1	0.282	0.999	0.2	0.0564	0.1998	0.220141
47	R	mW	1.82	0.5951	1.8781	0.2	0.11902	0.37562	0.240619
48	R	fW	1.72	0.4786	2.0019	0.2	0.09572	0.40038	0.192945
49	S	PK	4.06	0.9169	0.661	0.2	0.18338	0.1322	0.581089
50	S	SQ	10.66	4.9824	1.0194	0.2	0.99648	0.20388	0.830151
51	S	mSol	2.43	0.3203	1.2142	0.2	0.06406	0.24284	0.208732
52	S	fSol	2.62	0.2678	1.5312	0.2	0.05356	0.30624	0.14886
53	S	mW	2.05	0.4907	3.6461	0.2	0.09814	0.72922	0.118618
54	S	fW	2.49	0.4752	2.7019	0.2	0.09504	0.54038	0.14957
55	T	PK	4.1	1.6419	0.667	0.2	0.32838	0.1334	0.711118
56	T	SQ	27.56	14.1302	2.7715	0.2	2.82604	0.5543	0.836022
57	T	mSol	2.27	0.2976	1.5283	0.2	0.05952	0.30566	0.162988
58	T	fSol	2.4	0.3455	1.0781	0.2	0.0691	0.21562	0.242695
59	T	mW	2.14	0.5243	2.2539	0.2	0.10486	0.45078	0.188719
60	T	fW	2.19	0.4447	2.6202	0.2	0.08894	0.52404	0.145094
