# Supplementary material for: The royal food of termites shows king and queen specificity
Source: PNAS Nexus. 2023 Jul 4;2(7):pgad222. doi: 10.1093/pnasnexus/pgad222 (PMC10338896; doi:10.1093/pnasnexus/pgad222)
Supplement: pgad222_Supplementary_Data [file pgad222_supplementary_data.zip › PNASNEXUS-PNASNEXUS-2023-00231R-s06.xlsx]

## Sheet: KF and QF - Lipids
mz	KF_MT548	KF_MT552	QF_MT548	QF_MT552	KF_mean	QF_mean	Diff	Average	logA	EPI	Bias	MS2	mz.01	Duplicate	Contaminant
221.138	8879.16	12420	8421.91	10051.6	10649.6	9236.74	-1412.84	9943.16	3.99752	-0.0710459	Common to KF & QF	1	221.14	0	0
223.143	6757.49	0	5961.23	13676.4	3378.75	9818.83	6440.09	6598.79	3.81946	0.487975	QF-biased	1	223.14	0	0
223.149	63929.2	116982	59211.4	106866	90455.4	83038.4	-7416.93	86746.9	4.93825	-0.0427504	Common to KF & QF	1	223.15	0	0
223.169	48100.2	55955.9	37732.2	51271.5	52028.1	44501.9	-7526.16	48265	4.68363	-0.0779671	Common to KF & QF	1	223.17	0	0
223.191	0	14007.7	0	12469.6	7003.84	6234.78	-769.063	6619.31	3.82081	-0.0580924	Common to KF & QF	1	223.19	0	0
228.205	6763.8	65416.9	5985.01	64798	36090.4	35391.5	-698.856	35740.9	4.55317	-0.00977669	Common to KF & QF	1	228.2	0	0
228.208	0	88556.1	0	90989.6	44278	45494.8	1216.74	44886.4	4.65211	0.0135536	Common to KF & QF	1	228.21	0	0
228.221	0	3554.24	0	0	1777.12	0	-1777.12	888.561	2.94869	-1	KF-biased	1	228.22	0	0
235.174	0	15343	0	12122	7671.48	6061.02	-1610.47	6866.25	3.83672	-0.117274	Common to KF & QF	1	235.17	0	0
237.185	147766	182944	173097	191137	165355	182117	16761.8	173736	5.23989	0.0482391	Common to KF & QF	1	237.18	0	0
237.185	98288.3	135267	94614.6	92951.8	116777	93783.2	-22994.3	105280	5.02235	-0.109205	Common to KF & QF	1	237.19	0	0
239.149	15198.9	18594.5	30326.8	70153.4	16896.7	50240.1	33343.4	33568.4	4.52593	0.496649	QF-biased	1	239.15	0	0
239.164	40593.1	59860.7	46009.3	48048.9	50226.9	47029.1	-3197.78	48628	4.68689	-0.0328801	Common to KF & QF	1	239.16	0	0
239.165	0	6056.32	0	4960.02	3028.16	2480.01	-548.149	2754.09	3.43998	-0.0995156	Common to KF & QF	1	239.17	0	0
239.191	0	0	0	10198.5	0	5099.27	5099.27	2549.64	3.40648	1	QF-biased	1	239.19	0	0
239.2	8328.71	19587.5	15623.7	14845.4	13958.1	15234.5	1276.4	14596.3	4.16424	0.0437233	Common to KF & QF	1	239.2	0	0
240.232	9941.19	19125.2	13418.1	16294.8	14533.2	14856.4	323.252	14694.8	4.16716	0.0109989	Common to KF & QF	1	240.23	0	0
244.191	411377	6370963	213977	6.27585e+06	3.39117e+06	3.24491e+06	-146258	3.31804e+06	6.52088	-0.0220398	Common to KF & QF	1	244.19	0	0
244.197	11104.3	22721.5	0	18525.9	16912.9	9262.96	-7649.98	13087.9	4.11687	-0.292253	Common to KF & QF	1	244.2	0	0
246.164	8360.82	12167.9	8350.7	11801.9	10264.4	10076.3	-188.078	10170.3	4.00734	-0.00924641	Common to KF & QF	1	246.16	0	0
246.17	111210	133650	144348	160248	122430	152298	29867.8	137364	5.13787	0.108718	Common to KF & QF	1	246.17	0	0
246.178	9102.43	13188.6	10874.6	51860.3	11145.5	31367.4	20221.9	21256.5	4.32749	0.475665	QF-biased	1	246.18	0	0
246.194	7431.81	0	9516.62	0	3715.91	4758.31	1042.4	4237.11	3.62707	0.123009	Common to KF & QF	1	246.19	0	0
246.197	0	15643.4	0	0	7821.7	0	-7821.7	3910.85	3.59227	-1	KF-biased	1	246.2	0	0
253.18	110819	129880	118976	126752	120350	122864	2514.16	121607	5.08496	0.0103373	Common to KF & QF	1	253.18	0	0
253.185	0	10300	0	13551.3	5149.99	6775.67	1625.68	5962.83	3.77545	0.136318	Common to KF & QF	1	253.19	0	0
255.232	20581.8	9744.44	17335.1	14475.1	15163.1	15905.1	741.998	15534.1	4.19129	0.0238829	Common to KF & QF	1	255.23	0	0
259.19	678409	316288	718160	590899	497349	654530	157181	575939	5.76038	0.136457	Common to KF & QF	1	259.19	0	0
259.197	0	17008.9	0	18729.8	8504.46	9364.92	860.461	8934.69	3.95108	0.0481528	Common to KF & QF	1	259.2	0	0
264.232	9247.49	15461.8	8642.06	16497.3	12354.7	12569.7	215.033	12462.2	4.09559	0.00862743	Common to KF & QF	1	264.23	0	0
264.253	980402	923925	583959	2.40295e+06	952163	1.49346e+06	541293	1.22281e+06	6.08736	0.221332	Common to KF & QF	1	264.25	0	0
266.233	82344	83148.1	59597.3	232880	82746	146239	63492.5	114492	5.05878	0.277279	Common to KF & QF	1	266.23	0	0
267.172	482763	128234	441180	279142	305499	360161	54662.5	332830	5.52222	0.0821178	Common to KF & QF	1	267.17	0	0
267.232	9621.53	0	8404.87	19327.4	4810.77	13866.1	9055.37	9338.45	3.97027	0.484843	QF-biased	1	267.23	0	0
269.211	105196	241321	89031.2	254617	173258	171824	-1434.36	172541	5.23689	-0.00415657	Common to KF & QF	1	269.21	0	0
274.238	10556.1	0	10463.8	15052.7	5278.04	12758.2	7480.2	9018.14	3.95512	0.414731	QF-biased	1	274.24	0	0
276.224	0	10978.3	0	16727.5	5489.17	8363.76	2874.59	6926.47	3.84051	0.207508	Common to KF & QF	1	276.22	0	0
276.232	0	80473.2	0	22550.5	40236.6	11275.3	-28961.4	25755.9	4.41088	-0.562227	KF-biased	1	276.23	0	0
279.232	10433.3	15954.5	11785.1	24245.7	13193.9	18015.4	4821.49	15604.7	4.19325	0.154489	Common to KF & QF	1	279.23	0	0
280.175	15045.1	16213	12040.3	31217.5	15629	21628.9	5999.87	18629	4.27019	0.161036	Common to KF & QF	1	280.17	0	0
280.176	21797.9	28848.3	26071.5	27173.9	25323.1	26622.7	1299.59	25972.9	4.41452	0.0250182	Common to KF & QF	1	280.18	0	0
280.19	8117.9	15492.5	8688.17	17026.7	11805.2	12857.4	1052.24	12331.3	4.09101	0.0426655	Common to KF & QF	1	280.19	0	0
280.199	0	12904.9	0	20102.3	6452.43	10051.1	3598.71	8251.79	3.91655	0.218057	Common to KF & QF	1	280.2	0	0
280.264	136727	3.69959e+06	27673.9	262443	1.91816e+06	145059	-1.7731e+06	1.03161e+06	6.01351	-0.859386	KF-biased	1	280.26	0	0
282.222	112242	134380	115279	122374	123311	118826	-4484.88	121069	5.08303	-0.018522	Common to KF & QF	1	282.22	0	0
282.229	13110.1	15478.8	0	14415.6	14294.5	7207.79	-7086.67	10751.1	4.03145	-0.329578	Common to KF & QF	1	282.23	0	0
284.222	155559	18889.6	131042	54167.9	87224.2	92605	5380.87	89914.6	4.95383	0.0299221	Common to KF & QF	1	284.22	0	0
284.229	0	13370.7	0	0	6685.33	0	-6685.33	3342.67	3.52409	-1	KF-biased	1	284.23	0	0
285.22	12925.6	0	0	15112.9	6462.81	7556.47	1093.66	7009.64	3.8457	0.0780114	Common to KF & QF	1	285.22	0	0
286.238	13981.4	18087.5	9162.11	22881.6	16034.4	16021.8	-12.5826	16028.1	4.20488	-0.000392515	Common to KF & QF	1	286.24	0	0
287.222	21676400	28956590	24695594	26992742	25316495	25844168	527673	2.55803e+07	7.40791	0.010314	Common to KF & QF	1	287.22	0	0
287.238	22078.1	91493.3	45347.2	103540	56785.7	74443.8	17658	65614.7	4.817	0.134558	Common to KF & QF	1	287.24	0	0
288.225	3.94749e+06	5099314	4.34252e+06	4.79355e+06	4.5234e+06	4568035	44633.8	4.54572e+06	6.6576	0.00490943	Common to KF & QF	1	288.22	0	0
288.225	1.0268e+06	1.95668e+06	924212	2.02633e+06	1491740	1.47527e+06	-16470.1	1.4835e+06	6.17129	-0.00555107	Common to KF & QF	1	288.23	0	0
289.237	23365	30531.7	20733.3	88301.7	26948.3	54517.5	27569.2	40732.9	4.60995	0.338414	QF-biased	1	289.24	0	0
290.232	22805.4	30610.3	18567.6	31837.1	26707.8	25202.3	-1505.48	25955.1	4.41422	-0.0290016	Common to KF & QF	1	290.23	0	0
291.232	20770.9	26515.7	18838.3	27025.1	23643.3	22931.7	-711.538	23287.5	4.36712	-0.0152773	Common to KF & QF	1	291.23	0	0
291.253	538739	1.90957e+06	66525.7	750122	1.22415e+06	408324	-815829	816238	5.91182	-0.499749	KF-biased	1	291.25	0	0
292.284	450228	300188	254352	445914	375208	350133	-25074.8	362670	5.55951	-0.0345696	Common to KF & QF	1	292.28	0	0
292.285	8753.31	0	7266.92	15156.3	4376.65	11211.6	6834.96	7794.13	3.89177	0.438468	QF-biased	1	292.29	0	0
293.232	0	15117.8	0	12957.7	7558.91	6478.87	-1080.04	7018.89	3.84627	-0.0769378	Common to KF & QF	1	293.23	0	0
294.214	0	0	0	14076.9	0	7038.43	7038.43	3519.21	3.54645	1	QF-biased	1	294.21	0	0
294.216	0	12961.9	0	0	6480.95	0	-6480.95	3240.47	3.51061	-1	KF-biased	1	294.22	0	0
295.191	13480.3	50460.1	22636	27844.9	31970.2	25240.5	-6729.72	28605.3	4.45645	-0.117631	Common to KF & QF	1	295.19	0	0
296.26	7530.52	0	0	0	3765.26	0	-3765.26	1882.63	3.27477	-1	KF-biased	1	296.26	0	0
297.243	41486.3	308151	27437.2	59688.3	174818	43562.8	-131256	109191	5.03819	-0.601039	KF-biased	1	297.24	0	0
298.238	0	14058.1	8422.54	15529	7029.04	11975.8	4946.74	9502.41	3.97783	0.260289	Common to KF & QF	1	298.24	0	0
299.26	5031.32	8180.1	5174.23	5568.27	6605.71	5371.25	-1234.46	5988.48	3.77732	-0.10307	Common to KF & QF	1	299.26	0	0
301.238	11934.5	21069.6	13462.3	22413.1	16502.1	17937.7	1435.6	17219.9	4.23603	0.0416844	Common to KF & QF	1	301.24	0	0
302.234	238990	321970	255846	180888	280480	218367	-62113.1	249424	5.39694	-0.124513	Common to KF & QF	1	302.23	0	0
303.233	16738.4	23319.6	19016.5	19972.4	20029	19494.5	-534.545	19761.7	4.29583	-0.0135247	Common to KF & QF	1	303.23	0	0
304.195	186348	113764	142990	187320	150056	165155	15098.9	157605	5.19757	0.0479011	Common to KF & QF	1	304.19	0	0
304.196	67745.7	150356	118373	148864	109051	133619	24568.2	121335	5.08399	0.101241	Common to KF & QF	1	304.2	0	0
304.214	373558	712014	425956	757326	542786	591641	48855.2	567214	5.75375	0.0430659	Common to KF & QF	1	304.21	0	0
304.219	796865	220059	834427	1113269	508462	973848	465386	741155	5.86991	0.31396	Common to KF & QF	1	304.22	0	0
304.23	402419	574678	395897	442553	488549	419225	-69323.4	453887	5.65695	-0.0763663	Common to KF & QF	1	304.23	0	0
304.304	99869.2	208009	106216	191192	153939	148704	-5235.22	151322	5.1799	-0.0172983	Common to KF & QF	1	304.3	0	0
305.233	39989.4	68092.2	36617.9	67243.9	54040.8	51930.9	-2109.89	52985.8	4.72416	-0.01991	Common to KF & QF	1	305.23	0	0
305.251	6.54581e+06	10953955	6971393	10815434	8.74988e+06	8.89341e+06	143530	8.82165e+06	6.94555	0.00813512	Common to KF & QF	1	305.25	0	0
306.253	1.41691e+06	1.7431e+06	1.46712e+06	1.63117e+06	1.58001e+06	1.54914e+06	-30860.8	1.56458e+06	6.1944	-0.00986234	Common to KF & QF	1	306.25	0	0
306.255	0	0	0	1141.84	0	570.918	570.918	285.459	2.45554	1	QF-biased	1	306.26	0	0
307.255	120062	144814	131522	144730	132438	138126	5687.89	135282	5.13124	0.0210224	Common to KF & QF	1	307.25	0	0
307.255	135560	157107	141667	163674	146334	152670	6336.74	149502	5.17465	0.0211928	Common to KF & QF	1	307.26	0	0
307.266	0	14600.9	0	0	7300.47	0	-7300.47	3650.23	3.56232	-1	KF-biased	1	307.27	0	0
308.294	24572.4	2.18701e+06	23261.7	373350	1.10579e+06	198306	-907487	652049	5.81428	-0.695873	KF-biased	1	308.29	0	0
308.295	0	30472.2	0	36038.8	15236.1	18019.4	2783.32	16627.7	4.22083	0.083695	Common to KF & QF	1	308.3	0	0
309.203	106899	87967.8	122496	159520	97433.3	141008	43574.5	119221	5.07635	0.182747	Common to KF & QF	1	309.2	0	0
309.207	0	29468.6	0	6061.46	14734.3	3030.73	-11703.6	8882.51	3.94854	-0.658798	KF-biased	1	309.21	0	0
309.226	11851.7	20908.9	8936.54	23654.1	16380.3	16295.3	-84.9947	16337.8	4.21319	-0.00260116	Common to KF & QF	1	309.23	0	0
309.242	7177.9	16831.5	0	16000	12004.7	7999.98	-4004.73	10002.3	4.0001	-0.20019	Common to KF & QF	1	309.24	0	0
309.283	0	493338	0	161954	246669	80977.1	-165692	163823	5.21438	-0.505704	KF-biased	1	309.28	0	0
309.298	16270.9	384442	23908.5	0	200357	11954.3	-188402	106155	5.02594	-0.887389	KF-biased	1	309.3	0	0
310.238	0	13701.4	0	12385.8	6850.68	6192.91	-657.768	6521.79	3.81437	-0.0504284	Common to KF & QF	1	310.24	0	0
313.238	0	33837.5	0	22640.3	16918.7	11320.1	-5598.61	14119.4	4.14982	-0.198259	Common to KF & QF	1	313.24	0	0
314.233	0	14102.7	0	13001.6	7051.35	6500.82	-550.53	6776.08	3.83098	-0.0406231	Common to KF & QF	1	314.23	0	0
314.24	0	21958.4	0	18151.3	10979.2	9075.64	-1903.58	10027.4	4.00119	-0.0949188	Common to KF & QF	1	314.24	0	0
314.269	11841.9	26137	20646.4	45189.4	18989.5	32917.9	13928.4	25953.7	4.4142	0.268332	Common to KF & QF	1	314.27	0	0
314.277	0	2660227	0	3.71153e+06	1.33011e+06	1.85576e+06	525651	1.59294e+06	6.2022	0.164994	Common to KF & QF	1	314.28	0	0
318.24	0	3007.45	0	0	1503.73	0	-1503.73	751.863	2.87614	-1	KF-biased	1	318.24	0	0
320.233	0	30890.5	0	31650.9	15445.3	15825.5	380.213	15635.4	4.19411	0.0121588	Common to KF & QF	1	320.23	0	0
320.243	1380021	1.77067e+06	1687474	1.62454e+06	1.57535e+06	1.65601e+06	80659.8	1.61568e+06	6.20835	0.0249616	Common to KF & QF	1	320.24	0	0
324.202	9128.69	54942.4	9888.17	43491.2	32035.5	26689.7	-5345.85	29362.6	4.46779	-0.0910316	Common to KF & QF	1	324.2	0	0
324.217	49569.1	0	26515.4	9340.57	24784.6	17928	-6856.59	21356.3	4.32953	-0.160529	Common to KF & QF	1	324.22	0	0
324.252	9116.59	19274.6	0	13741.5	14195.6	6870.76	-7324.83	10533.2	4.02256	-0.347703	KF-biased	1	324.25	0	0
324.29	72031.9	98130.1	14226.5	61057.6	85081	37642	-47439	61361.5	4.7879	-0.386553	KF-biased	1	324.29	0	0
326.232	0	0	23801	76979	0	50390	50390	25195	4.40131	1	QF-biased	1	326.23	0	0
329.211	9349.67	0	0	88300.6	4674.83	44150.3	39475.5	24412.6	4.38761	0.808507	QF-biased	1	329.21	0	0
329.232	30577.5	16620.2	8214.27	23370.1	23598.8	15792.2	-7806.67	19695.5	4.29437	-0.198184	Common to KF & QF	1	329.23	0	0
329.269	0	170856	0	150602	85427.8	75301.2	-10126.7	80364.5	4.90506	-0.0630046	Common to KF & QF	1	329.27	0	0
329.288	0	13614.1	0	21036.4	6807.03	10518.2	3711.18	8662.62	3.93765	0.214207	Common to KF & QF	1	329.29	0	0
331.227	0	15949.9	0	16831.4	7974.97	8415.68	440.707	8195.32	3.91357	0.0268877	Common to KF & QF	1	331.23	0	0
331.248	0	31588.6	0	0	15794.3	0	-15794.3	7897.15	3.89747	-1	KF-biased	1	331.25	0	0
331.263	0	19505.2	0	0	9752.59	0	-9752.59	4876.29	3.68809	-1	KF-biased	1	331.26	0	0
331.269	0	16058.1	0	0	8029.07	0	-8029.07	4014.54	3.60364	-1	KF-biased	1	331.27	0	0
332.331	0	668266	76917.2	375505	334133	226211	-107922	280172	5.44743	-0.192599	Common to KF & QF	1	332.33	0	0
334.31	29009.4	1283844	212782	1.45661e+06	656427	834695	178268	745561	5.87248	0.119553	Common to KF & QF	1	334.31	0	0
336.238	41646.9	48106.8	37677.7	50378.1	44876.8	44027.9	-848.939	44452.4	4.64789	-0.00954887	Common to KF & QF	1	336.24	0	0
337.329	201953	2.45736e+06	481133	781950	1.32966e+06	631542	-698115	980599	5.99149	-0.355964	KF-biased	1	337.33	0	0
338.232	0	0	11693.4	276904	0	144299	144299	72149.3	4.85823	1	QF-biased	1	338.23	0	0
338.325	0	1486706	0	1001599	743353	500800	-242554	622076	5.79384	-0.194955	Common to KF & QF	1	338.32	0	0
338.332	21566.7	94604.1	8357.48	79405.2	58085.4	43881.4	-14204	50983.4	4.70743	-0.139301	Common to KF & QF	1	338.33	0	0
339.214	0	18318.4	10655.1	13062.6	9159.18	11858.9	2699.67	10509	4.02156	0.128446	Common to KF & QF	1	339.21	0	0
339.217	9892.13	20730.3	0	19403.1	15311.2	9701.53	-5609.7	12506.4	4.09713	-0.224273	Common to KF & QF	1	339.22	0	0
339.253	0	23780.5	0	25970.4	11890.2	12985.2	1094.97	12437.7	4.09474	0.0440181	Common to KF & QF	1	339.25	0	0
339.273	0	0	0	106697	0	53348.4	53348.4	26674.2	4.42609	1	QF-biased	1	339.27	0	0
339.289	11344.4	795172	14606.4	775508	403258	395057	-8200.78	399158	5.60114	-0.0102726	Common to KF & QF	1	339.29	0	0
343.268	9285.16	12144.2	8512.54	14337.9	10714.7	11425.2	710.509	11069.9	4.04415	0.0320918	Common to KF & QF	1	343.27	0	0
346.222	30211.6	68404.8	227605	984343	49308.2	605974	556666	327641	5.5154	0.849505	QF-biased	1	346.22	0	0
348.238	23814.9	29875.3	14352.2	37426.4	26845.1	25889.3	-955.831	26367.2	4.42106	-0.0181254	Common to KF & QF	1	348.24	0	0
350.253	13388.2	32806.6	98282	154222	23097.4	126252	103155	74674.7	4.87317	0.690694	QF-biased	1	350.25	0	0
351.33	12710.1	39014.8	0	21756.8	25862.5	10878.4	-14984.1	18370.4	4.26412	-0.407831	KF-biased	1	351.33	0	0
352.232	0	15171.9	0	24750	7585.93	12375	4789.05	9980.45	3.99915	0.239921	Common to KF & QF	1	352.23	0	0
352.321	1.23655e+06	1.62931e+06	195742	3189984	1.43293e+06	1.69286e+06	259932	1.5629e+06	6.19393	0.0831573	Common to KF & QF	1	352.32	0	0
353.324	274323	430100	62953.8	835851	352212	449403	97190.9	400807	5.60294	0.121244	Common to KF & QF	1	353.32	0	0
358.331	0	19727.5	0	17021.8	9863.76	8510.89	-1352.87	9187.32	3.96319	-0.0736272	Common to KF & QF	1	358.33	0	0
360.238	0	359652	131370	371107	179826	251238	71412.5	215532	5.33351	0.165666	Common to KF & QF	1	360.24	0	0
360.324	63932.9	737329	46911.7	184158	400631	115535	-285096	258083	5.41176	-0.552334	KF-biased	1	360.32	0	0
361.238	0	13255.4	0	0	6627.69	0	-6627.69	3313.84	3.52033	-1	KF-biased	1	361.24	0	0
364.233	9148.11	48104.5	14224.9	49460.9	28626.3	31842.9	3216.59	30234.6	4.4805	0.0531939	Common to KF & QF	1	364.23	0	0
370.259	0	19539.7	0	23685.4	9769.87	11842.7	2072.81	10806.3	4.03368	0.0959079	Common to KF & QF	1	370.26	0	0
370.295	17854.2	53397.4	8878.09	40326.2	35625.8	24602.2	-11023.6	30114	4.47877	-0.183032	Common to KF & QF	1	370.29	0	0
370.295	7828.77	42507.6	8323.7	19264	25168.2	13793.8	-11374.4	19481	4.28961	-0.291934	Common to KF & QF	1	370.3	0	0
370.332	24074	58204.8	11201.4	103474	41139.4	57337.9	16198.5	49238.6	4.69231	0.16449	Common to KF & QF	1	370.33	0	0
370.355	0	28130.1	0	0	14065	0	-14065	7032.52	3.84711	-1	KF-biased	1	370.35	0	0
370.355	0	18196.6	0	31081.4	9098.3	15540.7	6442.4	12319.5	4.09059	0.261472	Common to KF & QF	1	370.36	0	0
370.368	0	21977.6	37200.1	17929.6	10988.8	27564.9	16576.1	19276.8	4.28504	0.429948	QF-biased	1	370.37	0	0
371.327	12044	151950	24210	98383.5	81996.9	61296.7	-20700.2	71646.8	4.8552	-0.14446	Common to KF & QF	1	371.33	0	0
372.238	0	36919.9	0	17405.2	18460	8702.6	-9757.36	13581.3	4.13294	-0.359221	KF-biased	1	372.24	0	0
374.253	0	45606.8	0	25030.4	22803.4	12515.2	-10288.2	17659.3	4.24697	-0.291297	Common to KF & QF	1	374.25	0	0
375.33	0	53383.3	8734.72	48928.5	26691.6	28831.6	2139.98	27761.6	4.44345	0.038542	Common to KF & QF	1	375.33	0	0
376.269	13105.2	26195.4	0	26754.5	19650.3	13377.3	-6273.05	16513.8	4.21785	-0.189934	Common to KF & QF	1	376.27	0	0
377.325	10775.6	0	11210	0	5387.8	5605.01	217.209	5496.4	3.74008	0.0197592	Common to KF & QF	1	377.32	0	0
381.262	0	16990.5	0	19705.6	8495.23	9852.81	1357.58	9174.02	3.96256	0.0739903	Common to KF & QF	1	381.26	0	0
381.301	0	20467.1	0	18885.7	10233.5	9442.83	-790.703	9838.19	3.99292	-0.0401854	Common to KF & QF	1	381.3	0	0
381.311	21304.4	81469.3	0	0	51386.9	0	-51386.9	25693.4	4.40982	-1	KF-biased	1	381.31	0	0
381.336	0	40229	0	34889.8	20114.5	17444.9	-2669.6	18779.7	4.27369	-0.0710767	Common to KF & QF	1	381.34	0	0
381.351	10421.7	0	0	0	5210.86	0	-5210.86	2605.43	3.41588	-1	KF-biased	1	381.35	0	0
381.356	0	0	0	13536.3	0	6768.15	6768.15	3384.07	3.52944	1	QF-biased	1	381.36	0	0
381.373	0	0	0	22385.1	0	11192.6	11192.6	5596.28	3.7479	1	QF-biased	1	381.37	0	0
382.331	0	24881.6	0	0	12440.8	0	-12440.8	6220.4	3.79382	-1	KF-biased	1	382.33	0	0
383.331	20116.9	27974.4	0	27264	24045.6	13632	-10413.6	18838.8	4.27505	-0.276388	Common to KF & QF	1	383.33	0	0
384.238	8970.93	0	11392.3	0	4485.46	5696.16	1210.7	5090.81	3.70679	0.11891	Common to KF & QF	1	384.24	0	0
384.357	0	0	18593.3	115101	0	66846.9	66846.9	33423.5	4.52405	1	QF-biased	1	384.36	0	0
385.332	0	130850	0	20323.7	65425	10161.9	-55263.1	37793.4	4.57742	-0.731121	KF-biased	1	385.33	0	0
387.33	0	357295	0	355443	178648	177721	-926.25	178184	5.25087	-0.00259913	Common to KF & QF	1	387.33	0	0
391.324	0	27932.7	0	48993.3	13966.3	24496.7	10530.3	19231.5	4.28401	0.273778	Common to KF & QF	1	391.32	0	0
391.37	0	10392.3	0	0	5196.15	0	-5196.15	2598.07	3.41465	-1	KF-biased	1	391.37	0	0
393.29	144619	1.22799e+06	152218	562849	686302	357534	-328768	521918	5.7176	-0.314962	Common to KF & QF	1	393.29	0	0
397.331	19943.5	57768.6	21052.2	57294.2	38856	39173.2	317.146	39014.6	4.59123	0.00406446	Common to KF & QF	1	397.33	0	0
401.382	0	42907.8	0	22661.8	21453.9	11330.9	-10123	16392.4	4.21464	-0.30877	Common to KF & QF	1	401.38	0	0
406.329	10303.4	0	12108.6	0	5151.71	6054.29	902.579	5603	3.74842	0.0805442	Common to KF & QF	1	406.33	0	0
409.37	0	0	1833.59	0	0	916.795	916.795	458.398	2.66124	1	QF-biased	1	409.37	0	0
413.279	0	0	0	92763.7	0	46381.9	46381.9	23190.9	4.36532	1	QF-biased	1	413.28	0	0
414.381	191995	240033	247401	177847	216014	212624	-3390.03	214319	5.33106	-0.00790884	Common to KF & QF	1	414.38	0	0
419.331	0	92493.1	0	28158.6	46246.5	14079.3	-32167.2	30162.9	4.47947	-0.533224	KF-biased	1	419.33	0	0
421.329	0	30556.3	0	30731.4	15278.2	15365.7	87.5528	15321.9	4.18531	0.0028571	Common to KF & QF	1	421.33	0	0
422.294	0	0	64378.1	562031	0	313205	313205	156602	5.1948	1	QF-biased	1	422.29	0	0
422.325	0	0	0	37562.7	0	18781.3	18781.3	9390.66	3.9727	1	QF-biased	1	422.32	0	0
423.329	791.116	0	0	0	395.558	0	-395.558	197.779	2.29618	-1	KF-biased	1	423.33	0	0
424.282	259501	750779	295684	847559	505140	571621	66481.7	538380	5.73109	0.0617423	Common to KF & QF	1	424.28	0	0
424.363	9900.77	506651	206538	95597.5	258276	151068	-107209	204672	5.31106	-0.261904	Common to KF & QF	1	424.36	0	0
426.324	13614.8	32668.6	15046.6	29309.2	23141.7	22177.9	-963.785	22659.8	4.35526	-0.0212664	Common to KF & QF	1	426.32	0	0
428.382	700741	2.44575e+06	2211316	308557	1.57325e+06	1.25994e+06	-313309	1.41659e+06	6.15124	-0.110586	Common to KF & QF	1	428.38	0	0
433.331	50747.5	46761	27467.8	217205	48754.2	122337	73582.4	85545.4	4.9322	0.430078	QF-biased	1	433.33	0	0
437.324	14325.1	19939	10229.7	17871.6	17132.1	14050.7	-3081.4	15591.4	4.19288	-0.0988176	Common to KF & QF	1	437.32	0	0
437.374	79139.1	136019	76434.5	31131.8	107579	53783.2	-53796.1	80681.2	4.90677	-0.333387	KF-biased	1	437.37	0	0
439.381	12265.3	15705.1	12204.7	32205.5	13985.2	22205.1	8219.95	18095.1	4.25756	0.227131	Common to KF & QF	1	439.38	0	0
444.332	0	161880	9112.94	34589.2	80940	21851.1	-59088.9	51395.5	4.71093	-0.574845	KF-biased	1	444.33	0	0
444.405	2997299	15727127	10088260	5045657	9362213	7.56696e+06	-1.79525e+06	8.46459e+06	6.92761	-0.106045	Common to KF & QF	1	444.4	0	0
444.405	358331	215940	15373048	1365082	287135	8369065	8.08193e+06	4.3281e+06	6.6363	0.933658	QF-biased	1	444.41	0	0
444.421	0	38478	0	37079.1	19239	18539.6	-699.453	18889.3	4.27622	-0.0185146	Common to KF & QF	1	444.42	0	0
445.311	0	51619.4	0	31307	25809.7	15653.5	-10156.2	20731.6	4.31663	-0.244946	Common to KF & QF	1	445.31	0	0
445.315	0	12954.1	0	0	6477.05	0	-6477.05	3238.53	3.51035	-1	KF-biased	1	445.32	0	0
446.411	77809	742214	691002	47422.2	410012	369212	-40799.7	389612	5.59063	-0.0523594	Common to KF & QF	1	446.41	0	0
448.329	0	101265	0	0	50632.7	0	-50632.7	25316.3	4.4034	-1	KF-biased	1	448.33	0	0
448.338	0	25272.8	11227.9	32209	12636.4	21718.5	9082.09	17177.4	4.23496	0.264361	Common to KF & QF	1	448.34	0	0
449.36	25670.5	806274	715350	46201.7	415972	380776	-35196.5	398374	5.60029	-0.0441752	Common to KF & QF	1	449.36	0	0
450.363	84833.9	215860	351169	0	150347	175584	25237.1	162966	5.2121	0.0774306	Common to KF & QF	1	450.36	0	0
452.295	2027.45	21752.6	3074.18	25843.1	11890	14458.6	2568.59	13174.3	4.11973	0.0974847	Common to KF & QF	1	452.29	0	0
452.295	2571.75	20935.4	2103.22	45196.5	11753.6	23649.9	11896.3	17701.7	4.24802	0.336021	QF-biased	1	452.3	0	0
453.325	9491.88	21326.7	10063	0	15409.3	5031.51	-10377.8	10220.4	4.00947	-0.507699	KF-biased	1	453.32	0	0
456.29	31048.9	121069	0	158686	76059	79342.8	3283.82	77700.9	4.89043	0.0211312	Common to KF & QF	1	456.29	0	0
456.331	0	17037.9	0	18309.9	8518.96	9154.95	635.992	8836.95	3.9463	0.0359848	Common to KF & QF	1	456.33	0	0
459.33	23580.1	8515.7	20650	6648.35	16047.9	13649.2	-2398.74	14848.5	4.17168	-0.0807737	Common to KF & QF	1	459.33	0	0
464.329	0	10297.1	0	0	5148.55	0	-5148.55	2574.27	3.41065	-1	KF-biased	1	464.33	0	0
465.334	916593	0	3.75211e+06	0	458297	1.87605e+06	1.41776e+06	1.16717e+06	6.06714	0.607345	QF-biased	1	465.33	0	0
465.335	18717.1	0	17897.9	0	9358.53	8948.96	-409.567	9153.74	3.9616	-0.0223716	Common to KF & QF	1	465.34	0	0
466.329	0	33933.7	0	0	16966.9	0	-16966.9	8483.43	3.92857	-1	KF-biased	1	466.33	0	0
466.338	0	33853.1	0	0	16926.5	0	-16926.5	8463.27	3.92754	-1	KF-biased	1	466.34	0	0
467.301	269456	433164	305434	406975	351310	356204	4894.11	353757	5.54871	0.00691732	Common to KF & QF	1	467.3	0	0
467.335	0	18338.6	185409	0	9169.32	92704.4	83535	50936.8	4.70703	0.819986	QF-biased	1	467.33	0	0
467.373	0	15461	0	16136	7730.52	8067.99	337.467	7899.26	3.89759	0.0213607	Common to KF & QF	1	467.37	0	0
468.39	0	0	50186.2	39284.8	0	44735.5	44735.5	22367.7	4.34962	1	QF-biased	1	468.39	0	0
469.329	119251	0	128279	0	59625.7	64139.5	4513.81	61882.6	4.79157	0.0364707	Common to KF & QF	1	469.33	0	0
471.3	0	1.20654e+06	9818.14	1.10951e+06	603270	559662	-43608	581466	5.76452	-0.0374983	Common to KF & QF	1	471.3	0	0
471.326	0	90704.6	0	0	45352.3	0	-45352.3	22676.1	4.35557	-1	KF-biased	1	471.33	0	0
471.353	0	17538.4	0	0	8769.19	0	-8769.19	4384.6	3.64193	-1	KF-biased	1	471.35	0	0
471.37	0	5516.06	0	0	2758.03	0	-2758.03	1379.01	3.13957	-1	KF-biased	1	471.37	0	0
473.327	0	73840.8	0	0	36920.4	0	-36920.4	18460.2	4.26624	-1	KF-biased	1	473.33	0	0
476.324	0	13359.9	0	14884.2	6679.94	7442.1	762.155	7061.02	3.84887	0.0539692	Common to KF & QF	1	476.32	0	0
480.31	0	6309.76	0	0	3154.88	0	-3154.88	1577.44	3.19795	-1	KF-biased	1	480.31	0	0
482.325	0	248408	24856	95305	124204	60080.5	-64123.2	92142.1	4.96446	-0.347958	KF-biased	1	482.32	0	0
488.325	0	0	0	19530	0	9765.01	9765.01	4882.51	3.68864	1	QF-biased	1	488.32	0	0
489.315	197857	303108	151408	431977	250482	291692	41210	271087	5.43311	0.0760088	Common to KF & QF	1	489.31	0	0
489.315	99453.6	162368	103330	200879	130911	152104	21193.5	141508	5.15078	0.0748848	Common to KF & QF	1	489.32	0	0
490.332	0	910888	70600	804079	455444	437340	-18104.3	446392	5.64972	-0.0202784	Common to KF & QF	1	490.33	0	0
490.336	0	21899.2	0	19852.6	10949.6	9926.31	-1023.27	10437.9	4.01862	-0.0490166	Common to KF & QF	1	490.34	0	0
492.324	93165.5	849466	0	1.15709e+06	471316	578546	107230	524931	5.7201	0.102138	Common to KF & QF	1	492.32	0	0
494.324	10229.8	0	0	0	5114.9	0	-5114.9	2557.45	3.40781	-1	KF-biased	1	494.32	0	0
499.332	10540.4	126518	6924.3	647250	68529.1	327087	258558	197808	5.29624	0.653558	QF-biased	1	499.33	0	0
505.39	76132.5	64725.8	33849.5	125400	70429.1	79624.7	9195.57	75026.9	4.87522	0.0612818	Common to KF & QF	1	505.39	0	0
509.324	32994.1	0	29001	0	16497.1	14500.5	-1996.54	15498.8	4.1903	-0.0644094	Common to KF & QF	1	509.32	0	0
511.329	37918.2	63861.5	33122.9	59592	50889.8	46357.5	-4532.36	48623.6	4.68685	-0.0466065	Common to KF & QF	1	511.33	0	0
512.329	11394.6	62729	13031.6	40085.1	37061.8	26558.4	-10503.4	31810.1	4.50256	-0.165096	Common to KF & QF	1	512.33	0	0
518.363	0	619347	49224.4	533228	309674	291226	-18447.1	300450	5.47777	-0.0306992	Common to KF & QF	1	518.36	0	0
518.494	0	244179	110146	160301	122090	135223	13133.9	128657	5.10943	0.0510424	Common to KF & QF	1	518.49	0	0
520.333	69699.5	80694.7	54482.3	62458.2	75197.1	58470.2	-16726.9	66833.7	4.825	-0.125138	Common to KF & QF	1	520.33	0	0
520.34	0	265739	0	0	132869	0	-132869	66434.6	4.82239	-1	KF-biased	1	520.34	0	0
521.338	17120.3	0	14301.8	0	8560.17	7150.9	-1409.27	7855.53	3.89518	-0.0896993	Common to KF & QF	1	521.34	0	0
523.331	0	4734.57	0	12206.1	2367.28	6103.03	3735.74	4235.16	3.62687	0.44104	QF-biased	1	523.33	0	0
524.371	9329.38	0	0	0	4664.69	0	-4664.69	2332.35	3.36779	-1	KF-biased	1	524.37	0	0
526.432	37173.1	36513.5	44930.8	31823.7	36843.3	38377.3	1534.01	37610.3	4.57531	0.0203935	Common to KF & QF	1	526.43	0	0
538.52	111550	0	7869.23	143149	55774.8	75509.4	19734.5	65642.1	4.81718	0.150319	Common to KF & QF	1	538.52	0	0
556.442	0	211570	142592	0	105785	71296.2	-34488.5	88540.5	4.94714	-0.194761	Common to KF & QF	1	556.44	0	0
588.533	13025.3	0	0	0	6512.63	0	-6512.63	3256.32	3.51273	-1	KF-biased	1	588.53	0	0
598.541	27474.4	1.10429e+06	287473	646361	565885	466917	-98967.6	516401	5.71299	-0.0958244	Common to KF & QF	1	598.54	0	0
604.538	0	0	0	183373	0	91686.5	91686.5	45843.2	4.66128	1	QF-biased	1	604.54	0	0
605.455	119893	129929	482199	88476.7	124911	285338	160427	205125	5.31202	0.391048	QF-biased	1	605.45	0	0
605.455	71681.5	57285.9	142424	91604.9	64483.7	117014	52530.5	90749	4.95784	0.289428	Common to KF & QF	1	605.46	0	0
610.541	120143	1849908	254643	879036	985026	566839	-418186	775933	5.88982	-0.269473	Common to KF & QF	1	610.54	0	0
613.56	0	165900	536390	223921	82950.2	380156	297205	231553	5.36465	0.641765	QF-biased	1	613.56	0	0
614.563	0	580705	239097	178071	290353	208584	-81768.6	249468	5.39702	-0.163886	Common to KF & QF	1	614.56	0	0
617.502	186939	224290	77896.8	246170	205614	162034	-43581	183824	5.2644	-0.11854	Common to KF & QF	1	617.5	0	0
617.512	84630.1	787735	337569	603521	436183	470545	34362.3	453364	5.65645	0.037897	Common to KF & QF	1	617.51	0	0
617.515	0	18922.9	0	0	9461.43	0	-9461.43	4730.72	3.67493	-1	KF-biased	1	617.52	0	0
626.572	23581.5	671034	10354.2	522907	347307	266630	-80677	306969	5.48709	-0.131409	Common to KF & QF	1	626.57	0	0
631.47	42050.2	124039	225188	0	83044.5	112594	29549.6	97819.3	4.99042	0.151042	Common to KF & QF	1	631.47	0	0
633.497	0	0	0	29347.2	0	14673.6	14673.6	7336.8	3.86551	1	QF-biased	1	633.5	0	0
636.557	671488	2.50999e+06	568104	2.73886e+06	1.59074e+06	1.65348e+06	62744.4	1.62211e+06	6.21008	0.0193404	Common to KF & QF	1	636.56	0	0
638.572	1.20629e+06	6.19627e+06	1.56443e+06	5.78465e+06	3.70128e+06	3.67454e+06	-26743.8	3.68791e+06	6.56678	-0.00362587	Common to KF & QF	1	638.57	0	0
640.588	261263	2.16871e+06	128556	2.97392e+06	1.21499e+06	1.55124e+06	336250	1.38311e+06	6.14086	0.121556	Common to KF & QF	1	640.59	0	0
641.512	89097.2	384952	63047.8	319765	237025	191407	-45618.3	214216	5.33085	-0.106477	Common to KF & QF	1	641.51	0	0
643.52	0	0	0	128242	0	64120.9	64120.9	32060.4	4.50597	1	QF-biased	1	643.52	0	0
643.527	139061	736060	197477	591028	437561	394253	-43308.2	415907	5.619	-0.0520648	Common to KF & QF	1	643.53	0	0
645.534	838721	600175	160441	439542	719448	299991	-419456	509720	5.70733	-0.411458	KF-biased	1	645.53	0	0
645.536	0	22732.1	0	23999.6	11366	11999.8	633.746	11682.9	4.06755	0.0271228	Common to KF & QF	1	645.54	0	0
657.498	0	36029.9	0	0	18015	0	-18015	9007.49	3.9546	-1	KF-biased	1	657.5	0	0
657.533	0	0	0	27298.9	0	13649.4	13649.4	6824.72	3.83408	1	QF-biased	1	657.53	0	0
659.502	798639	78806.3	1.32771e+06	99356.9	438723	713535	274812	576129	5.76052	0.238499	Common to KF & QF	1	659.5	0	0
659.514	16438.8	86685.7	14015.9	19842.2	51562.2	16929	-34633.2	34245.6	4.53461	-0.505659	KF-biased	1	659.51	0	0
659.515	11315.4	18515	13490.3	15940.4	14915.2	14715.3	-199.845	14815.3	4.17071	-0.00674458	Common to KF & QF	1	659.52	0	0
659.53	0	0	0	78396	0	39198	39198	19599	4.29223	1	QF-biased	1	659.53	0	0
659.544	0	19222.6	0	0	9611.28	0	-9611.28	4805.64	3.68175	-1	KF-biased	1	659.54	0	0
659.549	35790.8	35782.4	0	96175.2	35786.6	48087.6	12301	41937.1	4.6226	0.14666	Common to KF & QF	1	659.55	0	0
659.56	0	27877.5	0	0	13938.8	0	-13938.8	6969.38	3.84319	-1	KF-biased	1	659.56	0	0
661.528	16438.2	84594.7	0	74961.2	50516.4	37480.6	-13035.8	43998.5	4.64344	-0.148139	Common to KF & QF	1	661.53	0	0
663.533	0	56988.6	0	0	28494.3	0	-28494.3	14247.2	4.15373	-1	KF-biased	1	663.53	0	0
673.531	0	0	0	15920.1	0	7960.05	7960.05	3980.02	3.59989	1	QF-biased	1	673.53	0	0
675.544	136352	870368	177722	477819	503360	327770	-175590	415565	5.61864	-0.211266	Common to KF & QF	1	675.54	0	0
675.546	0	17147.6	0	0	8573.78	0	-8573.78	4286.89	3.63214	-1	KF-biased	1	675.55	0	0
683.49	18447.4	70808.9	186277	530432	44628.2	358355	313727	201491	5.30426	0.778511	QF-biased	1	683.49	0	0
687.533	28120.4	0	0	0	14060.2	0	-14060.2	7030.11	3.84696	-1	KF-biased	1	687.53	0	0
688.492	0	288019	166056	220871	144009	193463	49453.7	168736	5.22721	0.146541	Common to KF & QF	1	688.49	0	0
688.5	11585.4	40836.9	15264.7	0	26211.2	7632.33	-18578.8	16921.7	4.22845	-0.548963	KF-biased	1	688.5	0	0
696.438	13860.3	27927.1	20009.8	28138.6	20893.7	24074.2	3180.49	22483.9	4.35187	0.070728	Common to KF & QF	1	696.44	0	0
697.438	0	17706.7	0	0	8853.33	0	-8853.33	4426.67	3.64608	-1	KF-biased	1	697.44	0	0
701.56	0	135138	151483	0	67568.9	75741.6	8172.77	71655.3	4.85525	0.0570284	Common to KF & QF	1	701.56	0	0
702.538	19064.2	26572.5	17662.6	27522.8	22818.3	22592.7	-225.629	22705.5	4.35613	-0.00496859	Common to KF & QF	1	702.54	0	0
703.575	107463	126705	54283.8	785231	117084	419757	302673	268421	5.42882	0.563804	QF-biased	1	703.57	0	0
703.575	349442	1.69633e+06	677490	827940	1.02289e+06	752715	-270171	887801	5.94832	-0.152157	Common to KF & QF	1	703.58	0	0
703.633	0	0	0	4500.71	0	2250.36	2250.36	1125.18	3.05122	1	QF-biased	1	703.63	0	0
704.523	0	929041	157503	1.04145e+06	464520	599475	134954	531998	5.72591	0.126837	Common to KF & QF	1	704.52	0	0
705.582	236305	194322	0	0	215313	0	-215313	107657	5.03204	-1	KF-biased	1	705.58	0	0
705.591	107548	53851.2	10503.1	0	80699.6	5251.56	-75448.1	42975.6	4.63322	-0.877801	KF-biased	1	705.59	0	0
706.538	41006.4	152050	0	36838.3	96528.2	18419.2	-78109	57473.7	4.75947	-0.67952	KF-biased	1	706.54	0	0
711.633	0	14993.1	0	0	7496.54	0	-7496.54	3748.27	3.57383	-1	KF-biased	1	711.63	0	0
712.493	0	32351.4	0	17440.9	16175.7	8720.45	-7455.27	12448.1	4.0951	-0.299454	Common to KF & QF	1	712.49	0	0
714.513	13899.2	0	27610.6	0	6949.61	13805.3	6855.7	10377.5	4.01609	0.330317	Common to KF & QF	1	714.51	0	0
716.523	135825	1.88443e+06	215581	1.23026e+06	1.01013e+06	722919	-287208	866524	5.93778	-0.165724	Common to KF & QF	1	716.52	0	0
716.528	4806.94	0	0	0	2403.47	0	-2403.47	1201.74	3.07981	-1	KF-biased	1	716.53	0	0
717.591	120911	230969	30617.4	182359	175940	106488	-69451.8	141214	5.14988	-0.24591	Common to KF & QF	1	717.59	0	0
718.54	0	110553	0	0	55276.6	0	-55276.6	27638.3	4.44151	-1	KF-biased	1	718.54	0	0
723.512	72043.9	0	649926	1.42742e+06	36021.9	1.03867e+06	1.00265e+06	537348	5.73026	0.932963	QF-biased	1	723.51	0	0
728.56	0	0	62590.5	130176	0	96383.4	96383.4	48191.7	4.68297	1	QF-biased	1	728.56	0	0
729.591	90444.8	271718	376861	252795	181081	314828	133747	247955	5.39437	0.2697	Common to KF & QF	1	729.59	0	0
730.538	29115.5	0	63191	228620	14557.8	145905	131348	80231.6	4.90435	0.818553	QF-biased	1	730.54	0	0
730.575	20107.7	1.27655e+06	0	41026.7	648331	20513.4	-627818	334422	5.5243	-0.93866	KF-biased	1	730.57	0	0
730.575	5193327	308180	0	169183	2.75075e+06	84591.5	-2.66616e+06	1.41767e+06	6.15158	-0.940331	KF-biased	1	730.58	0	0
731.617	3266.62	0	0	0	1633.31	0	-1633.31	816.656	2.91204	-1	KF-biased	1	731.62	0	0
732.554	190668	8957159	76197.9	2.62184e+06	4.57391e+06	1.34902e+06	-3.22489e+06	2.96147e+06	6.47151	-0.544476	KF-biased	1	732.55	0	0
732.555	14047.7	222820	69501.1	43959.9	118434	56730.5	-61703.2	87582.1	4.94242	-0.352259	KF-biased	1	732.56	0	0
732.591	1.03803e+06	275504	0	97912.1	656768	48956	-607812	352862	5.5476	-0.86126	KF-biased	1	732.59	0	0
734.57	701341	278345	345474	339909	489843	342692	-147152	416267	5.61937	-0.176751	Common to KF & QF	1	734.57	0	0
740.523	0	2361459	290360	904012	1.18073e+06	597186	-583544	888958	5.94888	-0.328218	Common to KF & QF	1	740.52	0	0
742.54	0	2.00087e+06	0	2.35023e+06	1.00043e+06	1.17511e+06	174681	1.08777e+06	6.03654	0.0802927	Common to KF & QF	1	742.54	0	0
743.533	38658.1	0	0	0	19329.1	0	-19329.1	9664.54	3.98518	-1	KF-biased	1	743.53	0	0
744.554	1.0727e+06	22668384	9407855	36362832	1.18705e+07	2.28853e+07	1.10148e+07	1.73779e+07	7.24	0.316919	Common to KF & QF	1	744.55	0	0
744.556	0	960751	12044.3	1.46575e+06	480376	738899	258523	609637	5.78507	0.21203	Common to KF & QF	1	744.56	0	0
744.565	0	18622.5	0	0	9311.27	0	-9311.27	4655.64	3.66798	-1	KF-biased	1	744.57	0	0
746.57	889602	9646041	2.87682e+06	11307589	5.26782e+06	7.0922e+06	1.82438e+06	6.18001e+06	6.79099	0.147604	Common to KF & QF	1	746.57	0	0
747.573	40779.7	3.40151e+06	69211.6	5.29786e+06	1.72114e+06	2.68354e+06	962393	2.20234e+06	6.34288	0.218493	Common to KF & QF	1	747.57	0	0
750.541	236254	52849.9	31216.1	0	144552	15608.1	-128944	80080.1	4.90352	-0.805094	KF-biased	1	750.54	0	0
752.562	0	85031.7	0	0	42515.9	0	-42515.9	21257.9	4.32752	-1	KF-biased	1	752.56	0	0
752.732	21597.3	0	12511.4	0	10798.6	6255.71	-4542.92	8527.17	3.93081	-0.266379	Common to KF & QF	1	752.73	0	0
754.54	0	22623.8	0	21804.4	11311.9	10902.2	-409.679	11107	4.0456	-0.0184423	Common to KF & QF	1	754.54	0	0
754.575	0	702228	0	0	351114	0	-351114	175557	5.24442	-1	KF-biased	1	754.57	0	0
754.575	4.44978e+06	0	0	28756.6	2.22489e+06	14378.3	-2.21051e+06	1.11964e+06	6.04908	-0.987158	KF-biased	1	754.58	0	0
756.495	224789	0	552022	0	112395	276011	163616	194203	5.28826	0.421251	QF-biased	1	756.49	0	0
756.495	0	0	86074	0	0	43037	43037	21518.5	4.33281	1	QF-biased	1	756.5	0	0
758.57	682763	219896	2.4166e+06	139031	451329	1.27781e+06	826484	864572	5.9368	0.477973	QF-biased	1	758.57	0	0
758.579	0	17231.9	0	23154.7	8615.95	11577.3	2961.39	10096.6	4.00418	0.146652	Common to KF & QF	1	758.58	0	0
759.573	9002.38	6.01977e+06	0	4.78455e+06	3.01439e+06	2.39228e+06	-622113	2.70333e+06	6.4319	-0.115064	Common to KF & QF	1	759.57	0	0
759.575	34741.3	21723.3	0	19099.1	28232.3	9549.56	-18682.7	18890.9	4.27625	-0.494489	KF-biased	1	759.58	0	0
759.638	12121.7	0	0	0	6060.86	0	-6060.86	3030.43	3.4815	-1	KF-biased	1	759.64	0	0
760.585	0	138571	30907.7	69816.4	69285.7	50362	-18923.6	59823.9	4.77687	-0.158161	Common to KF & QF	1	760.58	0	0
760.586	5932500	59420240	10079127	50726536	32676370	3.04028e+07	-2.27354e+06	3.15396e+07	7.49886	-0.0360426	Common to KF & QF	1	760.59	0	0
761.59	0	74760.5	19030.2	0	37380.3	9515.1	-27865.2	23447.7	4.3701	-0.594199	KF-biased	1	761.59	0	0
761.599	0	22565.1	0	16473.6	11282.6	8236.8	-3045.76	9759.68	3.98944	-0.156038	Common to KF & QF	1	761.6	0	0
762.591	0	7.79791e+06	0	6379412	3.89895e+06	3189706	-709249	3.54433e+06	6.54953	-0.100054	Common to KF & QF	1	762.59	0	0
762.601	606311	633146	236100	497372	619729	366736	-252993	493232	5.69305	-0.256464	Common to KF & QF	1	762.6	0	0
762.625	7875.2	0	0	0	3937.6	0	-3937.6	1968.8	3.2942	-1	KF-biased	1	762.62	0	0
762.631	0	13971.5	0	0	6985.75	0	-6985.75	3492.88	3.54318	-1	KF-biased	1	762.63	0	0
762.651	28720.6	0	0	0	14360.3	0	-14360.3	7180.16	3.85613	-1	KF-biased	1	762.65	0	0
762.663	0	0	2363.8	61052.8	0	31708.3	31708.3	15854.1	4.20014	1	QF-biased	1	762.66	0	0
762.695	2807.7	0	2750.19	0	1403.85	1375.1	-28.7503	1389.47	3.14285	-0.0103457	Common to KF & QF	1	762.69	0	0
764.52	14388.8	1.2646e+06	519843	1.08454e+06	639492	802189	162697	720841	5.85784	0.112852	Common to KF & QF	1	764.52	0	0
766.538	0	27024.8	0	114566	13512.4	57282.8	43770.4	35397.6	4.54897	0.618267	QF-biased	1	766.54	0	0
767.538	0	22083.2	0	0	11041.6	0	-11041.6	5520.79	3.742	-1	KF-biased	1	767.54	0	0
768.552	4444.76	802284	553320	763734	403365	658527	255163	530946	5.72505	0.240291	Common to KF & QF	1	768.55	0	0
768.555	93533.9	0	0	20517.6	46766.9	10258.8	-36508.1	28512.9	4.45504	-0.640204	KF-biased	1	768.56	0	0
770.533	162517	0	0	0	81258.3	0	-81258.3	40629.1	4.60884	-1	KF-biased	1	770.53	0	0
772.593	0	20467.3	0	0	10233.6	0	-10233.6	5116.82	3.709	-1	KF-biased	1	772.59	0	0
772.595	0	7284.48	0	0	3642.24	0	-3642.24	1821.12	3.26034	-1	KF-biased	1	772.6	0	0
772.622	800730	107359	0	0	454044	0	-454044	227022	5.35607	-1	KF-biased	1	772.62	0	0
774.533	0	0	4448.14	0	0	2224.07	2224.07	1112.04	3.04612	1	QF-biased	1	774.53	0	0
774.601	62545.9	3029260	0	2.06553e+06	1.5459e+06	1.03276e+06	-513138	1.28933e+06	6.11037	-0.198993	Common to KF & QF	1	774.6	0	0
774.629	54717.3	0	0	0	27358.7	0	-27358.7	13679.3	4.13606	-1	KF-biased	1	774.63	0	0
774.638	430767	4540.05	0	0	217654	0	-217654	108827	5.03674	-1	KF-biased	1	774.64	0	0
774.673	0	0	12176.9	0	0	6088.43	6088.43	3044.21	3.48348	1	QF-biased	1	774.67	0	0
775.533	0	4886.15	0	0	2443.08	0	-2443.08	1221.54	3.08691	-1	KF-biased	1	775.53	0	0
776.551	6958.75	0	31207.2	0	3479.37	15603.6	12124.2	9541.49	3.97962	0.635343	QF-biased	1	776.55	0	0
776.556	27652.8	0	0	0	13826.4	0	-13826.4	6913.19	3.83968	-1	KF-biased	1	776.56	0	0
777.638	0	0	0	102052	0	51026	51026	25513	4.40676	1	QF-biased	1	777.64	0	0
780.495	406829	231121	767204	0	318975	383602	64627.2	351288	5.54566	0.0919859	Common to KF & QF	1	780.49	0	0
780.495	41107.2	0	15886.4	0	20553.6	7943.22	-12610.4	14248.4	4.15377	-0.442519	KF-biased	1	780.5	0	0
780.552	0	522453	213946	215779	261227	214862	-46364.3	238045	5.37666	-0.0973858	Common to KF & QF	1	780.55	0	0
780.555	0	67817.1	0	0	33908.5	0	-33908.5	16954.3	4.22928	-1	KF-biased	1	780.56	0	0
782.51	395069	541197	1.65469e+06	506018	468133	1.08036e+06	612223	774244	5.88888	0.395368	QF-biased	1	782.51	0	0
782.57	631614	171919	220209	81613.4	401767	150911	-250855	276339	5.44144	-0.45389	KF-biased	1	782.57	0	0
784.594	0	0	0	17485.5	0	8742.75	8742.75	4371.38	3.64062	1	QF-biased	1	784.59	0	0
786.601	2.9483e+06	84206448	6.07616e+06	48551988	4.35774e+07	2.73141e+07	-1.62633e+07	3.54457e+07	7.54956	-0.229411	Common to KF & QF	1	786.6	0	0
786.609	0	0	0	19175.8	0	9587.9	9587.9	4793.95	3.68069	1	QF-biased	1	786.61	0	0
786.63	0	0	2411.57	0	0	1205.78	1205.78	602.892	2.78024	1	QF-biased	1	786.63	0	0
786.641	1864.32	0	0	0	932.161	0	-932.161	466.08	2.66846	-1	KF-biased	1	786.64	0	0
786.661	0	198473	0	346187	99236.7	173094	73857	136165	5.13407	0.271204	Common to KF & QF	1	786.66	0	0
786.672	0	0	0	12993.7	0	6496.86	6496.86	3248.43	3.51167	1	QF-biased	1	786.67	0	0
786.677	0	111659	13069.3	603059	55829.6	308064	252235	181947	5.25994	0.693154	QF-biased	1	786.68	0	0
786.7	0	222031	0	0	111016	0	-111016	55507.8	4.74435	-1	KF-biased	1	786.7	0	0
787.533	15484.8	11290.5	0	0	13387.7	0	-13387.7	6693.83	3.82567	-1	KF-biased	1	787.53	0	0
788.544	82715.6	202064	0	36271.8	142390	18135.9	-124254	80262.8	4.90451	-0.774044	KF-biased	1	788.54	0	0
788.546	47249.1	64473.9	0	0	55861.5	0	-55861.5	27930.7	4.44608	-1	KF-biased	1	788.55	0	0
788.625	2520.57	0	0	0	1260.29	0	-1260.29	630.144	2.79944	-1	KF-biased	1	788.62	0	0
788.625	0	6872.01	0	0	3436	0	-3436	1718	3.23502	-1	KF-biased	1	788.63	0	0
790.562	0	253572	0	129623	126786	64811.6	-61974.6	95798.8	4.98136	-0.323462	Common to KF & QF	1	790.56	0	0
790.565	0	0	14906.8	0	0	7453.4	7453.4	3726.7	3.57132	1	QF-biased	1	790.57	0	0
793.533	20459.2	0	0	0	10229.6	0	-10229.6	5114.8	3.70883	-1	KF-biased	1	793.53	0	0
794.604	50855.3	0	0	0	25427.6	0	-25427.6	12713.8	4.10428	-1	KF-biased	1	794.6	0	0
794.607	320777	0	0	0	160388	0	-160388	80194.2	4.90414	-1	KF-biased	1	794.61	0	0
794.635	0	2755.66	0	3834.13	1377.83	1917.07	539.237	1647.45	3.21681	0.163658	Common to KF & QF	1	794.64	0	0
794.651	0	0	0	25522.5	0	12761.3	12761.3	6380.63	3.80486	1	QF-biased	1	794.65	0	0
794.679	0	28308.6	0	0	14154.3	0	-14154.3	7077.15	3.84986	-1	KF-biased	1	794.68	0	0
794.687	0	62334	0	0	31167	0	-31167	15583.5	4.19267	-1	KF-biased	1	794.69	0	0
796.622	979167	167868	0	0	573518	0	-573518	286759	5.45752	-1	KF-biased	1	796.62	0	0
798.542	596223	406542	1.02084e+06	0	501383	510421	9038.41	505902	5.70407	0.00893296	Common to KF & QF	1	798.54	0	0
798.602	132415	104522	0	0	118469	0	-118469	59234.4	4.77257	-1	KF-biased	1	798.6	0	0
798.612	0	0	0	5891.83	0	2945.92	2945.92	1472.96	3.16819	1	QF-biased	1	798.61	0	0
798.628	88248.5	0	0	0	44124.2	0	-44124.2	22062.1	4.34365	-1	KF-biased	1	798.63	0	0
798.661	0	0	12174.9	0	0	6087.44	6087.44	3043.72	3.4834	1	QF-biased	1	798.66	0	0
798.666	0	5913.23	0	5943.67	2956.62	2971.83	15.2188	2964.23	3.47191	0.00256707	Common to KF & QF	1	798.67	0	0
798.681	0	18630.8	0	0	9315.38	0	-9315.38	4657.69	3.66817	-1	KF-biased	1	798.68	0	0
798.733	0	0	3236.31	0	0	1618.15	1618.15	809.076	2.90799	1	QF-biased	1	798.73	0	0
801.553	561474	0	217117	861715	280737	539416	258679	410077	5.61286	0.315404	Common to KF & QF	1	801.55	0	0
802.633	0	60036.5	0	92423.6	30018.2	46211.8	16193.6	38115	4.5811	0.21243	Common to KF & QF	1	802.63	0	0
804.583	0	34587.3	0	0	17293.7	0	-17293.7	8646.83	3.93686	-1	KF-biased	1	804.58	0	0
806.571	186521	133575	0	0	160048	0	-160048	80024.1	4.90322	-1	KF-biased	1	806.57	0	0
806.579	0	62816	4415.82	0	31408	2207.91	-29200.1	16808	4.22551	-0.868639	KF-biased	1	806.58	0	0
808.582	0	3123636	31516	2740028	1561818	1.38577e+06	-176046	1.47379e+06	6.16844	-0.0597254	Common to KF & QF	1	808.58	0	0
808.585	217451	1.04861e+06	16838.9	312876	633029	164857	-468172	398943	5.60091	-0.586765	KF-biased	1	808.59	0	0
810.532	18810.9	7826.34	98040.9	0	13318.6	49020.4	35701.8	31169.5	4.49373	0.572704	QF-biased	1	810.53	0	0
810.535	4680.85	0	0	0	2340.42	0	-2340.42	1170.21	3.06826	-1	KF-biased	1	810.54	0	0
810.601	367272	635683	0	391854	501477	195927	-305551	348702	5.54245	-0.438125	KF-biased	1	810.6	0	0
810.609	0	0	0	825.117	0	412.558	412.558	206.279	2.31446	1	QF-biased	1	810.61	0	0
810.631	0	0	3497.12	0	0	1748.56	1748.56	874.281	2.94165	1	QF-biased	1	810.63	0	0
810.637	0	0	0	51155.7	0	25577.9	25577.9	12788.9	4.10683	1	QF-biased	1	810.64	0	0
810.683	0	0	0	13397.4	0	6698.71	6698.71	3349.35	3.52496	1	QF-biased	1	810.68	0	0
810.694	6357.36	0	7422.88	0	3178.68	3711.44	532.758	3445.06	3.5372	0.077322	Common to KF & QF	1	810.69	0	0
810.699	0	0	5109.71	0	0	2554.86	2554.86	1277.43	3.10634	1	QF-biased	1	810.7	0	0
811.533	11714.6	0	0	0	5857.28	0	-5857.28	2928.64	3.46667	-1	KF-biased	1	811.53	0	0
814.538	0	0	0	14947.8	0	7473.88	7473.88	3736.94	3.57252	1	QF-biased	1	814.54	0	0
814.633	11994.6	0	0	75448.1	5997.3	37724.1	31726.8	21860.7	4.33966	0.725658	QF-biased	1	814.63	0	0
822.542	402896	0	800400	0	201448	400200	198752	300824	5.47831	0.330346	Common to KF & QF	1	822.54	0	0
838.638	0	0	3653.17	0	0	1826.59	1826.59	913.293	2.96061	1	QF-biased	1	838.64	0	0
841.633	3301.37	0	3635.99	0	1650.68	1818	167.311	1734.34	3.23913	0.0482348	Common to KF & QF	1	841.63	0	0
844.538	0	0	8293.15	0	0	4146.57	4146.57	2073.29	3.31666	1	QF-biased	1	844.54	0	0
844.738	0	17652.2	0	22319.5	8826.1	11159.7	2333.63	9992.91	3.99969	0.116764	Common to KF & QF	1	844.74	0	0
846.633	0	0	3736.57	0	0	1868.28	1868.28	934.142	2.97041	1	QF-biased	1	846.63	0	0
853.633	3523.45	0	2733.35	0	1761.72	1366.68	-395.049	1564.2	3.19429	-0.126278	Common to KF & QF	1	853.63	0	0
861.543	0	0	0	13053.7	0	6526.87	6526.87	3263.43	3.51367	1	QF-biased	1	861.54	0	0
861.549	0	0	0	49337.9	0	24669	24669	12334.5	4.09112	1	QF-biased	1	861.55	0	0
876.802	0	800903	130143	164541	400452	147342	-253110	273897	5.43759	-0.462053	KF-biased	1	876.8	0	0
878.588	38911.8	0	0	0	19455.9	0	-19455.9	9727.94	3.98802	-1	KF-biased	1	878.59	0	0
880.592	32513.6	293376	354868	237147	162945	296007	133063	229476	5.36074	0.289927	Common to KF & QF	1	880.59	0	0
897.732	0	0	7539.27	0	0	3769.64	3769.64	1884.82	3.27527	1	QF-biased	1	897.73	0	0
900.561	0	46929	0	0	23464.5	0	-23464.5	11732.3	4.06938	-1	KF-biased	1	900.56	0	0
904.833	106291	219682	15743.3	108937	162986	62340.1	-100646	112663	5.05178	-0.446668	KF-biased	1	904.83	0	0
916.832	0	15714.3	0	0	7857.14	0	-7857.14	3928.57	3.59423	-1	KF-biased	1	916.83	0	0
924.632	0	0	11015.2	0	0	5507.6	5507.6	2753.8	3.43993	1	QF-biased	1	924.63	0	0

## Sheet: Midgut contents- Lipids
mz	MCK_MT548	MCK_MT552	MCQ_MT548	MCQ_MT552	MCS_MT548	MCS_MT552	MCW_MT548	MCW_MT552	MS2	mz.01	Duplicate	Contaminant	King	Queen	Soldier	Worker	clust.no	Bias.in.MC
221.138	0	11341.3	0	6173.78	6270.73	7772.51	6109.48	7967.62	1	221.14	0	0	0.767142	1.5529	0	0	1	Soldier-biased
223.14	5304.39	2589.36	0	0	0	0	0	0	1	223.14	0	0	1.73205	0	0	0	2	Queen-biased
223.148	17054.6	44939.1	0	49283.5	39315.6	18552.4	35440.6	0	1	223.15	0	0	1.73205	0	0	0	1	Soldier-biased
223.164	0	0	0	0	0	0	3700.7	4956.66	1	223.16	0	0	1.73205	0	0	0	3
223.168	5773.76	0	0	0	0	0	7617.36	6214.24	1	223.17	0	0	0	1.73205	0	0	3
223.19	0	0	5920.83	0	5771.59	0	5254.09	5984.01	1	223.19	0	0	0	0	1.73205	0	4	King-biased
226.18	32023.8	54030.5	38973.9	50295.7	34252	34314.2	41717.9	46503.4	1	226.18	0	0	1.71874	0.214295	0	0	1	Soldier-biased
226.185	6210.94	5472.66	0	0	0	0	0	4775.35	1	226.19	0	0	0	1.62567	0	0.597647	2	Queen-biased
227.183	0	0	6763.01	7435.73	0	0	0	0	1	227.18	0	0	1.18287	0.253141	1.23965	0	5	Worker-biased
227.211	6760.38	4626.51	0	0	0	0	9839.78	5577.9	1	227.21	0	0	0.0490459	1.44591	0.71248	0.631916	3
228.2	7219.26	8191.8	7205.4	7827.18	0	7213.75	0	8839.17	1	228.2	0	0	0	0	1.73205	0	2	Queen-biased
228.208	0	0	7330.35	77132.5	0	0	0	0	1	228.21	0	0	0	0	0.434803	1.67659	5	Worker-biased
228.215	5853.9	0	4689.22	5067.96	11028	0	0	0	1	228.22	0	0	0	0	0	1.73205	5	Worker-biased
228.226	4555.73	3555.18	0	0	0	3133.82	0	5322.13	1	228.23	0	0	0	1.73205	0	0	2	Queen-biased
229.18	17930.9	16681.3	13948.6	221099	17353.8	94480.4	16648	13795.6	1	229.18	0	0	0	1.44462	0	0.955552	5	Worker-biased
233.145	4059.07	0	5145.8	0	3849.06	3077.24	6014.44	6689.83	1	233.15	0	0	0	1.73205	0	0	4	King-biased
233.159	4897.14	5316.47	0	0	0	5224.18	6856.03	0	1	233.16	0	0	0	1.73205	0	0	2	Queen-biased
234.145	0	0	11524.5	9310.18	0	8126.1	0	0	1	234.15	0	0	0	0	0	1.73205	5	Worker-biased
234.162	65201.9	0	0	0	14444.5	0	18213.6	16260.8	1	234.16	0	0	1.73205	0	0	0	2	Queen-biased
234.169	0	0	0	8787.71	10411.5	0	8552.54	9584.87	1	234.17	0	0	0.828533	0.451022	1.02592	1.0284	4	King-biased
235.174	8036.56	7673.03	0	7060.58	0	0	0	6966.83	1	235.17	0	0	1.73205	0	0	0	2	Queen-biased
236.148	5725.34	6044.12	0	7500.43	0	0	0	7864.45	1	236.15	0	0	1.02957	0.818485	0.961055	0.588587	2	Queen-biased
236.157	5508.95	5275.64	8699.3	6973.38	0	5442.12	0	0	1	236.16	0	0	0	0	0	1.73205	5	Worker-biased
236.165	7439.58	8994.95	4777.83	7804.41	7738.88	7773.66	0	8218.71	1	236.17	0	0	0.667216	0	0	1.59838	1	Soldier-biased
236.185	5792.55	4437	0	0	7377.32	0	0	0	1	236.18	0	0	0	0.735025	0.716499	1.39512	1	Soldier-biased
236.185	8295.1	0	6075.84	0	7959.88	8140.06	0	0	1	236.19	0	0	0.893002	0.926368	0.711525	0.915489	1	Soldier-biased
237.18	7545.26	7277.31	0	6767.56	0	8112.3	0	5170.88	1	237.18	0	0	1.6033	0	0	0.655305	2	Queen-biased
237.185	70681.6	57470.7	73092.6	88504.6	82269.2	63410.4	81973.3	69803.4	1	237.19	0	0	0	1.73205	0	0	1	Soldier-biased
237.198	0	0	0	0	0	0	7893	4714.2	1	237.2	0	0	1.029	0	0	1.39325	3
240.232	15019.8	22371.5	31649.6	13812.5	13516.8	11186.7	30188.4	13722.1	1	240.23	0	0	1.09554	1.06864	0.512811	0.628358	4	King-biased
242.181	4090.94	2452.08	0	6332.8	2614.61	3161.4	3855.99	2472.69	1	242.18	0	0	0	1.73205	0	0	1	Soldier-biased
242.211	12558.7	8710.65	0	0	6522.03	8531.18	10166.4	0	1	242.21	0	0	0.639872	1.06653	1.20544	0	2	Queen-biased
242.218	0	4336.85	5513.96	6013.06	0	0	0	5496.66	1	242.22	0	0	1.37802	0	0.532425	0.904211	5	Worker-biased
243.16	92682.5	11913.1	9471.52	12949.1	12291.9	11260.2	7214.79	10465.6	1	243.16	0	0	0.226786	1.54008	0.732759	0.199472	2	Queen-biased
243.206	5690.08	6565.2	0	0	0	0	0	4572.5	1	243.21	0	0	0.442594	0.561089	0.755231	1.38525	2	Queen-biased
244.19	6625.62	0	6922.15	15714.4	9095.27	9339.3	11358.7	0	1	244.19	0	0	1.32367	0	0.677049	0.888534	4	King-biased
244.196	0	8913.25	5577.19	6455.85	0	5177.95	0	6761.57	1	244.2	0	0	0	1.61366	0.62937	0	2	Queen-biased
245.153	7812.63	6406.98	0	5403.69	0	0	0	6045.01	1	245.15	0	0	1.50265	0	0.33289	0.794501	2	Queen-biased
245.174	6699.17	6988.16	8958.86	9003.23	0	9498.49	0	0	1	245.17	0	0	0	0.670975	0.794958	1.38486	2	Queen-biased
245.175	25240.1	33138.2	36570.3	41592.5	32175.6	43591.9	44982.2	29764.5	1	245.18	0	0	1.46455	0.658231	0	0.649491	1	Soldier-biased
245.236	6073.59	5406.06	0	0	0	0	0	0	1	245.24	0	0	1.27253	0.810954	0	0.850313	2	Queen-biased
246.156	0	0	0	0	0	0	9331.76	6714.47	1	246.16	0	0	0.943988	1.37185	0.476355	0	3
246.169	0	0	7568.34	16027.3	18707.4	9464.62	0	0	1	246.17	0	0	1.04883	0.802981	0.989988	0.524506	5	Worker-biased
246.176	5247	5356.27	6825.25	5444.26	0	0	0	0	1	246.18	0	0	1.40483	0	1.01313	0	2	Queen-biased
246.185	0	31571.2	6590.69	12049.4	0	0	0	5897.11	1	246.19	0	0	0.7521	0.550885	1.45975	0	2	Queen-biased
246.197	0	0	0	0	10766.2	32108.5	0	0	1	246.2	0	0	1.35678	0.619465	0.742556	0.473314	1	Soldier-biased
247.23	3254.92	3623.58	0	0	0	0	0	0	1	247.23	0	0	0.753423	0.950049	0.856468	0.892314	2	Queen-biased
247.242	6348.06	6534.22	6550.1	5657.99	8213.86	0	0	55724.3	1	247.24	0	0	0	0	0	1.73205	3
248.23	151385	0	0	0	0	0	18510.3	19522.8	1	248.23	0	0	0.835865	1.01628	0.552235	0.981598	2	Queen-biased
249.22	6096.72	6175.03	7070.93	9447.68	0	0	0	6080.51	1	249.22	0	0	0.906395	0.877274	0.800143	0.876703	2	Queen-biased
250.18	6386.94	8478.87	5946.9	8395.8	14292.1	5672.23	13702.3	8088.22	1	250.18	0	0	1.31709	0	0.932164	0.62955	1	Soldier-biased
250.188	6959.69	7229.42	7265.14	9726.12	0	5429.43	5836.44	6437.66	1	250.19	0	0	0.556963	1.48036	0	0.705913	2	Queen-biased
252.232	0	6377.75	12551.6	14212.8	13355	8361.75	20241.4	4885.64	1	252.23	0	0	1.63283	0.350006	0.367669	0.276006	4	King-biased
253.18	68998.1	63251.5	65641.3	53975.3	80035	46499.8	56010.5	78382.7	1	253.18	0	0	1.62278	0	0	0.605466	1	Soldier-biased
253.185	0	7624.3	7092.18	6155.4	0	0	5376.76	6713.55	1	253.19	0	0	0.358418	1.22454	0.997234	0.614457	4	King-biased
254.21	7438.91	10342.4	6805.65	12860.4	0	7332.84	0	5824.21	1	254.21	0	0	0.896162	1.20983	0.520605	0.679827	2	Queen-biased
254.218	5659.64	4750.55	5095.03	0	0	0	0	0	1	254.22	0	0	1.50463	0.571786	0	0.639646	2	Queen-biased
255.232	5780.26	31027	10440.4	19155.6	32381.2	16086	34042.2	12667.1	1	255.23	0	0	0.967678	1.2699	0.671532	0	1	Soldier-biased
256.234	6078.08	9123.43	0	7324.05	0	7352.67	0	9430.5	1	256.23	0	0	0.70034	0.937686	0.908951	0.896704	2	Queen-biased
256.235	8875.13	9102.72	0	8783.24	11667.7	10223	9377.04	7673.8	1	256.24	0	0	1.73205	0	0	0	1	Soldier-biased
257.23	0	5707.26	0	5920.71	0	18502.7	9239.84	8615.08	1	257.23	0	0	0	0	0	1.73205	4	King-biased
258.214	14317.5	5978.88	0	0	0	0	4795.34	5183.18	1	258.21	0	0	0	1.11214	1.32784	0	2	Queen-biased
258.216	0	0	0	0	0	0	5804.12	4525.3	1	258.22	0	0	1.13252	1.31049	0	0	3
258.241	11464.9	0	7863.56	10506.6	0	0	0	0	1	258.24	0	0	1.47256	0.869424	0	0.275057	5	Worker-biased
259.19	101722	0	134893	108677	124604	116004	146002	131272	1	259.19	0	0	0	0	1.73205	0	4	King-biased
259.197	11166.9	10723.9	10607.6	9315.58	0	0	0	8911.9	1	259.2	0	0	1.73205	0	0	0	2	Queen-biased
264.203	0	0	0	5546.38	7210.86	6736.9	0	5598.87	1	264.2	0	0	0.377821	0.358048	0.240903	1.63433	1	Soldier-biased
264.216	0	0	7260.02	5189.15	0	0	0	0	1	264.22	0	0	1.67985	0	0	0.422035	5	Worker-biased
264.231	759.094	6525.18	0	6139.83	0	0	0	0	1	264.23	0	0	0.990568	1.33337	0	0.490814	2	Queen-biased
264.239	5018.03	4499.43	0	0	9381.2	0	7958.17	0	1	264.24	0	0	0.714101	0.688973	0.959017	1.04674	1	Soldier-biased
264.252	6480.97	5446.74	7411.02	6017.33	0	0	0	0	1	264.25	0	0	0.949346	1.13683	0.363265	0.821219	2	Queen-biased
265.201	8071.77	9131.97	0	6991.64	0	0	0	6977.53	1	265.2	0	0	0.256137	1.07489	0.872166	1.00913	2	Queen-biased
265.207	0	0	0	0	7227.07	4813.29	0	0	1	265.21	0	0	0.892502	0.807246	0.853934	0.906968	1	Soldier-biased
265.215	8872.92	9110.26	8064	9556.48	0	7637.44	11205.2	12618.4	1	265.22	0	0	0.677611	1.17738	0	1.07453	4	King-biased
265.242	0	0	0	0	0	0	4851.66	6373	1	265.24	0	0	1.09532	1.21142	0.451698	0.358768	3
265.252	0	6318.6	7110.69	9991.41	0	7120.52	7388.01	7912.07	1	265.25	0	0	1.55572	0.76141	0	0	4	King-biased
265.257	91745.1	0	44653.9	39244.3	8787.11	59834.5	14596	7915.28	1	265.26	0	0	0.775303	0.623406	1.02091	0.983881	2	Queen-biased
266.172	0	0	0	0	0	0	10977.9	5572.57	1	266.17	0	0	1.27311	0.613381	0.615778	0.789794	3
266.175	10023.6	10783	11810	16868	8565.09	9322.85	11958.8	9052.91	1	266.18	0	0	0.910235	0.444703	1.10834	0.8633	4	King-biased
266.232	12886.5	15065.5	18457.4	13764.6	22170.1	21429.6	22701.7	13147.1	1	266.23	0	0	0.366178	0.379873	1.18713	1.14557	4	King-biased
267.232	0	9217.63	0	8189.61	8373.49	4886.91	0	7712.51	1	267.23	0	0	1.55436	0	0	0.764183	1	Soldier-biased
268.235	0	7423.17	4718.63	7004.15	0	0	0	4578.71	1	268.23	0	0	0	0	0	1.73205	5	Worker-biased
269.19	27924.1	8873.72	34326.3	70116.6	34210.2	10737.2	27200	77731.7	1	269.19	0	0	0.917036	1.46937	0	0	4	King-biased
269.21	32700.5	6232.89	0	7787.88	0	0	0	7518.54	1	269.21	0	0	0.389659	0.933026	0.921681	1.06214	2	Queen-biased
269.23	9917.1	6246.38	0	6388	0	5023.6	0	0	1	269.23	0	0	1.22657	1.11632	0	0.499347	2	Queen-biased
270.213	11605.6	0	6015.31	11979	0	0	0	8684.84	1	270.21	0	0	0	0.599653	1.50798	0.605328	5	Worker-biased
270.215	17426.6	0	18813.6	15264.7	0	15678.6	18910.6	17493.2	1	270.22	0	0	0	1.73205	0	0	4	King-biased
270.242	0	0	12857.2	0	0	0	7872.31	9497.99	1	270.24	0	0	1.32435	1.11628	0	0	4	King-biased
272.2	9337.45	6019.45	0	0	0	0	0	7951.14	1	272.2	0	0	1.05985	0	1.04468	0.88621	2	Queen-biased
272.208	7558.01	6324.87	0	0	0	0	0	0	1	272.21	0	0	1.15025	1.29496	0	0	2	Queen-biased
272.221	7808.89	6975.72	12372.4	6844.52	0	0	6472.74	5724.95	1	272.22	0	0	1.50207	0.610445	0	0.609213	2	Queen-biased
272.229	6618.48	8122.37	7939.43	6041.08	0	0	6601.33	6247.32	1	272.23	0	0	0	0	1.73205	0	2	Queen-biased
272.258	7096.51	7449.68	0	10045.3	9453.57	9168.57	9127.16	10634.7	1	272.26	0	0	0.877568	0.859868	0.372702	1.16258	1	Soldier-biased
273.22	7784.02	7036.56	7861.05	5830.72	0	8450.95	7436.48	0	1	273.22	0	0	0	0	0	1.73205	2	Queen-biased
273.225	87279.8	0	8311.41	44192.4	0	12795.9	0	0	1	273.23	0	0	0.440523	1.19233	0.496431	1.0667	2	Queen-biased
274.238	0	7336.76	0	6654.8	6853.08	622.929	6033.09	0	1	274.24	0	0	1.10524	1.01071	0.826671	0.27119	1	Soldier-biased
274.273	11703	8675.58	12471.3	0	9978.64	0	0	7012.61	1	274.27	0	0	0	0	0	1.73205	2	Queen-biased
276.232	10438	11164.3	0	14887.7	19289.7	8732.05	16737.5	13672.2	1	276.23	0	0	0.802469	1.10606	0.689903	0.81038	1	Soldier-biased
277.18	11404.5	42750.4	12545.2	16480.9	14637	11571.3	12130.2	8423.92	1	277.18	0	0	0.684296	0.78883	1.06737	0.877618	2	Queen-biased
279.231	6922.61	9768.99	0	0	11232.1	0	11003.3	11524.4	1	279.23	0	0	0.811194	0.720724	1.16698	0.678737	3
280.175	12886.2	17865.7	15227.1	15895.2	17652.9	15955.4	16859.9	23881.3	1	280.18	0	0	0.879953	1.38964	0	0.542768	1	Soldier-biased
280.188	6653.8	6495.49	5615.72	0	0	7385.42	0	8713.31	1	280.19	0	0	0.400755	1.13746	0.489511	1.14278	2	Queen-biased
280.199	7485.29	7140.62	0	5743.51	0	6889.29	0	0	1	280.2	0	0	1.66875	0.333801	0	0.322257	2	Queen-biased
280.262	0	6341.84	7712.03	5578.99	0	7221.93	0	0	1	280.26	0	0	1.54747	0.611577	0.480952	0	5	Worker-biased
282.221	0	54512.3	0	41245.2	42187	62336.6	0	0	1	282.22	0	0	0.869947	1.34884	0	0.65101	1	Soldier-biased
282.228	8563.25	9249.13	9601.63	0	0	0	0	9013.71	1	282.23	0	0	0.547794	1.07123	0.492847	1.14433	2	Queen-biased
284.221	9055.6	6998.43	0	10220.4	0	6049.09	0	0	1	284.22	0	0	0	1.03046	0	1.39217	2	Queen-biased
284.229	6944.29	5778.74	0	0	0	9064.5	0	4627.44	1	284.23	0	0	1.53811	0	0	0.796369	2	Queen-biased
285.22	9879.89	0	0	0	0	7360.46	9306.16	7544.29	1	285.22	0	0	1.73205	0	0	0	3
286.238	14209.8	17530.9	11011.4	26460.8	17801.7	12717.3	16437	22640	1	286.24	0	0	0.943491	1.22634	0	0.778405	1	Soldier-biased
287.221	2.16255e+06	5.27676e+06	2142925	1.88925e+06	6.43965e+06	2.20627e+06	2.1244e+06	1.81677e+06	1	287.22	0	0	1.06214	1.00735	0	0.925797	1	Soldier-biased
287.238	23870.5	22535.6	28029.9	20788.4	66822.4	22532.7	35977.3	21877.7	1	287.24	0	0	0.777595	0.536991	0.995484	1.05641	4	King-biased
287.247	0	0	8244.68	11598.8	0	5221.06	0	0	1	287.25	0	0	1.11102	1.0264	0.633524	0.557474	5	Worker-biased
289.273	8415.56	13255.9	6684.68	10497.5	9664.41	8822.53	0	11028.2	1	289.27	0	0	1.47262	0.885869	0.215899	0	1	Soldier-biased
290.229	9410.65	7238.47	10002.5	12085	9781.42	9020.66	0	7417.29	1	290.23	0	0	0.920933	0.83533	0.938411	0.757291	1	Soldier-biased
290.276	0	0	12087.3	5760.17	0	0	0	8094.81	1	290.28	0	0	1.31583	0.805258	0.644312	0.452798	5	Worker-biased
291.232	14088.4	10990.8	12646.2	11915	15115.6	15546.1	14810.3	12100.4	1	291.23	0	0	0.76403	0.52655	0.991075	1.07553	1	Soldier-biased
291.252	17261	0	13839.4	31709.2	24135.9	702.103	0	0	1	291.25	0	0	1.34209	0.719341	0.649506	0.509383	5	Worker-biased
292.283	7443.71	9117.47	0	8393.21	0	8108.45	0	8016.85	1	292.28	0	0	0.957188	0	0.644111	1.29186	2	Queen-biased
292.285	0	14713.9	9379.05	7679.18	9780.77	9137.85	9616.73	8762.56	1	292.29	0	0	0.776633	0.785987	0.84877	1.02891	1	Soldier-biased
293.232	7485.09	6585.87	0	5414.56	0	0	6546.81	0	1	293.23	0	0	1.24452	0.531501	0.698995	0.824674	2	Queen-biased
294.242	0	8360.2	10221.5	6111.84	0	7862.75	8452.05	5407.39	1	294.24	0	0	1.47652	0.57982	0.695489	0	4	King-biased
295.188	6566.35	6897.97	0	5606.83	0	5779.16	0	7427.89	1	295.19	0	0	0.669698	1.40353	0.762634	0	2	Queen-biased
295.225	0	10476.5	0	0	6661.49	10845.4	0	0	1	295.22	0	0	0.756	0.572006	1.44958	0	1	Soldier-biased
295.226	10787.3	14177.2	8861.91	11231.4	0	9451.56	8061.21	10958.1	1	295.23	0	0	1.39273	0.750739	0	0.70477	2	Queen-biased
295.246	0	7358.74	12307.1	9698.99	11822.2	10397.3	19960.3	23225.5	1	295.25	0	0	1.39245	0.886465	0.524667	0	4	King-biased
295.262	10054	7970.15	8908.24	6556.56	9015.1	0	0	0	1	295.26	0	0	1.35256	0	0.963629	0.491934	2	Queen-biased
295.274	15163.9	10941.7	0	0	9268.95	0	8281.61	0	1	295.27	0	0	0.819796	0	0.610743	1.39819	2	Queen-biased
296.221	7968.66	6772.1	7253.57	9498.42	0	7859.6	0	6591.07	1	296.22	0	0	0.78779	0.930042	0.757467	0.969873	2	Queen-biased
296.23	7067.65	7509.35	0	0	0	0	0	8574.85	1	296.23	0	0	1.01272	0.548902	1.17697	0.536513	2	Queen-biased
296.26	0	0	0	0	8626.75	26034.7	0	0	1	296.26	0	0	0.638074	0.671242	1.22861	0.795493	1	Soldier-biased
296.295	0	45547.5	0	0	0	0	36695.2	7118.27	1	296.3	0	0	0	1.67504	0.440723	0	2	Queen-biased
297.241	10665.9	9662.66	0	0	0	0	0	10058.8	1	297.24	0	0	1.07103	0.849165	0.913648	0.545029	2	Queen-biased
297.29	50817	20977.7	97605.3	55588.7	137255	0	191694	98457	1	297.29	0	0	0.841773	1.11673	0.950626	0.375015	4	King-biased
298.238	7818.34	0	9808.63	0	0	7525.65	8437.49	5997.88	1	298.24	0	0	0	1.57739	0	0.715433	4	King-biased
298.245	9015.18	9168.12	7912.22	7183.36	0	0	0	14614.1	1	298.25	0	0	0.807113	0.790442	0.986771	0.866056	2	Queen-biased
298.273	6667.49	9644.12	0	9241.7	0	0	0	9818.33	1	298.27	0	0	0.546794	1.44289	0.786819	0	2	Queen-biased
298.275	20383.5	7719.01	0	0	0	0	7069.44	0	1	298.28	0	0	1.31652	0.66721	0.644574	0.637292	2	Queen-biased
299.2	0	5960.82	0	6699.86	0	0	7100.84	6502.25	1	299.2	0	0	0.734718	0.851778	0.944674	0.917744	3
299.221	7954.96	8598.37	0	6281.82	0	7689.35	0	6815.38	1	299.22	0	0	1.48274	0.570565	0	0.689877	2	Queen-biased
299.237	8200.12	0	9412.54	8426.96	0	0	0	0	1	299.24	0	0	0.595852	1.16412	0.560398	0.987796	5	Worker-biased
299.25	5387.41	0	0	5434.98	7029.47	5948.39	0	5652.39	1	299.25	0	0	1.34353	0.559475	0.576671	0.741189	4	King-biased
299.257	0	0	0	0	10170.5	10066.8	0	6883.36	1	299.26	0	0	0.88941	0	1.48625	0	1	Soldier-biased
299.277	13800.6	10337.6	0	0	0	0	0	0	1	299.28	0	0	1.12471	0.905251	0.425816	0.856869	2	Queen-biased
300.29	13385.6	19330.8	12380	12141.8	11563.4	13004.8	47075.5	62125.4	1	300.29	0	0	0.236799	0.70814	0.715005	1.38969	3
301.238	4859.99	13340.4	6864.41	7345.26	11031.7	7983.93	0	6884.87	1	301.24	0	0	1.22895	1.05444	0.614681	0	1	Soldier-biased
302.231	0	7195.61	6876.25	8752.46	0	0	0	0	1	302.23	0	0	1.56383	0	0.55525	0.496104	5	Worker-biased
302.24	0	0	0	0	3150.13	5469.57	0	5868.65	1	302.24	0	0	1.03962	1.18146	0.554312	0.464846	1	Soldier-biased
303.232	15364.1	13644.3	12896.6	13426	13375.3	14724.8	14084.6	13241.5	1	303.23	0	0	1.49291	0	0	0.878196	1	Soldier-biased
304.212	86773.2	139271	0	99899.2	0	134118	120849	0	1	304.21	0	0	0	0	1.73205	0	2	Queen-biased
304.215	0	196972	0	236324	204126	0	97934	266338	1	304.22	0	0	1.24828	0	0	1.20075	4	King-biased
304.225	18030.7	19539.7	0	44312	29343.9	0	0	50409.1	1	304.23	0	0	1.5524	0	0	0.768147	4	King-biased
304.258	0	38644.9	14705.9	24102.8	0	13791.9	0	0	1	304.26	0	0	0.342723	0.731295	0.655207	1.38508	2	Queen-biased
304.295	0	13218.5	12923.7	0	15253.1	0	19331.9	11428	1	304.3	0	0	0.658929	0.82667	0.63426	1.21661	3
305.233	18292.7	10717.9	23937.7	12024.5	0	12937.4	20305.6	13022.5	1	305.23	0	0	1.13345	0.940978	0	0.910963	4	King-biased
305.251	0	3.72681e+06	0	4.00888e+06	0	3846937	4.75644e+06	3.29793e+06	1	305.25	0	0	1.33499	0.756368	0	0.803561	4	King-biased
305.302	10355.7	7034.36	0	0	0	0	0	0	1	305.3	0	0	1.67972	0	0	0.422549	2	Queen-biased
306.253	126904	0	0	0	854507	95981.6	0	0	1	306.25	0	0	0.633672	0.712236	0	1.44609	1	Soldier-biased
306.255	0	0	118988	146405	0	0	0	0	1	306.26	0	0	1.4006	0.531513	0.650606	0.576657	5	Worker-biased
306.299	9129.41	7131.79	10373.7	7303.02	10732.2	9676.85	10802.1	8848.17	1	306.3	0	0	0.723393	1.57375	0	0	1	Soldier-biased
308.294	7253.97	9399.83	0	8864.87	0	0	0	9398.79	1	308.29	0	0	0.579886	0.585007	1.3969	0.608408	2	Queen-biased
308.295	18010.2	8883.6	11407	10436.8	15692.2	10187.2	0	20145.5	1	308.3	0	0	0	0	1.63979	0.557746	1	Soldier-biased
309.203	0	0	58399.7	44489.3	0	42082.7	40129.2	41385.5	1	309.2	0	0	1.73205	0	0	0	4	King-biased
309.206	3727.41	0	5431.42	0	0	0	6716.96	2708.95	1	309.21	0	0	0.475533	0.356423	0.357098	1.58723	3
309.225	6767.69	0	7801.33	6212.26	0	7635.84	0	0	1	309.22	0	0	1.02702	0.801829	1.07302	0.388502	5	Worker-biased
309.226	7046.31	8569.82	0	7743.27	0	0	6551.67	8790.84	1	309.23	0	0	0.724365	1.57331	0	0	2	Queen-biased
309.24	0	0	6863.52	8930.07	0	0	0	0	1	309.24	0	0	0	0	1.43172	0.974773	5	Worker-biased
309.278	10213.8	6474.08	7451.27	8603.19	0	6100.19	8389.05	8688.22	1	309.28	0	0	0.906703	0.822757	0.878315	0.85412	4	King-biased
309.298	23387.5	0	29099.1	0	28562.2	23006	48532.8	0	1	309.3	0	0	1.27926	0.565362	0.759018	0.683924	4	King-biased
310.238	8281.65	7157.32	7499.06	0	0	7342.99	20850.3	7242.95	1	310.24	0	0	0.657783	0.789197	0.681671	1.21648	3
311.295	9348.96	11229.5	9020.36	9980.25	12839.1	9798.09	0	10215.5	1	311.3	0	0	0.790462	0.932301	0.617379	1.06058	1	Soldier-biased
312.252	9017.32	6972.13	0	0	0	7951.8	8152.04	0	1	312.25	0	0	1.18515	1.19018	0.422965	0	2	Queen-biased
313.238	16613.9	13090.1	12037.8	9986.01	11784.6	16459.5	14576.7	14403.9	1	313.24	0	0	0.587134	0.57404	0.677509	1.36628	1	Soldier-biased
313.272	13464.3	12250.4	9442.3	8582.26	0	9625.46	8759.6	0	1	313.27	0	0	0.860097	1.0662	0.383564	0.988099	2	Queen-biased
313.275	0	0	0	0	0	0	5700.13	3771.7	1	313.28	0	0	0.616495	0.663155	0.636366	1.33237	3
314.232	18187.3	9166.77	10023.2	7919.25	0	6928.64	0	5969.04	1	314.23	0	0	1.73205	0	0	0	2	Queen-biased
315.214	10239.3	6682.29	0	0	0	0	0	9227.49	1	315.21	0	0	0.229219	0	1.71682	0	2	Queen-biased
315.215	0	0	5394.87	9084.76	0	0	6116.42	0	1	315.22	0	0	0	1.73205	0	0	5	Worker-biased
315.232	45265.6	0	0	17068.7	19171.5	18322.7	0	0	1	315.23	0	0	0.758304	0.824313	0.951731	0.916347	1	Soldier-biased
315.252	9175.4	8660.99	0	8487.44	0	9096.23	0	9248.85	1	315.25	0	0	1.36851	0.728465	0	0.772339	2	Queen-biased
315.255	6790.96	6138.27	0	7575.07	6511.98	4537.24	0	5986.07	1	315.26	0	0	0.976394	0.793051	0.939567	0.731395	2	Queen-biased
317.21	7497.01	8686.15	11303.6	9142.54	0	8222.73	0	10387.8	1	317.21	0	0	0	1.2928	0.528771	1.02424	2	Queen-biased
318.24	10072.9	10170	16735.4	0	16859.1	0	17445.5	0	1	318.24	0	0	0.561414	0.818069	0	1.41971	1	Soldier-biased
318.299	8505.6	10842.5	10261.9	6443.21	0	0	7363.88	10113.4	1	318.3	0	0	0.676219	1.40022	0.762963	0	2	Queen-biased
319.299	10490	10320.7	8230.28	37507.6	0	56310.8	0	46433.4	1	319.3	0	0	1.16481	0.57757	0	1.1444	4	King-biased
320.233	11827.5	10654.6	8448.17	7681.99	15616	10513.6	7214.43	9055.32	1	320.23	0	0	0	1.73205	0	0	1	Soldier-biased
320.243	93330.2	160009	144623	0	0	0	167757	0	1	320.24	0	0	0.982731	0.945429	0.359233	1.00566	2	Queen-biased
320.296	0	0	0	0	0	0	11157.1	6791.63	1	320.3	0	0	0.50602	0.629598	1.11575	1.05007	3
321.21	0	0	36069	0	121662	19724.9	44707.9	0	1	321.21	0	0	0.792786	0.385075	0.37706	1.44258	1	Soldier-biased
322.238	7493.32	8268.28	8403.7	7051.59	0	6952.72	0	7849.54	1	322.24	0	0	0.952158	0.879151	1.04741	0.472667	2	Queen-biased
322.295	0	0	10916.1	7564.38	19130.5	0	0	0	1	322.3	0	0	1.4108	0	0.701615	0.719282	5	Worker-biased
323.295	0	6459.55	9836.77	6663.12	0	11179.1	0	7654.56	1	323.3	0	0	0.938542	0.695877	0.892418	0.915688	4	King-biased
324.216	0	9545.03	9201.47	7297.36	0	6524.09	0	9195.57	1	324.22	0	0	1.31025	0.918415	0.490451	0.446332	4	King-biased
324.239	8785.22	7293.3	7683.58	7005.63	0	0	0	0	1	324.24	0	0	0	0	0	1.73205	2	Queen-biased
324.252	10909.3	8087.85	0	11722.2	0	0	0	0	1	324.25	0	0	1.39481	0.914902	0.353298	0.304366	2	Queen-biased
324.289	74047.6	0	0	0	9117.96	12367.9	0	0	1	324.29	0	0	1.52065	0	0	0.829226	2	Queen-biased
325.29	7973.82	8505.12	7045.3	0	0	8800.12	0	15192.8	1	325.29	0	0	0	1.59554	0	0.673981	2	Queen-biased
325.321	0	9214.07	9988.29	0	0	0	23364.1	15271.8	1	325.32	0	0	1.28097	0.483026	1.06104	0	3
326.232	30495.4	9711.9	8161.99	8924.54	0	10095.6	6682.77	12027.2	1	326.23	0	0	1.30729	0.622075	0.666695	0.677882	2	Queen-biased
326.27	8582.29	7982.48	0	6530.61	0	8034.42	0	6716.45	1	326.27	0	0	1.14508	0.67089	0.97858	0.53016	2	Queen-biased
326.295	20401.2	31371.7	20448.3	28535.3	18797.4	18416.7	21681.5	26007.7	1	326.3	0	0	0.95835	1.2108	0.486941	0.615156	1	Soldier-biased
326.325	0	0	0	0	0	0	21226.8	13547.8	1	326.32	0	0	0.980607	0.810697	0.816692	0.8451	3
327.229	17195.9	11260.8	8948.81	0	0	0	0	0	1	327.23	0	0	1.08223	0.934399	0	0.977587	2	Queen-biased
327.252	0	11091.3	6948.27	8864.79	0	9522.94	6673.41	9417.89	1	327.25	0	0	0.406777	0.894018	1.10068	0.907614	4	King-biased
327.255	6365.6	3957.08	6167.8	4072.48	0	5430	5816.62	4439.38	1	327.26	0	0	0.940821	0.675009	1.09346	0.680851	4	King-biased
328.32	0	0	0	0	8940.11	8931.95	0	0	1	328.32	0	0	1.30396	0.744389	0	0.863463	1	Soldier-biased
328.327	0	0	881.971	8249.28	0	0	0	0	1	328.33	0	0	0	0	0	1.73205	5	Worker-biased
329.21	7474.87	7894.06	0	8428.85	0	0	0	8244.9	1	329.21	0	0	0	0.409363	1.60467	0.50741	2	Queen-biased
329.231	0	7551.62	7291.88	6878.99	0	0	0	7134.04	1	329.23	0	0	1.11708	1.09537	0.492762	0.556323	5	Worker-biased
329.248	0	0	6893.59	8205.79	0	0	0	8460.36	1	329.25	0	0	0	1.2034	1.24572	0	5	Worker-biased
329.268	7692.88	8525.02	0	8116.34	7229.36	0	0	10912	1	329.27	0	0	0.501592	1.28124	0.868069	0.594386	2	Queen-biased
329.286	14599.9	0	6840.56	8885.79	0	0	6648.3	9092.97	1	329.29	0	0	0.746525	1.29039	0.510255	0.719194	2	Queen-biased
330.299	6421.06	0	8175.92	8211.88	0	8407.82	8660.31	6621.92	1	330.3	0	0	1.27874	1.16825	0	0	4	King-biased
331.217	8619	0	8986.1	8881.21	0	0	7827.94	7502.01	1	331.22	0	0	1.47402	0.909542	0	0	4	King-biased
331.227	23170	651.429	11030.7	0	0	6990.38	0	0	1	331.23	0	0	1.66344	0	0.482668	0	2	Queen-biased
331.247	7144.39	0	0	7008.65	0	0	8466.22	5377.83	1	331.25	0	0	1.13765	0.486383	0.607529	1.04885	3
331.263	0	9243.65	0	0	0	7557.83	12236.9	9621.12	1	331.26	0	0	0.389667	0.42241	0	1.63393	3
331.269	8059.26	0	8692.82	7898.55	0	0	0	0	1	331.27	0	0	1.43337	0.609126	0.359902	0.667	5	Worker-biased
332.28	28863.2	23422.2	26170.5	22668.4	32520.8	25223.3	35582.7	30515.7	1	332.28	0	0	1.38894	0.547585	0.673678	0.563168	1	Soldier-biased
332.331	0	41443.4	49909	22383.1	0	0	18523.5	44095.4	1	332.33	0	0	0.959252	0.907571	0.689506	0.88359	4	King-biased
333.299	8903.08	10027.7	9620.21	12135.5	9651.29	8224.5	13273.7	11145.8	1	333.3	0	0	0	0	0	1.73205	1	Soldier-biased
334.295	10701.2	9240.42	0	8676.37	0	7173.02	0	0	1	334.3	0	0	1.65228	0.519594	0	0	2	Queen-biased
334.31	14390.8	0	39020.2	22007	48994.5	71743.6	11764.7	16733	1	334.31	0	0	0.714606	1.01883	0.61356	1.03676	1	Soldier-biased
335.294	0	0	0	21280	0	0	4031.32	12834.3	1	335.29	0	0	0.961075	0.953404	0.505551	0.954868	4	King-biased
335.296	7603.45	7804.43	7576.8	11087.5	0	0	0	0	1	335.3	0	0	0	0	1.73205	0	2	Queen-biased
336.229	0	19497.5	18984	0	26653.4	0	39287.3	40521.2	1	336.23	0	0	0	1.73205	0	0	3
336.238	18479.2	24853.5	18479.7	19000.6	14980.3	20770.3	14680.1	20952.5	1	336.24	0	0	1.37422	0.753671	0	0.737222	1	Soldier-biased
336.31	0	0	0	0	11536.5	12010.6	11328.1	7609.03	1	336.31	0	0	0.744403	1.3969	0	0.703239	1	Soldier-biased
336.324	7513	679.026	0	0	0	0	0	0	1	336.32	0	0	0	1.51102	0	0.846644	2	Queen-biased
337.213	0	0	0	0	17778.2	9088.27	11117.3	0	1	337.21	0	0	1.25594	0.628545	0.559855	0.845043	1	Soldier-biased
337.215	12007.8	9925.6	11897	10710.6	0	10597.7	11631.1	12187.3	1	337.22	0	0	0.950197	1.02351	0	1.02448	4	King-biased
337.272	0	8225.38	9971.19	9738.03	0	9330.65	0	12054.4	1	337.27	0	0	0.448821	1.14548	0.587692	1.0682	4	King-biased
337.275	9916.47	8205.3	0	0	0	4477.55	0	0	1	337.28	0	0	0.59546	1.2344	0	1.0591	2	Queen-biased
337.329	0	44475.4	15182.9	16169.8	0	16947.5	21062.2	13006.4	1	337.33	0	0	1.5188	0.703293	0.445689	0	2	Queen-biased
338.232	10169.1	10964.1	0	11184.1	0	8439.19	10344	0	1	338.23	0	0	0.724382	0.710619	0	1.40367	2	Queen-biased
338.296	0	0	0	0	26289.9	45392.4	0	0	1	338.3	0	0	0.64282	0	0.525585	1.52005	1	Soldier-biased
338.325	34002.3	177613	77223	152934	0	40775.2	0	54519.4	1	338.32	0	0	0.756785	1.55797	0	0	2	Queen-biased
338.332	30613.9	10220.3	19321.4	54325.2	45625.8	0	10842.5	0	1	338.33	0	0	0.799754	0.747036	0.88325	1.01104	5	Worker-biased
339.214	10512.3	0	0	10420.5	0	0	8666.85	11564.3	1	339.21	0	0	0.688659	1.20127	0	1.04053	3
339.215	0	0	9510.13	7357.01	0	0	0	0	1	339.22	0	0	0.78436	0.901405	0.740649	1.01177	5	Worker-biased
339.231	0	0	0	0	0	0	8161.32	7434.63	1	339.23	0	0	1.50831	0.656248	0.54254	0	3
339.252	9082.74	6959.38	0	0	0	0	0	0	1	339.25	0	0	0.17932	0.760442	1.50448	0.355102	2	Queen-biased
339.271	7728.98	7613.36	0	9006.28	0	0	0	9520.47	1	339.27	0	0	0	1.35742	0	1.07583	2	Queen-biased
339.275	0	0	0	11792.4	0	6738.6	5760.15	14951	1	339.28	0	0	1.10267	1.33571	0	0	4	King-biased
339.287	0	0	35937	42485.6	9266.23	0	10219	22916.5	1	339.29	0	0	0.381879	0.371823	0.522035	1.56314	5	Worker-biased
339.324	0	34690.7	20605.5	49568.4	0	0	0	0	1	339.32	0	0	0.982949	0.850196	0.810961	0.808282	5	Worker-biased
340.321	13700	7239.84	0	0	0	93632	0	0	1	340.32	0	0	0	0	1.34972	1.08548	1	Soldier-biased
341.304	10145.8	12140.4	7568.4	11725.3	0	8532.42	0	10206.7	1	341.3	0	0	1.73205	0	0	0	2	Queen-biased
341.305	23141.7	35653.9	24725.6	37144.7	28386.6	16259.5	18855.6	25755.1	1	341.31	0	0	0	0	1.60044	0.662261	1	Soldier-biased
341.316	0	0	0	0	0	0	10604.1	11966.5	1	341.32	0	0	0.929124	0.957684	0.44893	1.00898	3
342.3	9165.54	7710.49	0	5888.76	0	0	0	7417.69	1	342.3	0	0	0.542964	1.30102	0.615924	0.795719	2	Queen-biased
343.295	11591.2	7896.66	0	0	17190.8	12451.6	10475.2	9694.12	1	343.3	0	0	1.68148	0	0.415463	0	1	Soldier-biased
343.332	0	0	15204.2	0	12410.2	0	57886.2	12349.6	1	343.33	0	0	1.16015	0.81784	0.442078	0.888686	3
344.299	54168.5	22106	0	0	0	0	0	0	1	344.3	0	0	1.33665	0.707388	0.533772	0.654251	2	Queen-biased
346.295	17823.6	12130.7	16361.9	15156.4	17512.4	15253.9	21567.9	15841.5	1	346.3	0	0	0	0	1.73205	0	1	Soldier-biased
348.229	0	0	0	0	293103	399788	15057.3	17178.1	1	348.23	0	0	1.14546	1.24583	0.220715	0.295112	1	Soldier-biased
348.237	8829.18	7742.82	12292.8	10356.1	0	0	0	8478.77	1	348.24	0	0	0.733779	1.32341	0.819881	0.194837	2	Queen-biased
349.224	8829.14	11419.4	12890.9	9205.42	0	0	0	8697.81	1	349.22	0	0	0.726342	0.719999	0	1.39787	2	Queen-biased
349.236	0	0	0	0	0	0	8781.23	16400	1	349.24	0	0	0	1.73205	0	0	3
349.272	8052.21	7559.02	0	0	0	0	0	0	1	349.27	0	0	0	0	0	1.73205	2	Queen-biased
351.329	0	0	0	0	10797.4	0	8933.91	7001.66	1	351.33	0	0	1.73205	0	0	0	3
352.232	0	0	6989.74	0	0	9641.46	9515.65	7680.19	1	352.23	0	0	1.31698	0.773097	0	0.817236	4	King-biased
352.32	11365.2	13949.5	11366.8	10268.5	0	9239.05	10676.2	9825.57	1	352.32	0	0	0	0.824678	0.471249	1.44839	2	Queen-biased
353.23	0	0	0	0	6750.02	20999.1	0	0	1	353.23	0	0	0	1.58611	0.187411	0.670171	1	Soldier-biased
353.267	20274.5	7270.43	11135.6	9356.5	0	7297.21	6835.51	10439.9	1	353.27	0	0	0.767575	1.55268	0	0	2	Queen-biased
353.324	10971.5	8415.58	0	9111.45	59013.2	22744.5	0	24025.4	1	353.32	0	0	0.378018	0	1.6903	0	1	Soldier-biased
353.352	0	10309.2	14714.8	23955.3	0	0	49613.8	9978.22	1	353.35	0	0	1.19358	1.03331	0.45697	0.546642	4	King-biased
355.332	0	0	0	0	0	0	10257.4	23153.6	1	355.33	0	0	0.95935	1.00952	0.728478	0.727899	3
355.34	455498	114209	34183.7	179466	182097	224024	139742	178569	1	355.34	0	0	0	0	0	1.73205	2	Queen-biased
356.28	16820.4	15139.7	10695.9	11039.9	14777.5	16589.8	21496.7	11816.1	1	356.28	0	0	1.51045	0.527058	0	0.663902	1	Soldier-biased
356.288	0	0	0	0	10822.6	10579.9	13642.8	0	1	356.29	0	0	0.827153	0	1.25815	0.856076	1	Soldier-biased
356.325	4631.98	0	0	0	6639.26	4554.83	3264.38	6808.42	1	356.32	0	0	0	0.361109	0.29475	1.66815	3
357.28	0	0	9875.24	4930.8	0	0	0	6253.71	1	357.28	0	0	1.73205	0	0	0	5	Worker-biased
357.299	12178.2	0	16338.6	32503.7	11304.9	10964.7	13705.4	24569.1	1	357.3	0	0	0.785398	0.826405	0.859128	0.980869	4	King-biased
358.238	8484.15	6757.36	0	8077.01	0	0	0	10252.5	1	358.24	0	0	0	0	1.73018	0.0804931	2	Queen-biased
358.331	9400.85	6582.1	10619.5	8214.54	0	7060.14	0	5944.17	1	358.33	0	0	0.97907	1.3381	0	0.500923	2	Queen-biased
359.331	0	0	0	0	9179.19	18918	0	0	1	359.33	0	0	1.12382	1.22637	0	0.482739	1	Soldier-biased
360.238	11127.3	9626.26	12544.2	12280.2	10239.8	10952.5	8609.7	27605.7	1	360.24	0	0	0	0	0	1.73205	4	King-biased
360.31	12769	11969.6	11102.5	0	13656.3	0	10945.5	0	1	360.31	0	0	1.73205	0	0	0	2	Queen-biased
360.323	14428.1	182858	0	292636	0	76125.6	0	9901.66	1	360.32	0	0	0	0	0.971564	1.4339	5	Worker-biased
360.329	9699.6	12983.4	0	0	0	0	0	10259.8	1	360.33	0	0	0	0.578798	0.798379	1.42393	2	Queen-biased
361.235	8829.33	6943.02	0	8722.64	0	0	0	0	1	361.24	0	0	1.09119	0.93259	0.398249	0.883729	2	Queen-biased
361.273	9870.85	9657.11	8242.61	6954	0	0	0	16017.3	1	361.27	0	0	0	0	1.73205	0	2	Queen-biased
362.245	0	0	0	0	49925.9	182865	10342.6	0	1	362.25	0	0	1.21957	0.907306	0.32309	0.764884	1	Soldier-biased
363.251	8488.99	6851.92	0	0	0	8028.57	0	0	1	363.25	0	0	0.382166	0.179609	1.61164	0.473598	2	Queen-biased
364.232	11061.2	9685.82	10003.4	10206.5	15111	10668.5	12837.1	11393.8	1	364.23	0	0	0.248749	0.933063	0	1.43789	1	Soldier-biased
365.229	7079.7	0	9257	10792.2	8305.38	6159.34	5678.62	0	1	365.23	0	0	0	0	0	1.73205	5	Worker-biased
366.23	8721.5	12532.2	0	0	0	14792.7	0	0	1	366.23	0	0	1.23687	0.463846	0.881715	0.691072	1	Soldier-biased
366.239	0	0	9516.03	6935.45	0	0	0	0	1	366.24	0	0	0.92421	0.628548	0.907067	0.963324	5	Worker-biased
366.3	10915.1	7763.56	0	0	0	0	0	9814.23	1	366.3	0	0	0	0	1.46055	0.931015	2	Queen-biased
367.296	75331.2	5247.66	0	0	0	0	0	13668.7	1	367.3	0	0	0.509219	0	1.23063	1.10736	2	Queen-biased
369.299	0	7957.68	10996	7624.36	9493.05	0	0	0	1	369.3	0	0	0	1.59556	0	0.673927	5	Worker-biased
369.351	16142.3	19643.9	0	0	0	0	10537.6	0	1	369.35	0	0	0.314624	1.26184	0.575334	0.988819	2	Queen-biased
370.258	9072.81	13372.7	0	0	0	0	0	0	1	370.26	0	0	1.31559	0.697179	0	0.884962	2	Queen-biased
370.294	0	8961.46	9127.68	8640.62	0	7259.42	10177.4	13183.8	1	370.29	0	0	1.04982	1.23709	0.463735	0.390435	4	King-biased
370.295	123344	19363.9	42226.5	12951.3	30206.5	0	80098.2	15168.4	1	370.3	0	0	0	0	1.73205	0	2	Queen-biased
370.331	17984.3	6570.89	0	7379.6	0	0	0	0	1	370.33	0	0	0.678397	0.811466	0.692736	1.18381	2	Queen-biased
370.355	0	8721.84	0	0	0	0	24355.1	11550.1	1	370.35	0	0	1.32768	0.595852	0.732911	0.587426	3
370.355	0	0	19883.5	0	10442.6	0	14835.1	11105.5	1	370.36	0	0	0.946093	1.40335	0.365064	0.0474838	4	King-biased
370.367	0	0	8938.98	6430.66	0	0	9384.97	0	1	370.37	0	0	1.57812	0	0	0.713808	4	King-biased
371.299	0	0	12411.4	0	0	0	12300.1	7515.73	1	371.3	0	0	1.5157	0.838236	0	0	4	King-biased
371.326	0	0	0	8473.62	13128.5	0	18655.1	9949.25	1	371.33	0	0	1.14749	0.892976	0	0.941199	4	King-biased
371.335	0	0	0	0	12873.5	12352.1	0	0	1	371.34	0	0	0	0	1.73034	0.0768769	1	Soldier-biased
372.238	9155.12	0	8639.17	0	8824.11	7958.15	9395.75	10649.8	1	372.24	0	0	1.5346	0	0.803123	0	4	King-biased
372.266	0	17282.9	0	21018.2	0	0	14626.9	17932.8	1	372.27	0	0	0.785925	0.765578	0.976561	0.9179	3
372.31	15677.9	0	19010.5	0	0	14226.1	14088	14477.4	1	372.31	0	0	0.46562	1.3186	0.951319	0.373473	4	King-biased
372.318	8348.34	10489.8	12695.4	9693.15	10503.5	9335.89	0	10692.1	1	372.32	0	0	1.42161	0	0.989453	0	1	Soldier-biased
373.285	186366	0	0	57030.3	33242.2	77640.5	0	69981.8	1	373.28	0	0	0	1.73205	0	0	2	Queen-biased
373.285	373014	13162.2	0	0	13903.5	44416.1	0	0	1	373.29	0	0	1.53329	0	0	0.805627	2	Queen-biased
373.295	17381.3	13759.1	14903.2	15175.1	12802.2	15107.8	20388.6	18562.2	1	373.3	0	0	1.70766	0	0	0.289673	1	Soldier-biased
374.244	0	0	27631.4	10585.1	73358.8	21885.2	66733.3	0	1	374.24	0	0	0.6163	1.4421	0.735211	0	1	Soldier-biased
374.245	5408.37	20583.7	0	0	0	0	0	0	1	374.25	0	0	1.66152	0	0	0.489248	2	Queen-biased
374.281	54499.2	58579.3	0	10970.6	0	0	45914.5	80143.2	1	374.28	0	0	1.73205	0	0	0	3
374.288	0	0	0	0	10761.6	18086.7	0	0	1	374.29	0	0	0.492204	0.975916	0.39872	1.2831	1	Soldier-biased
374.302	0	0	0	0	10552.1	56570.7	0	0	1	374.3	0	0	1.35253	0.522954	0.286286	0.9029	1	Soldier-biased
374.325	9381.87	9577.47	10884.1	14517.1	0	9183.09	0	33767.1	1	374.33	0	0	1.65876	0.49851	0	0	4	King-biased
375.33	7652.3	9150.01	8556.83	5829.19	0	6671.17	0	11621.7	1	375.33	0	0	0.408848	0	0	1.68311	2	Queen-biased
376.26	0	0	0	0	4543.99	6967.46	0	0	1	376.26	0	0	0	1.0037	0.527137	1.30947	1	Soldier-biased
376.269	0	0	4868.2	6743.95	0	0	0	0	1	376.27	0	0	0	1.47825	0	0.902647	5	Worker-biased
376.305	0	9245.39	0	9454.89	17549.6	26271.5	0	7471.49	1	376.31	0	0	0	0.919396	0	1.46789	1	Soldier-biased
376.318	0	8111.79	14364	11774.6	0	0	0	11109.6	1	376.32	0	0	0	0.45029	0.697649	1.52004	5	Worker-biased
376.375	0	0	0	0	0	0	770.206	7561.97	1	376.37	0	0	0	0	1.73205	0	3
377.325	0	0	8552.93	8055.09	0	0	0	0	1	377.32	0	0	0.546499	0.5157	1.00179	1.19658	5	Worker-biased
381.241	7807.99	7818.44	0	9043.74	0	0	0	6126.72	1	381.24	0	0	0.705454	0.857921	0	1.32902	2	Queen-biased
381.261	0	0	0	0	9102.5	11691.1	0	0	1	381.26	0	0	0.673512	0.816679	0.611148	1.22716	1	Soldier-biased
381.276	0	0	0	0	0	0	6598.08	7575.6	1	381.28	0	0	0.883456	1.04996	0.930409	0.501431	3
381.299	0	0	11424.1	12821.4	0	17200.8	0	0	1	381.3	0	0	1.37419	0.420521	0.817608	0.51602	5	Worker-biased
381.311	23672.1	0	0	0	50986.9	17343.5	0	80434.4	1	381.31	0	0	1.71263	0	0.258638	0	3
381.315	7741.22	10883.8	0	6743.14	6078.45	0	0	0	1	381.32	0	0	0.835193	0.806711	0.748553	1.04467	2	Queen-biased
381.336	12698.1	7189.75	0	0	0	0	9025.96	0	1	381.34	0	0	0	0.54073	1.34762	0.944216	2	Queen-biased
381.351	0	0	0	0	0	0	17252.4	13513.4	1	381.35	0	0	1.73205	0	0	0	3
381.356	20246.4	7499.2	0	0	0	5872.19	0	0	1	381.36	0	0	1.15415	0.111973	0	1.28662	2	Queen-biased
381.372	0	0	9764.63	6629.33	0	0	0	0	1	381.37	0	0	0	0	1.73205	0	5	Worker-biased
382.243	0	0	0	13336.6	10680.3	0	10935.4	7793.4	1	382.24	0	0	0	0	1.73205	0	4	King-biased
382.245	13419.1	7484.26	8473.2	0	0	0	0	0	1	382.25	0	0	0.695517	0.931831	0.336878	1.23873	2	Queen-biased
382.26	0	0	7019.09	8204.38	0	0	0	0	1	382.26	0	0	1.1253	0.963472	0.446787	0.778338	5	Worker-biased
382.277	0	0	0	0	6632.62	5633.17	0	0	1	382.28	0	0	0	0	1.73205	0	1	Soldier-biased
382.295	32695.3	7124.14	0	7792.69	0	0	7904.94	7617.71	1	382.29	0	0	0	1.73205	0	0	2	Queen-biased
382.295	50843.3	6812.79	0	8083.64	0	9736.71	0	0	1	382.3	0	0	0.345277	0.353101	1.63654	0.279029	2	Queen-biased
382.316	0	0	0	8147.02	8432.57	0	10268.7	9779.48	1	382.32	0	0	0.475671	1.53275	0	0.65146	4	King-biased
382.331	10303.5	8777.25	0	0	0	0	0	0	1	382.33	0	0	0	0	0	1.73205	2	Queen-biased
382.368	10274.1	7076.04	9775.88	11755.6	4498.9	0	9045.43	0	1	382.37	0	0	0	1.73205	0	0	2	Queen-biased
383.28	9860.71	0	4722.5	0	0	0	3858.11	5637.96	1	383.28	0	0	1.41959	0.82158	0	0.556583	2	Queen-biased
383.291	0	6454.63	0	0	0	0	51853.1	10749.5	1	383.29	0	0	0	0	1.73205	0	3
383.33	9029.19	13173.4	0	8971.4	9162.48	0	0	10400.8	1	383.33	0	0	0	0	0	1.73205	2	Queen-biased
383.351	45355.3	10055.4	0	0	0	0	0	9952	1	383.35	0	0	0	1.41266	1.0022	0	2	Queen-biased
384.238	12735.1	7774.25	10008.1	10437.5	0	0	0	0	1	384.24	0	0	0.379072	0	1.0942	1.28803	2	Queen-biased
384.272	0	0	0	0	0	0	15653.3	11314.8	1	384.27	0	0	1.55694	0.563688	0.508123	0	3
384.295	0	0	0	0	0	0	15036.6	85330.6	1	384.3	0	0	1.57722	0	0	0.71581	3
384.355	5059.54	3658.99	0	5403.36	0	0	10249.5	6081.77	1	384.36	0	0	0	0	0	1.73205	3
385.331	34571	4176.95	0	0	0	0	0	0	1	385.33	0	0	1.69452	0	0.358634	0	2	Queen-biased
385.35	26470.2	18546.6	18767.8	21349.6	26457.8	21186.7	20712.4	21670.6	1	385.35	0	0	0	1.73205	0	0	1	Soldier-biased
387.33	24448.4	0	0	251198	37150.9	74041.2	0	0	1	387.33	0	0	0	0.911173	0.72969	1.27958	5	Worker-biased
388.341	8440.98	8770.42	0	9281.36	11827.5	0	0	9864.24	1	388.34	0	0	1.60519	0.650665	0	0	2	Queen-biased
389.27	43828.2	15873.5	16425.1	12360.4	12044.2	8127.71	16918.4	0	1	389.27	0	0	0	1.73205	0	0	2	Queen-biased
389.283	0	43333.8	0	0	9018.94	82236.5	11457	0	1	389.28	0	0	0	0	1.73205	0	1	Soldier-biased
389.345	43186.4	17304.5	16474.1	16179.6	26072.9	13468.9	21950.7	18044.7	1	389.35	0	0	1.58759	0.310693	0	0.618885	2	Queen-biased
390.284	13519.9	7975.54	7210.01	6975.6	10920.4	6619.09	0	7512.57	1	390.28	0	0	1.69178	0.237195	0.2857	0	1	Soldier-biased
390.285	10720.1	0	12857.4	11099.8	11441.2	9471.34	10264.8	10097.4	1	390.29	0	0	0	0.607575	0.62887	1.49512	4	King-biased
390.313	0	0	77548	23415.7	66015.6	61871.1	0	0	1	390.31	0	0	1.73205	0	0	0	5	Worker-biased
391.284	0	0	0	1.79194e+06	28249.4	2.76742e+06	0	0	1	391.28	0	0	1.02078	1.26678	0.264688	0.532178	1	Soldier-biased
391.285	6902175	11962.2	181570	26264.6	80919.5	0	0	0	1	391.29	0	0	1.17939	0.564835	0	1.13578	2	Queen-biased
391.298	22124.3	18577.9	0	18595.4	0	18797.6	0	0	1	391.3	0	0	0.177641	0	0	1.72292	2	Queen-biased
391.324	9810.58	0	0	0	0	0	8243.74	7940.43	1	391.32	0	0	1.38986	0.561602	0.573563	0.651082	3
391.37	7723.24	7181.24	0	10485.6	0	10086	0	9271.4	1	391.37	0	0	1.70477	0	0	0.306184	2	Queen-biased
392.31	0	0	0	0	27797.2	19360.7	0	0	1	392.31	0	0	1.22665	1.22284	0	0	1	Soldier-biased
392.315	9300.07	7525.27	0	0	0	0	0	0	1	392.32	0	0	0	0	0	1.73205	2	Queen-biased
393.29	105327	121056	129453	108113	110226	110531	127799	101376	1	393.29	0	0	0	0	0	1.73205	1	Soldier-biased
394.29	8747.03	13511.4	0	0	0	0	0	0	1	394.29	0	0	0.783032	0.485289	0	1.46675	2	Queen-biased
394.295	12748.2	10864.1	14399.1	14448.1	20021.2	9312.3	14147.6	0	1	394.3	0	0	1.73205	0	0	0	1	Soldier-biased
394.329	31141.4	10247.9	0	0	0	11172.3	0	14502.3	1	394.33	0	0	0.888438	0.791744	0.940297	0.836458	2	Queen-biased
394.35	0	0	12891	18064.4	0	0	0	0	1	394.35	0	0	0.153542	1.57759	0.698315	0	5	Worker-biased
397.295	196960	3078.87	0	0	0	0	0	0	1	397.29	0	0	1.19766	0.645844	0.823018	0.686403	2	Queen-biased
397.329	9171.23	8893.83	10790.6	7728.49	0	0	0	10798.6	1	397.33	0	0	1.44996	0.699109	0.489913	0.410894	2	Queen-biased
397.383	0	0	13635.4	0	61807.2	32960.6	0	0	1	397.38	0	0	0.73824	0	1.55464	0.195184	1	Soldier-biased
398.291	15036.2	8032.98	0	8197.18	0	0	0	9289.33	1	398.29	0	0	1.17964	0.636784	0.77111	0.779959	2	Queen-biased
399.358	16242.5	0	0	0	0	0	13937.9	12574.8	1	399.36	0	0	1.16157	0.766563	0.9478	0.405965	3
399.394	0	14614.3	0	0	49270.1	21693.6	13265.9	0	1	399.39	0	0	0.473025	1.05711	0.922766	0.89848	1	Soldier-biased
399.395	0	0	0	25688.8	14465.7	0	42031.2	30241.8	1	399.4	0	0	0	1.07326	1.35945	0	3
400.341	11305.8	9807.21	11785.9	0	0	11247.9	0	0	1	400.34	0	0	0	0.934673	1.45821	0	2	Queen-biased
400.349	8940.43	8394.76	8392.42	0	0	8654.46	0	0	1	400.35	0	0	1.73115	0.0520372	0.0202605	0	2	Queen-biased
401.341	20944.5	13557.8	0	0	0	12740.4	0	0	1	401.34	0	0	1.45248	0.663585	0.670798	0	2	Queen-biased
401.345	0	0	0	0	0	0	42328.4	28636.2	1	401.35	0	0	0.897858	0	0	1.48117	3
401.381	0	0	12192.6	10113.5	0	0	0	0	1	401.38	0	0	1.13232	0.796607	0.766249	0.704365	5	Worker-biased
403.353	15235.6	808.683	0	8909.87	0	0	0	0	1	403.35	0	0	0	0	1.73205	0	2	Queen-biased
404.299	8623.59	0	7825.14	6745.5	0	10305.5	0	0	1	404.3	0	0	1.73205	0	0	0	5	Worker-biased
404.313	8765.91	9168.22	0	0	0	0	0	9202.5	1	404.31	0	0	0.857811	0.900186	0.836494	0.86839	2	Queen-biased
404.328	0	9878.06	0	0	0	0	23432.8	10861.7	1	404.33	0	0	1.73205	0	0	0	3
404.337	0	0	0	0	14847.3	26298.8	0	0	1	404.34	0	0	0.826207	1.00938	1.02639	0.495033	1	Soldier-biased
404.39	0	0	0	0	5968.21	9261.47	0	0	1	404.39	0	0	1.58402	0	0.427579	0.555021	1	Soldier-biased
405.299	5865.16	0	9556.73	7328.91	0	13692	15328.7	7900.21	1	405.3	0	0	0	1.73205	0	0	4	King-biased
405.332	0	10077.7	9600.83	7646.19	0	0	0	0	1	405.33	0	0	1.73205	0	0	0	5	Worker-biased
405.336	18111.7	10220.9	0	0	0	0	0	0	1	405.34	0	0	1.11612	1.14418	0	0.667173	2	Queen-biased
406.329	70564.6	31028.4	67603.6	50541.9	75061.4	63087.9	75693.5	67017.4	1	406.33	0	0	0	0.246672	1.7144	0	1	Soldier-biased
407.291	0	0	0	0	0	0	9456.76	13579.9	1	407.29	0	0	1.52593	0.542209	0	0.61445	3
407.332	0	0	16963.9	13538.1	0	0	0	0	1	407.33	0	0	0.90481	0	0	1.47693	5	Worker-biased
408.293	0	0	0	0	0	35693.6	28826.8	9882.54	1	408.29	0	0	0.343654	0	1.66871	0.311948	3
408.31	0	0	10473.3	8088.75	0	0	0	9263.06	1	408.31	0	0	0	0.570038	0.320996	1.60375	5	Worker-biased
409.312	0	59690.9	18028.8	13364.9	0	10895.4	0	0	1	409.31	0	0	1.37126	0.765477	0.730538	0	2	Queen-biased
409.342	15052.3	9963.43	0	0	0	0	0	0	1	409.34	0	0	1.422	0.688427	0.709922	0	2	Queen-biased
409.37	0	0	0	0	0	0	13619.1	10109.7	1	409.37	0	0	1.62481	0	0.599984	0	3
409.382	11183.4	20732.9	0	12246.2	17276.9	20536	22816.5	0	1	409.38	0	0	0	0	0	1.73205	1	Soldier-biased
410.31	0	0	0	0	0	0	54394.3	54868.3	1	410.31	0	0	0	1.73205	0	0	3
410.315	0	0	0	175588	26436.9	105489	0	0	1	410.32	0	0	1.51423	0.840897	0	0	5	Worker-biased
411.322	37765.6	0	0	0	50436.9	248016	292870	166217	1	411.32	0	0	0.753567	1.27325	0.900544	0	3
411.383	7610.68	10248.1	9099.62	8840.73	11087.3	0	0	0	1	411.38	0	0	1.54102	0	0	0.790739	2	Queen-biased
411.385	0	3106.88	0	5167.53	0	0	5143.88	3657.99	1	411.39	0	0	0.479403	0	0	1.66438	3
412.295	26994	13505.3	0	0	0	0	0	0	1	412.3	0	0	0	0	1.73205	0	2	Queen-biased
412.325	0	0	0	0	0	0	48152.7	16423.5	1	412.32	0	0	0	0	1.73205	0	3
412.386	0	0	0	0	5315.29	10939.7	0	0	1	412.39	0	0	0.314018	0.904051	0.733064	1.24367	1	Soldier-biased
413.279	21736	28683.9	9215.31	19789.1	0	23864.3	0	32375.5	1	413.28	0	0	0.873825	1.49547	0	0	2	Queen-biased
414.321	0	0	0	0	0	0	7336.29	9628.25	1	414.32	0	0	1.73205	0	0	0	3
414.381	0	13441.8	0	0	180093	12061.4	0	60125	1	414.38	0	0	0.697025	0.810591	0.947836	0.979134	1	Soldier-biased
415.299	13851.9	11431.8	0	0	0	0	0	0	1	415.3	0	0	0	0	0	1.73205	2	Queen-biased
416.324	0	0	0	0	0	0	16877.6	14980.1	1	416.32	0	0	0	1.73205	0	0	3
416.345	9659.87	8879.78	0	0	12727.3	9779.66	0	12280.4	1	416.34	0	0	0	0	1.17414	1.27334	1	Soldier-biased
416.345	10345.7	0	11059.4	10458.1	14350.9	12428.6	12656.4	0	1	416.35	0	0	0	1.54979	0	0.773397	1	Soldier-biased
416.372	9806.14	8680.26	0	0	0	0	0	0	1	416.37	0	0	1.51334	0.795924	0.276231	0	2	Queen-biased
416.375	9591.43	22222.5	10157.7	19660.6	12556.5	8212.35	0	8534.36	1	416.38	0	0	1.73205	0	0	0	2	Queen-biased
417.376	7478.49	11633.3	10563.5	9658.9	0	0	0	9489.12	1	417.38	0	0	0	0	0	1.73205	2	Queen-biased
418.325	7137.54	0	0	5363.85	0	0	5963.62	16542.5	1	418.32	0	0	0.989838	0.379797	1.17271	0.707621	3
419.295	20898.5	0	20396.9	11154.2	20943.3	0	23480.5	31624.9	1	419.3	0	0	0	0	0	1.73205	3
419.33	0	0	0	22018.3	0	0	11072	28346.7	1	419.33	0	0	0	1.38475	1.04042	0	4	King-biased
420.296	10486.7	7561.5	0	0	0	10108.7	9456.52	0	1	420.3	0	0	0.119175	0	0.941813	1.44872	2	Queen-biased
421.329	60035.3	11799.8	18319.2	0	12336	22802.6	0	17140.3	1	421.33	0	0	1.1193	1.12441	0.694893	0	2	Queen-biased
422.29	31975	34232	30823.2	29716.9	31486.3	29839.7	29970.7	28726.4	1	422.29	0	0	0.504381	0.838913	0	1.42892	1	Soldier-biased
422.325	9202.23	0	0	15702.8	0	0	10915.3	3604.99	1	422.32	0	0	1.73205	0	0	0	4	King-biased
423.274	0	8030.05	0	9783.47	0	9831.98	9315.99	9812.69	1	423.27	0	0	0	0	0	1.73205	4	King-biased
423.275	114740	76286.5	114137	147589	158721	94888.8	119935	104003	1	423.28	0	0	0	0	1.73205	0	1	Soldier-biased
423.288	10117.6	7977.75	9134.27	9169.11	0	6942.18	6749.74	16039.8	1	423.29	0	0	1.23489	0.710382	0.584489	0.792947	4	King-biased
423.329	0	0	16149.2	6689.28	0	0	0	10762.5	1	423.33	0	0	0	0	0	1.73205	5	Worker-biased
424.28	13318.8	0	0	13472.2	13228.7	15702	8999.71	24847	1	424.28	0	0	0.115377	0	1.64935	0.51608	4	King-biased
424.342	0	0	0	0	17958.4	61939.7	66314.9	0	1	424.34	0	0	1.73205	0	0	0	1	Soldier-biased
424.361	105880	9574.08	0	0	0	0	0	0	1	424.36	0	0	0	0	0	1.73205	2	Queen-biased
425.346	36154.4	0	12711.8	12487.5	0	36671.8	37662.8	8998.63	1	425.35	0	0	1.0149	0	1.23209	0.67226	1	Soldier-biased
425.377	0	9176.26	11131	10068.6	0	0	0	0	1	425.38	0	0	0.471013	0.979635	1.2192	0.576212	5	Worker-biased
426.324	16106.2	15172.6	17551.7	13176.9	23020.9	13431.9	16472.6	11970.6	1	426.32	0	0	1.73205	0	0	0	1	Soldier-biased
426.366	0	0	0	0	0	0	4730.7	8901.95	1	426.37	0	0	1.12352	1.05304	0.73346	0.301394	3
427.265	0	7693.6	22984.2	7592.47	0	0	0	10785.5	1	427.27	0	0	1.12601	1.19144	0	0.559072	5	Worker-biased
427.389	45044.2	8251.94	0	0	0	0	0	0	1	427.39	0	0	0.510589	0.383707	0	1.60999	2	Queen-biased
428.295	0	0	0	32383	14306.9	29191.6	0	12500.1	1	428.3	0	0	0.516711	0.780094	0.517819	1.36247	1	Soldier-biased
428.334	2548.88	0	0	0	0	0	1804.72	1715.46	1	428.33	0	0	0	0.844646	0	1.51214	3
428.335	0	8776.92	0	0	0	9906.37	10906.6	5986.62	1	428.34	0	0	1.37437	0	0.769774	0.720112	3
428.349	0	0	0	0	0	0	18560.5	823.212	1	428.35	0	0	1.48454	0.378585	0.726174	0.354222	3
428.356	0	0	0	0	2184.84	2525.15	0	0	1	428.36	0	0	0.928459	0.84899	0.860009	0.823143	1	Soldier-biased
428.366	892.011	0	0	0	0	0	13322.9	1867.21	1	428.37	0	0	0.684565	1.16815	0	1.08018	3
428.38	8460.51	0	10326.6	10542.8	0	21880.6	0	0	1	428.38	0	0	0.557332	0.67903	0.682397	1.32764	5	Worker-biased
428.398	0	0	0	0	0	0	13576.9	909.414	1	428.4	0	0	0.706281	0.967682	0.937672	0.827966	3
429.3	20210.6	0	15460.4	13492.5	0	0	0	0	1	429.3	0	0	0.893661	0.903934	0.342848	1.12549	5	Worker-biased
429.335	7433.51	0	10902.1	7934.31	0	13677.3	0	8013.01	1	429.34	0	0	0	1.5668	0	0.738344	4	King-biased
429.348	47222.1	11434.2	0	0	0	0	0	0	1	429.35	0	0	0.47674	0.48223	1.03556	1.21152	2	Queen-biased
429.369	0	8907.57	10327	9280.58	0	0	0	0	1	429.37	0	0	0	0	1.33279	1.1062	5	Worker-biased
429.377	0	0	0	0	0	21482.5	20559.2	16659.5	1	429.38	0	0	1.73205	0	0	0	3
429.385	53482.9	12270.6	84006.7	18313.1	15296.1	20031.9	24604.2	26474.2	1	429.39	0	0	0.847143	0.590451	0.859265	1.09333	4	King-biased
430.39	18008.8	70684.4	11667.4	10297.7	11159.7	17852.5	14123.2	14696.5	1	430.39	0	0	0.688031	1.58953	0	0	2	Queen-biased
431.291	0	0	0	0	0	16643.8	14289.2	33157.3	1	431.29	0	0	0.850205	0.835252	0.990845	0.77313	3
431.384	0	14366.4	0	0	0	0	14041.3	12918	1	431.38	0	0	0	0	0	1.73205	3
431.386	0	0	11276.3	11299.1	0	0	0	0	1	431.39	0	0	0.39989	1.58928	0	0.560597	5	Worker-biased
432.295	0	0	0	74374	9575.94	50755.9	0	0	1	432.3	0	0	1.73205	0	0	0	5	Worker-biased
432.367	9545.5	0	8454.94	9512.87	0	0	0	11084.1	1	432.37	0	0	0	1.00787	1.35382	0.389046	5	Worker-biased
432.384	0	14203.7	0	23415.5	0	0	26235	13850.1	1	432.38	0	0	1.01581	0	0	1.4029	3
432.387	65295.2	24803.2	0	0	30794.6	0	37308	19030.5	1	432.39	0	0	0.708376	0	0.799533	1.36343	2	Queen-biased
433.303	0	0	0	0	0	0	14432.4	125333	1	433.3	0	0	0	0	0	1.73205	3
433.306	0	0	0	0	25615	23030.8	28056.4	0	1	433.31	0	0	0	0	1.73205	0	1	Soldier-biased
433.33	0	10702.2	5974.59	6482.66	0	0	4900.97	0	1	433.33	0	0	0.101537	0	0	1.72907	2	Queen-biased
433.378	0	0	0	0	0	0	27141.1	14060.1	1	433.38	0	0	0.466709	1.15122	1.20701	0	3
433.39	0	0	0	766.471	14386.2	80205.4	0	0	1	433.39	0	0	0	0	0	1.73205	1	Soldier-biased
435.394	0	0	0	0	0	0	15602.9	15431.2	1	435.39	0	0	0.991408	1.42025	0	0	3
435.395	0	12055.9	13394.4	72090.7	12340.5	0	30536.4	91095.4	1	435.4	0	0	0.500658	1.26866	0.921183	0.539688	4	King-biased
436.317	61471.9	0	141965	147541	0	0	54458.9	0	1	436.32	0	0	1.73205	0	0	0	5	Worker-biased
436.341	0	0	9282.75	97287.4	0	0	0	0	1	436.34	0	0	0.716395	1.57695	0	0	5	Worker-biased
436.415	32895.7	4285.91	0	0	0	0	0	0	1	436.42	0	0	0	0	0.865851	1.5001	2	Queen-biased
437.324	31972.2	25752.5	32539.4	23587.2	32959.4	33077	35652.5	24480.7	1	437.32	0	0	0.833952	1.29772	0.448065	0.647827	1	Soldier-biased
437.345	36849.5	41317.3	45220.8	29268.4	50535.8	30387.9	99849.6	32802.8	1	437.35	0	0	1.53458	0.380043	0.501973	0.498643	4	King-biased
437.373	97079.6	23753.5	0	23811.7	10680.6	0	0	0	1	437.37	0	0	0	0	0.573335	1.63441	2	Queen-biased
437.381	0	0	13012	29132.4	0	0	0	17895	1	437.38	0	0	0.81456	0	0	1.52856	5	Worker-biased
438.38	36951.4	16067.1	44455.8	43152.6	22661.2	50129.9	31466.3	20167.5	1	438.38	0	0	0	1.73205	0	0	1	Soldier-biased
439.345	11621.8	9208.59	0	0	0	0	0	0	1	439.35	0	0	0	1.34513	1.09116	0	2	Queen-biased
439.381	0	12794	10490.3	10100	14018	7588.53	8304.46	0	1	439.38	0	0	0.713587	1.34321	0	0.828607	1	Soldier-biased
441.299	21994.4	18331.1	12561.5	17461.2	0	15582.2	0	13534.9	1	441.3	0	0	0.506753	0.835407	0	1.43014	2	Queen-biased
441.334	17850.2	9322.4	0	0	0	0	0	0	1	441.33	0	0	1.41054	0	0.482106	0.882012	2	Queen-biased
441.358	10612.4	8952.18	0	0	0	0	0	0	1	441.36	0	0	0	0	0	1.73205	2	Queen-biased
441.373	0	0	0	0	0	0	13029.5	14665.5	1	441.37	0	0	0	0	1.50039	0.865347	3
441.394	10734.7	8848.41	0	11983.1	0	0	0	8484.12	1	441.39	0	0	1.08157	1.25893	0	0.495292	2	Queen-biased
444.299	25870.6	22529.7	9927.47	0	0	0	0	0	1	444.3	0	0	0	0	0	1.73205	2	Queen-biased
444.332	68881.3	0	0	30527.5	66982.8	41233.1	0	28255.8	1	444.33	0	0	0	0.0140343	1.73199	0	1	Soldier-biased
444.404	0	0	0	0	10368.7	16800.3	11153.8	0	1	444.4	0	0	0	0	0	1.73205	1	Soldier-biased
444.405	211464	150353	195473	161314	176077	158349	207599	216798	1	444.41	0	0	0.139521	0.989305	0.142815	1.40763	1	Soldier-biased
444.419	14734.1	7081.91	0	14987.6	0	0	0	29897.6	1	444.42	0	0	0.353812	1.6663	0	0.313448	3
444.437	29375.3	77877.3	0	28486.6	0	0	0	0	1	444.44	0	0	0	1.73205	0	0	2	Queen-biased
446.41	17096.3	0	0	0	8743.01	14331.7	14664.8	0	1	446.41	0	0	1.73205	0	0	0	1	Soldier-biased
447.325	10943.4	0	12267.2	11543.6	0	0	0	0	1	447.32	0	0	0.831479	0.808459	0.951202	0.866171	5	Worker-biased
447.345	13871.8	33988.2	12703.5	0	15780.5	11082.8	11136.5	13352.6	1	447.35	0	0	0.715513	0.681849	0.740748	1.21426	2	Queen-biased
448.329	40172.2	15603.4	0	40841.7	29770.8	16524.6	0	22471	1	448.33	0	0	1.69301	0.333629	0.149647	0	1	Soldier-biased
448.338	13100.6	13466.8	17313.8	14149	12874.2	18246.2	13156.5	16437.3	1	448.34	0	0	0	1.59428	0	0.676951	1	Soldier-biased
449.325	0	0	0	0	0	0	6208.59	6722.35	1	449.32	0	0	0.676053	1.11712	0.928178	0.658396	3
449.36	1.10539e+06	2.99156e+06	1.34954e+06	1.12406e+06	1.29048e+06	1.29933e+06	1.49641e+06	1.46466e+06	1	449.36	0	0	1.73205	0	0	0	2	Queen-biased
450.361	9624.39	0	7931.69	11626	0	8595.57	0	0	1	450.36	0	0	0.661136	1.06401	1.11652	0.429135	5	Worker-biased
451.29	29814.6	0	35033.3	0	44800.6	33654.2	42555.8	0	1	451.29	0	0	1.2852	0.956844	0.496616	0.431366	4	King-biased
452.291	7818.85	0	7528.88	6892.21	0	10178.1	9497.05	8817.77	1	452.29	0	0	1.73205	0	0	0	4	King-biased
452.295	15401.3	19852	17797.2	22636	6284.43	26345.2	14659	18429	1	452.3	0	0	1.73205	0	0	0	1	Soldier-biased
452.313	0	0	0	0	17371.8	13469.7	0	0	1	452.31	0	0	0	0	0	1.73205	1	Soldier-biased
452.32	0	17616.1	28189.4	8577.96	0	17395.9	17217.3	10515.2	1	452.32	0	0	1.3858	0.84799	0	0.600381	4	King-biased
452.337	9519.74	0	10460	7363.41	0	0	0	0	1	452.34	0	0	1.69673	0.348019	0	0	5	Worker-biased
452.358	0	0	0	0	0	0	8842.03	15733	1	452.36	0	0	0.884703	0.392092	1.38991	0.362915	3
452.373	25344.4	7552.78	0	8808.15	0	0	0	0	1	452.37	0	0	0	0	1.60228	0.657795	2	Queen-biased
452.394	9921.44	0	0	8092.51	10519.4	9450.64	0	10718.1	1	452.39	0	0	0.844898	0.833152	0.780935	0.991033	4	King-biased
452.395	23623.3	14529.4	0	0	15042.1	11110.2	59867.1	102305	1	452.4	0	0	0.946307	0.650116	0	1.29686	3
452.428	0	0	42342.6	41612	0	13859.2	0	39009.6	1	452.43	0	0	1.67401	0.444622	0	0	5	Worker-biased
453.295	8515.11	0	0	0	0	0	5059.69	24865	1	453.3	0	0	0.918314	0	1.23944	0.787708	3
453.324	0	0	0	0	9254.97	9323.44	11199.7	0	1	453.32	0	0	0.723309	1.57379	0	0	1	Soldier-biased
453.377	8356.55	14934.9	0	12307.2	0	0	0	0	1	453.38	0	0	1.3495	0.358199	0.757458	0.690513	2	Queen-biased
454.29	6397.83	17239.4	9952.26	5474.48	4076.87	4566.28	6808.21	5557.17	1	454.29	0	0	1.12097	0.820829	0.930436	0.451619	2	Queen-biased
454.295	9193.09	11416.9	0	0	0	0	0	9056.25	1	454.3	0	0	0.773405	0.915915	0.90595	0.861509	2	Queen-biased
455.296	8935.71	8285.28	13988.4	9451.6	0	11292.2	13058.6	11675	1	455.3	0	0	0	0	0	1.73205	4	King-biased
456.29	0	0	139760	36135	116865	141368	145064	0	1	456.29	0	0	1.14545	0.691582	0.724073	0.827874	4	King-biased
456.331	26268.5	9387.8	0	0	0	0	0	0	1	456.33	0	0	0.711446	1.44572	0.635394	0	2	Queen-biased
457.328	13946	11630.9	0	0	0	0	0	9523.06	1	457.33	0	0	0.51429	0.60431	1.35331	0.73407	2	Queen-biased
458.311	180511	9289.98	0	9192.22	0	0	0	0	1	458.31	0	0	0.508918	0.938647	0.662478	1.19208	2	Queen-biased
458.42	13348.2	78349	53831.6	0	0	24210.2	0	16515.1	1	458.42	0	0	0.860336	0.986749	0.796307	0.807492	2	Queen-biased
459.33	5438.32	0	10462	0	0	0	6362.81	5853.75	1	459.33	0	0	0	0	1.73205	0	4	King-biased
460.4	67804.9	81734.8	26858.1	7728.35	38172.4	38536.8	0	0	1	460.4	0	0	0.583554	1.21796	0.57626	0.918674	2	Queen-biased
460.414	9868.04	10687.2	12286.1	0	0	0	0	23262.4	1	460.41	0	0	0.81601	1.52779	0	0	2	Queen-biased
460.415	0	0	18432.3	16696.8	13046.9	0	0	23032.4	1	460.42	0	0	0	0	0	1.73205	4	King-biased
461.29	0	0	6029.27	8027.82	0	0	0	0	1	461.29	0	0	1.67312	0.447973	0	0	5	Worker-biased
463.321	8406.73	0	0	98808.2	88861.5	0	65429.6	91217.8	1	463.32	0	0	0.660156	0.538463	1.32877	0.713168	4	King-biased
463.326	6461.6	0	0	0	0	0	6910.02	4290.91	1	463.33	0	0	0.391855	0	0.268603	1.66562	3
464.329	5896.12	0	0	6602.94	7587.9	6354.94	10154.6	0	1	464.33	0	0	0	1.55345	0.256443	0.721815	4	King-biased
464.372	10046.9	0	13469.5	12624.9	0	10991.7	7162.25	0	1	464.37	0	0	0.47404	0	0	1.66592	5	Worker-biased
465.303	0	0	0	0	14616.6	25908.5	20070.8	0	1	465.3	0	0	0	0	1.48336	0.894222	1	Soldier-biased
465.305	8181.79	0	0	7491.3	7568.22	9002.97	0	4356.43	1	465.31	0	0	1.53141	0.809193	0	0	1	Soldier-biased
465.317	0	0	22696.2	0	0	0	9426.61	16243.9	1	465.32	0	0	1.27921	0.83487	0.467753	0.669195	4	King-biased
465.332	8996.61	7539.12	0	0	0	0	0	7966.35	1	465.33	0	0	1.58572	0	0	0.69678	2	Queen-biased
465.335	58164	28503	59270.7	37575.7	41390.9	33706	42324.7	42332.5	1	465.34	0	0	0.74915	1.01969	0.491234	1.07596	1	Soldier-biased
465.356	0	9144.95	7056.16	6516.28	0	9846.96	0	0	1	465.36	0	0	0	0.884401	1.2984	0.729384	5	Worker-biased
465.376	18901.5	19731.1	0	11855.9	0	0	0	0	1	465.38	0	0	1.73205	0	0	0	2	Queen-biased
466.329	0	0	8181.83	31629.5	0	0	0	12644	1	466.33	0	0	1.62319	0	0	0.604364	5	Worker-biased
466.338	15177.9	30686.3	59326.2	16019.8	43398	25056.4	42467.7	34900.1	1	466.34	0	0	1.73002	0.0837863	0	0	4	King-biased
466.35	0	0	9448.58	0	0	0	13742.6	21805.7	1	466.35	0	0	1.43999	0.845357	0.38019	0.259348	3
467.299	0	0	0	0	0	0	10763.2	7842.15	1	467.3	0	0	0.554784	1.06726	0	1.24626	3
467.314	6511.41	12435.9	0	0	0	0	6545.58	5439.3	1	467.31	0	0	1.50948	0.349123	0.774319	0	2	Queen-biased
467.33	15685.5	0	17158	20335.1	0	9976.1	8822.71	65766.5	1	467.33	0	0	1.06641	0.637403	0	1.20685	3
467.342	44451.4	16085.5	0	0	0	0	0	51985.5	1	467.34	0	0	0	1.38329	0.513751	0.906953	2	Queen-biased
467.373	0	43048	22100.6	26024.4	0	0	11321.5	0	1	467.37	0	0	0	1.73205	0	0	2	Queen-biased
467.385	0	0	12497.4	0	0	13025.5	10744.7	16588.9	1	467.39	0	0	0.0708239	0.832425	0.748628	1.3197	4	King-biased
468.39	15920.9	23635.1	0	21777.1	40558.5	0	132892	76913.1	1	468.39	0	0	0.865497	0	0	1.50031	3
469.329	17160.6	8266.2	0	17124.2	0	0	0	17947.4	1	469.33	0	0	0.526745	0.589891	1.24562	0.907192	2	Queen-biased
471.3	0	12076.3	0	12587.3	0	0	15837.1	11707.5	1	471.3	0	0	0.563409	1.46332	0.616395	0.401645	3
471.326	30064.4	0	0	0	32944.8	24442.3	22485.2	0	1	471.33	0	0	0	0	1.55212	0.768716	1	Soldier-biased
471.353	9750.9	7640.2	9318.75	0	0	10781	0	0	1	471.35	0	0	0.694266	0.635675	1.40615	0.369666	2	Queen-biased
471.37	9631.49	8055.68	0	0	0	0	0	0	1	471.37	0	0	0	1.14726	0	1.29761	2	Queen-biased
472.364	0	0	8986.08	8575.73	0	0	0	0	1	472.36	0	0	1.56041	0	0	0.751751	5	Worker-biased
473.342	62858.8	0	103070	13752.2	0	0	68957.6	138856	1	473.34	0	0	0.871084	0.973396	0.754793	0.850883	3
473.44	0	20871.5	20370.9	0	88349.1	18647.8	51949.2	0	1	473.44	0	0	0.829301	1.2308	0.892962	0	1	Soldier-biased
474.453	37345.6	11142.3	0	0	0	9403.24	0	0	1	474.45	0	0	1.65583	0.508155	0	0	2	Queen-biased
476.324	0	0	11009.9	7742.69	0	0	0	0	1	476.32	0	0	0	1.65079	0	0.524289	5	Worker-biased
476.361	0	0	0	26205.3	37616.7	16719.7	0	0	1	476.36	0	0	0.584803	0.960716	0.872844	0.986495	1	Soldier-biased
476.41	0	0	0	0	61608.1	53083.3	0	0	1	476.41	0	0	0	0.444923	0	1.67393	1	Soldier-biased
478.297	0	0	0	0	0	0	63712.4	51050.7	1	478.3	0	0	0	0	0	1.73205	3
480.299	0	0	0	0	16304.8	13713.1	0	0	1	480.3	0	0	1.4638	0	0	0.925905	1	Soldier-biased
480.308	0	35603.1	0	0	0	0	39060.1	77468.6	1	480.31	0	0	0.317655	0.759294	0.202031	1.51055	3
480.352	10700.9	9683.13	9498.61	8004.32	0	0	0	7821.36	1	480.35	0	0	1.31403	0	0	1.12841	2	Queen-biased
480.355	13760.8	0	9586.28	11692.1	12627.3	14593.9	12073.9	0	1	480.36	0	0	1.1374	1.27155	0	0.299135	1	Soldier-biased
480.404	0	0	0	0	0	0	15650.7	5892.74	1	480.4	0	0	0	0.660825	0.688746	1.44532	3
480.405	8213.43	68595.2	0	46479.4	12121.9	0	0	25525.9	1	480.41	0	0	0.313692	0.1727	0.321643	1.66383	2	Queen-biased
480.427	0	10383.2	14546	9515.19	0	0	0	0	1	480.43	0	0	1.23978	0.834957	0	0.875092	5	Worker-biased
480.441	0	0	0	0	0	0	17187	12413.4	1	480.44	0	0	0.641553	0.668701	0	1.4633	3
480.478	0	0	0	0	0	0	20345.3	54642.1	1	480.48	0	0	0.759344	0	1.44944	0.567915	3
481.299	8831.08	12350.7	0	0	0	0	0	0	1	481.3	0	0	1.33974	0.717876	0.83052	0	2	Queen-biased
482.324	29144.3	0	17709.4	13061.6	19177.1	29335.3	15601.2	21990.7	1	482.32	0	0	1.73205	0	0	0	4	King-biased
482.325	19006.5	0	16024.4	28815.6	0	0	12989.4	0	1	482.33	0	0	0	1.73205	0	0	5	Worker-biased
482.351	45448.2	0	0	0	0	0	24608.4	18065.5	1	482.35	0	0	0.441598	0.820706	0	1.45994	2	Queen-biased
482.369	33923.1	74403.5	0	12064.9	0	0	0	0	1	482.37	0	0	0.29519	0.288111	1.51328	0.73473	2	Queen-biased
483.371	8960.69	10741.8	0	0	0	0	0	0	1	483.37	0	0	1.70037	0	0.329752	0	2	Queen-biased
483.376	21075	23627.1	0	9616.32	14809.8	10434.5	0	20580.9	1	483.38	0	0	0	1.73205	0	0	2	Queen-biased
484.37	16097.9	11629.1	0	0	0	0	0	0	1	484.37	0	0	0	0.7524	1.56009	0	2	Queen-biased
484.451	0	69119	0	97740	99045.5	10601.5	0	37097.9	1	484.45	0	0	0	0	1.73205	0	1	Soldier-biased
485.302	0	0	0	0	17950.8	16897.6	0	0	1	485.3	0	0	0	0	0	1.73205	1	Soldier-biased
485.308	0	0	14145.4	13237.7	0	0	0	18665.4	1	485.31	0	0	0	0	1.73205	0	4	King-biased
485.347	16645.3	0	7804.83	4637.58	0	0	6160.79	0	1	485.35	0	0	0.5061	0	0	1.65646	2	Queen-biased
485.36	10745.5	11341	0	0	0	0	0	0	1	485.36	0	0	1.26171	1.08338	0	0.484119	2	Queen-biased
486.342	31652	9073.66	0	0	0	0	0	0	1	486.34	0	0	0.609559	0.942561	1.20581	0.534834	2	Queen-biased
486.452	0	0	18282.9	16594.6	0	0	0	0	1	486.45	0	0	0	0	0	1.73205	5	Worker-biased
488.325	0	19958.9	0	0	0	0	11062.7	13910.7	1	488.32	0	0	1.41349	0.855348	0.223076	0.469747	3
488.36	32293.5	12799.3	0	0	9187.45	9906.26	0	9326.22	1	488.36	0	0	0.686266	1.5903	0	0	2	Queen-biased
489.313	0	0	8896.74	6909.79	8308.62	0	8550.39	10343.7	1	489.31	0	0	0	0	0	1.73205	4	King-biased
489.315	248749	233354	242727	253916	339002	246922	376217	234939	1	489.32	0	0	0	0	0	1.73205	1	Soldier-biased
489.331	0	0	16290.2	18426.5	0	10086.3	0	0	1	489.33	0	0	1.73205	0	0	0	5	Worker-biased
489.361	25571.2	46918.5	0	24063.7	21523	0	0	0	1	489.36	0	0	0.676808	0.714583	1.12659	0.872985	2	Queen-biased
489.401	9424.2	18050.9	9247.6	14135.3	0	13751.9	0	7400.6	1	489.4	0	0	0.653122	1.54084	0	0.446356	2	Queen-biased
489.417	0	0	0	0	16325.6	754.792	0	0	1	489.42	0	0	1.26268	0	0	1.1856	1	Soldier-biased
489.442	11957.8	10299.1	0	0	0	0	0	30017	1	489.44	0	0	1.72141	0.191722	0	0	3
489.449	0	0	0	0	0	0	17068.2	15704.3	1	489.45	0	0	1.73205	0	0	0	3
490.329	0	0	0	8932.85	17917.3	48171.9	0	27116.7	1	490.33	0	0	1.37919	0.29669	0.778858	0.634979	1	Soldier-biased
490.336	8868.18	10198.2	8467.86	0	0	0	0	0	1	490.34	0	0	1.73205	0	0	0	2	Queen-biased
491.466	0	0	14672.8	13794.5	0	0	0	0	1	491.47	0	0	0.718934	1.01663	1.14048	0.38587	5	Worker-biased
492.324	0	0	23877.6	26684	15293.5	0	0	0	1	492.32	0	0	0	0	1.73205	0	5	Worker-biased
492.345	0	0	0	0	40782.5	0	28091.8	18017.7	1	492.35	0	0	0	1.43119	0	0.975552	3
492.44	16299.4	11123.9	0	10862.6	0	0	15143	51724	1	492.44	0	0	1.33008	0.994244	0	0.492295	3
493.338	13631.6	23406.1	33865	27969.7	0	13229.4	6883.17	6001.46	1	493.34	0	0	1.73205	0	0	0	5	Worker-biased
493.35	250191	214848	212539	127052	244459	248923	252297	219054	1	493.35	0	0	1.73205	0	0	0	1	Soldier-biased
493.39	0	0	0	22574	0	0	12374.8	8742.52	1	493.39	0	0	0	1.73205	0	0	4	King-biased
493.445	20056.2	39389.3	0	13756.1	16234.6	0	0	0	1	493.45	0	0	1.08135	0	0	1.35303	2	Queen-biased
494.324	12156.2	0	0	0	0	0	12703.6	9681.76	1	494.32	0	0	1.5668	0	0.66343	0.324049	3
495.345	9056.98	7537.09	0	0	0	0	0	0	1	495.35	0	0	0	1.05309	0.553553	1.2588	2	Queen-biased
496.34	1.89526e+06	23360.1	80336.9	86227.2	139257	180045	275528	172435	1	496.34	0	0	0.763578	0.786608	0.928016	0.967978	2	Queen-biased
496.384	0	0	0	6839.22	0	0	54483.4	8715.93	1	496.38	0	0	0	1.66327	0.483236	0	3
496.385	0	0	0	0	23939.8	0	28041.8	21934.4	1	496.39	0	0	1.58222	0.525235	0.46978	0	3
496.42	16638.1	7580.62	0	9400.19	0	9610.9	0	0	1	496.42	0	0	1.21049	1.0302	0.605877	0.326054	2	Queen-biased
497.326	0	17135.1	22790.3	18664	0	0	23255.2	0	1	497.33	0	0	0	0	1.73205	0	5	Worker-biased
497.389	0	0	0	0	0	0	31257.1	26087.7	1	497.39	0	0	1.03163	0	0	1.39131	3
497.424	21816.5	9543.47	0	0	0	0	21491.6	19116.1	1	497.42	0	0	0	0	0	1.73205	3
497.456	0	0	0	0	0	0	15687.8	12020.5	1	497.46	0	0	0	0.214914	1.59003	0.652397	3
498.329	0	0	11917.9	8947.24	0	0	0	9324.54	1	498.33	0	0	1.58295	0.703032	0	0	5	Worker-biased
499.331	19125	11355.1	15020.1	0	23436.5	0	0	42109.6	1	499.33	0	0	0	1.73205	0	0	3
499.363	185266	7025.67	0	8046.62	6584.99	8044.7	0	6531.44	1	499.36	0	0	0	1.65787	0.501459	0	2	Queen-biased
499.366	0	0	0	0	5818.96	6596.19	0	0	1	499.37	0	0	0	0	1.14751	1.29739	1	Soldier-biased
502.348	58003.4	4770.84	0	0	0	0	0	0	1	502.35	0	0	0.649918	0.257438	0	1.58472	2	Queen-biased
502.372	15866	12670	0	0	0	12364.6	0	0	1	502.37	0	0	0.862172	1.4394	0.307955	0.299931	2	Queen-biased
502.376	0	9182.32	14994.8	8502.41	0	0	0	0	1	502.38	0	0	0.902135	0.658777	0.957119	0.914379	5	Worker-biased
504.371	0	0	0	0	0	0	7230.71	8240.33	1	504.37	0	0	0	1.26488	0	1.18325	3
504.39	72528.7	32742.4	0	0	13247.5	0	14598.3	11184	1	504.39	0	0	1.63072	0.377362	0.445352	0	2	Queen-biased
505.38	0	0	0	0	34513.9	0	18036.2	42963.4	1	505.38	0	0	0.826567	0	0	1.5221	3
505.389	0	0	0	0	26998.5	19319.3	0	0	1	505.39	0	0	1.73205	0	0	0	1	Soldier-biased
508.317	0	0	0	0	9941.2	12261.1	0	0	1	508.32	0	0	1.6592	0.144042	0.276128	0.387391	1	Soldier-biased
509.323	13648.3	14345	10587.5	22351.6	12606.8	11171.9	19916.8	9336.5	1	509.32	0	0	0	0.186349	0	1.722	1	Soldier-biased
509.325	106744	0	15169.8	15349.7	15831.8	21122.5	23921.3	21672.1	1	509.33	0	0	0	0	0.748273	1.56208	2	Queen-biased
509.345	17240	17945.3	0	0	0	0	0	9765.15	1	509.35	0	0	1.51438	0.587787	0.600963	0	2	Queen-biased
511.329	0	33323	15656.3	0	21552.6	0	11539.7	23557.6	1	511.33	0	0	0.587398	1.42107	0	0.797196	3
512.329	25024.8	15055.8	14459.3	16466.7	0	31245.2	22415.3	13946.8	1	512.33	0	0	0	0	0	1.73205	2	Queen-biased
512.422	0	0	11449	17406.6	18694.1	0	0	0	1	512.42	0	0	1.05866	0	0	1.37085	5	Worker-biased
513.43	0	0	12774.6	19348.4	23513.9	0	0	20297.2	1	513.43	0	0	0	0	0	1.73205	4	King-biased
514.438	0	0	0	0	0	231125	93933.9	6883.74	1	514.44	0	0	0	1.58133	0	0.706688	1	Soldier-biased
515.413	0	0	22615.5	156161	44633.2	78254.3	58909.3	346604	1	515.41	0	0	0.895295	0.441187	0.688403	1.23689	3
517.35	26500.8	36579.5	0	0	0	0	12697.5	0	1	517.35	0	0	1.72457	0.0721662	0.131207	0.0585773	2	Queen-biased
517.43	22265.5	43042.8	0	13172.2	22414.2	0	0	0	1	517.43	0	0	0	0	1.73205	0	2	Queen-biased
518.361	8891.13	7415.67	8278.08	0	0	0	0	8621.21	1	518.36	0	0	1.73205	0	0	0	2	Queen-biased
518.493	13114.1	16142.2	0	0	0	9362.41	0	0	1	518.49	0	0	1.58927	0	0.688628	0	2	Queen-biased
519.496	13674.7	10240.9	0	0	19076.8	0	0	15290.7	1	519.5	0	0	0.63043	1.61324	0	0	1	Soldier-biased
520.331	0	0	35871.9	0	0	0	7452.63	16272	1	520.33	0	0	0	0	0	1.73205	4	King-biased
520.34	0	9988.51	72634.7	89636.7	0	93468.4	204893	138691	1	520.34	0	0	1.6699	0	0.210144	0.408981	3
520.51	48259.5	16337.3	0	0	0	0	48070.3	0	1	520.51	0	0	0	0	0.852939	1.50748	2	Queen-biased
521.338	12649.7	11688.2	0	0	16566.2	13094.2	0	11734.6	1	521.34	0	0	0	0	1.73205	0	1	Soldier-biased
521.382	0	0	17452.8	11695.7	0	0	0	0	1	521.38	0	0	0	0	1.73205	0	5	Worker-biased
522.452	0	0	0	36988.7	10675.9	31377.9	0	0	1	522.45	0	0	0.84534	0.99469	0.718068	0.883386	5	Worker-biased
523.326	4444.4	0	9866.47	6411.92	0	4588.85	0	0	1	523.33	0	0	1.47227	0.420941	0.509692	0.628847	5	Worker-biased
523.36	0	9883.7	26620.6	10659.6	0	0	13868.8	20852.4	1	523.36	0	0	1.66897	0	0	0.463196	4	King-biased
523.455	0	0	14431.5	11235	25229.5	0	0	0	1	523.46	0	0	1.04477	0.490868	0.675737	1.1004	5	Worker-biased
524.361	50052.3	0	18235.2	30921.7	0	13371.9	23490.7	0	1	524.36	0	0	0.995675	0.768256	0.776187	0.903299	2	Queen-biased
524.371	17164.4	24841.4	0	0	0	0	14151	0	1	524.37	0	0	0	1.45365	0.941751	0	2	Queen-biased
524.452	32835.3	0	0	0	0	0	15513.7	13192.2	1	524.45	0	0	0	1.24513	0.911425	0.786744	2	Queen-biased
526.429	0	0	17353.7	12577.6	0	0	0	11369.2	1	526.43	0	0	0	0	1.58759	0.692512	5	Worker-biased
528.421	31214.4	48144.4	13566.6	0	0	0	0	29573.3	1	528.42	0	0	0	0.673307	0.462817	1.52724	2	Queen-biased
528.425	20655.9	0	19137.9	0	11996.4	17213.6	24460	0	1	528.43	0	0	1.69799	0	0	0.34179	4	King-biased
528.435	0	0	0	0	0	0	6849.31	10096.6	1	528.44	0	0	1.60923	0.32457	0.552298	0	3
528.454	0	0	12201.4	12413.4	0	0	0	0	1	528.45	0	0	1.39699	0.709176	0	0.738572	5	Worker-biased
528.455	0	0	0	8729.8	31538	13973.5	0	0	1	528.46	0	0	1.64964	0	0.527908	0	1	Soldier-biased
529.423	0	0	0	0	14163.7	62393.1	0	0	1	529.42	0	0	1.21117	0	0.966121	0.774381	1	Soldier-biased
529.426	0	0	0	0	22511.4	25811.7	18078.9	0	1	529.43	0	0	0	1.44467	0	0.955466	1	Soldier-biased
529.46	0	0	0	0	0	163573	15707.8	14366.2	1	529.46	0	0	0.0441984	0.718039	0.413591	1.52033	1	Soldier-biased
530.433	0	38231	0	0	208021	60357.6	0	30576.5	1	530.43	0	0	1.38953	0	0	1.03403	1	Soldier-biased
531.45	85684.6	0	0	93999	50488.2	64270.9	57275.9	65121.2	1	531.45	0	0	1.05066	0	1.28043	0.50658	1	Soldier-biased
532.34	0	15934.3	0	0	18231.4	91052	0	0	1	532.34	0	0	0	1.73205	0	0	1	Soldier-biased
532.384	43416.3	51439.9	0	0	0	0	0	0	1	532.38	0	0	0	1.14392	1.30056	0	2	Queen-biased
532.385	74051.4	25417.9	10359.4	0	0	0	0	0	1	532.39	0	0	0.440208	1.61234	0.454515	0	2	Queen-biased
532.44	0	191548	0	0	0	0	290364	881740	1	532.44	0	0	0.329881	1.24427	0	1.15886	3
532.47	0	0	44841.4	49259.8	12812.3	30167.9	0	0	1	532.47	0	0	0	1.23521	1.21419	0	5	Worker-biased
533.34	51105.1	40042.3	58743.3	45418.1	56772.8	70759.9	45688.4	43900	1	533.34	0	0	1.15312	1.13249	0.308065	0.541186	1	Soldier-biased
533.345	0	0	0	0	12077.5	9476.44	35531.7	0	1	533.35	0	0	1.64141	0	0	0.552964	3
534.345	19281.9	18770.7	11289.1	14343.8	20758.3	17676.6	20421.7	20641.8	1	534.35	0	0	1.30399	0	0	1.14	1	Soldier-biased
534.39	23627.1	13363	0	0	0	0	0	0	1	534.39	0	0	0	1.61918	0	0.615037	2	Queen-biased
537.345	0	14688.7	12189.8	8445.69	11127.8	0	0	0	1	537.35	0	0	1.60259	0.273967	0	0.597208	2	Queen-biased
537.391	0	7403.84	0	0	21010.5	40420.1	0	9522.65	1	537.39	0	0	0.755179	0.699684	1.06792	0.894256	1	Soldier-biased
537.395	0	0	65822.6	198122	89191.3	143857	0	261056	1	537.4	0	0	0	0	0	1.73205	4	King-biased
537.428	33207.1	0	0	63262.8	32522.1	29313.7	0	0	1	537.43	0	0	0	1.73205	0	0	5	Worker-biased
537.489	0	0	13273.3	0	0	18409.5	11439.3	27455.7	1	537.49	0	0	0	0.326286	1.70104	0	4	King-biased
538.432	0	0	0	0	779578	464357	0	0	1	538.43	0	0	0	0	1.73205	0	1	Soldier-biased
538.52	91946.9	29551.3	916579	246251	0	148012	838015	501210	1	538.52	0	0	0	0	1.62224	0.60692	4	King-biased
539.523	69777.7	14218.3	85295.7	77730.9	0	0	0	0	1	539.52	0	0	0	0	1.7035	0.3132	5	Worker-biased
540.446	10274.9	0	10369.2	13673.5	0	11791.6	0	0	1	540.45	0	0	0.242728	0	1.70394	0.19413	5	Worker-biased
540.535	45354.4	59263.4	0	37682.2	12739.8	0	0	0	1	540.53	0	0	0.704892	0.773291	0.944076	1.00691	2	Queen-biased
540.535	8763.18	91990.4	0	9649.46	0	307277	132576	10177.3	1	540.54	0	0	0.249903	0	1.71393	0	1	Soldier-biased
542.433	0	0	0	0	111913	116580	0	0	1	542.43	0	0	1.73205	0	0	0	1	Soldier-biased
543.429	0	0	0	0	0	0	5408.63	26033.4	1	543.43	0	0	1.72273	0.179417	0	0	3
544.338	0	0	13796	0	11543.8	0	65067.6	60807.8	1	544.34	0	0	0.279351	0	0	1.70938	3
545.37	0	0	0	0	0	0	10671.2	7684.33	1	545.37	0	0	0	1.57549	0.719599	0	3
545.42	0	0	0	0	31308.8	29010.1	0	0	1	545.42	0	0	0.75739	0.86553	1.05973	0.744435	1	Soldier-biased
545.461	21540.8	0	15374.2	25868.2	0	0	0	0	1	545.46	0	0	0	0	0.898323	1.48088	5	Worker-biased
546.365	60112	10387.6	0	0	0	0	0	14798.7	1	546.36	0	0	0.908034	0.611666	0.917156	0.97988	2	Queen-biased
546.4	12800.2	25958.1	92249	0	0	0	87445.9	14124.9	1	546.4	0	0	1.73205	0	0	0	4	King-biased
546.423	0	0	0	0	13003.9	14704.1	0	0	1	546.42	0	0	0.919596	1.2919	0.696667	0	1	Soldier-biased
546.428	0	0	11277.3	11526.9	0	0	0	0	1	546.43	0	0	0.204842	0	1.6996	0.263463	5	Worker-biased
546.452	0	17264.2	0	0	664427	850344	0	0	1	546.45	0	0	0	1.04298	0.920895	1.03157	1	Soldier-biased
546.46	0	0	0	0	113472	137400	0	0	1	546.46	0	0	0.608697	1.15963	1.13347	0	1	Soldier-biased
546.486	0	0	22614.9	10956.3	0	0	0	0	1	546.49	0	0	0	0.510522	0.708072	1.496	5	Worker-biased
546.524	0	37724.2	0	16467.8	162718	29040.4	15728	0	1	546.52	0	0	0	0	1.73205	0	1	Soldier-biased
546.525	26281.2	0	200155	66808.5	72909.1	0	0	80927.4	1	546.53	0	0	0.117966	1.12902	0.143709	1.30029	5	Worker-biased
547.4	7694.2	86646.1	28830.6	117901	107776	44503	0	104328	1	547.4	0	0	0.793298	1.5397	0	0	1	Soldier-biased
547.423	78428.6	0	0	47757.4	0	0	46173.7	17581.6	1	547.42	0	0	0.620478	1.45188	0.712066	0	2	Queen-biased
547.455	0	0	0	0	211059	0	37984.4	68543.1	1	547.45	0	0	1.61898	0.583137	0.197151	0	1	Soldier-biased
547.455	0	0	0	0	1.51589e+06	1.24824e+06	30878.8	59739.6	1	547.46	0	0	0.493507	0.0472646	1.50509	0.699227	1	Soldier-biased
547.472	0	0	11760.9	11503.7	0	0	0	0	1	547.47	0	0	0	0	1.73205	0	5	Worker-biased
547.491	0	20350.3	0	0	23409.6	34568.4	0	0	1	547.49	0	0	0	0	0	1.73205	1	Soldier-biased
547.52	339157	54574.6	0	188586	137446	154551	58398.9	106975	1	547.52	0	0	0	0.187925	0.157246	1.71463	2	Queen-biased
547.527	0	0	0	0	10126.9	55015.2	0	0	1	547.53	0	0	0	0	0	1.73205	1	Soldier-biased
548.347	45482.8	14915.4	0	0	0	0	0	14504.5	1	548.35	0	0	0	0	1.73205	0	2	Queen-biased
548.503	10994	0	10174.4	12118.7	0	0	10155.9	0	1	548.5	0	0	0.801861	1.53526	0	0	5	Worker-biased
548.505	0	0	0	0	11624.3	0	17615.3	11511.5	1	548.51	0	0	1.69511	0	0	0.355822	3
548.523	0	34058.7	19949.3	19550.3	0	0	0	13384.3	1	548.52	0	0	0.470837	1.12064	0	1.23389	2	Queen-biased
548.53	0	0	0	0	0	0	12551.6	11324.4	1	548.53	0	0	0	0	1.73205	0	3
548.539	13212.2	9127.55	0	14558.7	20938.4	0	0	44422.3	1	548.54	0	0	0	1.73205	0	0	3
550.35	0	0	0	0	23752.1	10991.6	42605.2	0	1	550.35	0	0	0.0197393	0	1.73194	0	3
551.442	0	0	0	0	0	0	10633.6	7794.03	1	551.44	0	0	0	0	1.73205	0	3
551.447	0	0	0	0	0	0	6864.25	8006.32	1	551.45	0	0	0	1.73205	0	0	3
551.49	0	0	0	0	76453.3	57437.4	21799.9	64840.8	1	551.49	0	0	0.332088	0.144967	1.68806	0.138454	1	Soldier-biased
551.502	9659.21	6386.12	0	18081.8	0	22295.9	0	0	1	551.5	0	0	0.157224	1.59707	0.436169	0.484138	1	Soldier-biased
551.505	7789.85	9124.2	0	0	0	0	0	0	1	551.51	0	0	0.643378	1.00067	1.03851	0.711493	2	Queen-biased
551.524	0	0	0	0	0	0	26380.6	10351.7	1	551.52	0	0	1.21518	0.739957	0	0.987829	3
552.41	0	0	0	0	346308	151164	0	60442.4	1	552.41	0	0	0	0	1.54626	0.780442	1	Soldier-biased
552.514	0	199722	0	0	0	16192.8	6927.52	16409.3	1	552.51	0	0	0	0	1.73112	0.0567525	2	Queen-biased
552.515	0	13350.6	19261.3	46960.1	19064.3	0	0	0	1	552.52	0	0	0	1.73205	0	0	5	Worker-biased
552.534	0	0	0	0	0	0	26022.4	15545.9	1	552.53	0	0	0.573639	0	1.6343	0	3
552.535	41535.9	89285.3	345260	100405	28700.4	137634	71375.7	175945	1	552.54	0	0	1.2385	0.593206	0.918489	0.520192	4	King-biased
553.39	97736.1	0	12568.7	59798.5	0	16494.2	0	0	1	553.39	0	0	0	0	1.73205	0	2	Queen-biased
553.402	0	0	0	0	72381	43426.1	0	0	1	553.4	0	0	1.68417	0	0	0.404449	1	Soldier-biased
553.414	0	0	0	0	107181	137245	0	0	1	553.41	0	0	0.70917	1.43802	0	0.655107	1	Soldier-biased
553.423	0	0	0	0	572264	799820	0	41582.2	1	553.42	0	0	0	0	0.642009	1.60867	1	Soldier-biased
553.45	0	0	0	0	9879.19	65812.4	0	0	1	553.45	0	0	1.09556	1.27058	0	0.430531	1	Soldier-biased
553.457	6027.3	0	0	0	115157	21104.2	48320.7	0	1	553.46	0	0	0	0	0	1.73205	1	Soldier-biased
553.538	0	0	0	0	22261.5	16320.6	0	25363.1	1	553.54	0	0	0.692418	0.451245	0.648982	1.37686	1	Soldier-biased
554.514	19216.4	0	21105.3	0	19035.1	0	53655.3	11019.1	1	554.51	0	0	0	0	1.09463	1.34231	3
554.515	0	0	182249	38661.7	29298.3	59632.6	257754	73303.2	1	554.52	0	0	0	0	0	1.73205	4	King-biased
556.432	0	0	12152.8	11766.5	0	0	0	0	1	556.43	0	0	0	0	0	1.73205	5	Worker-biased
556.441	22373	8458.54	0	0	33017.8	0	0	54060.5	1	556.44	0	0	0	0	1.45415	0.940981	3
556.493	0	9734.91	0	24161.3	16051.2	12589.3	0	0	1	556.49	0	0	0.845073	0.95233	1.17427	0	5	Worker-biased
557.445	0	0	9731.7	0	6806.1	8088.53	0	0	1	557.45	0	0	1.73205	0	0	0	1	Soldier-biased
558.51	16169.5	18798.4	0	0	15472.3	0	31217	0	1	558.51	0	0	0	0	0	1.73205	2	Queen-biased
560.452	10186.9	10999.1	0	13737.2	0	0	0	0	1	560.45	0	0	0	0	1.71941	0.208906	2	Queen-biased
560.471	15814.1	0	0	0	33827.7	12461.3	22444	21004.7	1	560.47	0	0	1.7148	0	0.13903	0.200368	3
560.501	37869.3	40066.4	0	0	0	0	0	0	1	560.5	0	0	0.329437	1.63407	0.470427	0	2	Queen-biased
560.539	0	0	0	0	0	9783.37	16764.3	11027.7	1	560.54	0	0	0	0	0	1.73205	3
561.45	0	0	0	0	16103.1	0	46328.9	26450.5	1	561.45	0	0	0.41058	1.39871	0.522038	0.776213	3
562.35	0	108936	0	0	15331.4	73430.3	24325.2	0	1	562.35	0	0	1.37938	1.02134	0.232787	0	1	Soldier-biased
562.483	0	0	0	0	47709.4	45914.9	0	0	1	562.48	0	0	0	0	1.73205	0	1	Soldier-biased
562.52	0	0	126305	72027.4	57773.1	27576.1	286186	50986.8	1	562.52	0	0	0	0	1.73205	0	4	King-biased
563.464	0	37901.3	0	22008.2	0	0	15680.1	56752.8	1	563.46	0	0	0	0	1.73126	0.0524672	3
563.465	93444.6	91156.8	59406.3	56999.7	24074.8	91788.9	7568.62	148548	1	563.47	0	0	0	0	1.73205	0	2	Queen-biased
563.551	101416	108943	11460.9	0	0	0	19465.8	0	1	563.55	0	0	0.0721462	0	1.63103	0.578394	2	Queen-biased
563.559	0	0	14329.9	11203.4	0	0	14206.9	10067	1	563.56	0	0	0	0	1.44733	0.951443	4	King-biased
565.423	18577.3	0	0	0	169775	0	32243.3	47663.8	1	565.42	0	0	0.45463	0.499319	0.45034	1.53009	1	Soldier-biased
565.46	0	0	0	0	55071	12007.2	0	0	1	565.46	0	0	0	0.938251	0.377707	1.40607	1	Soldier-biased
565.538	0	0	0	9123.88	18438	7470.39	56338.1	26642.9	1	565.54	0	0	0	1.73205	0	0	3
566.382	0	0	0	0	23404.4	29553.8	0	0	1	566.38	0	0	0.758002	0	0.811752	1.32909	1	Soldier-biased
566.55	15576.3	18858.7	9153.19	8497.89	0	0	13100.7	7170.83	1	566.55	0	0	0.43553	1.08095	1.28135	0	2	Queen-biased
567.381	0	82184.4	0	0	0	70576.4	50220.1	37496.1	1	567.38	0	0	0	0.94738	1.44999	0	3
568.361	0	0	0	0	9646.06	12497.9	0	0	1	568.36	0	0	1.22697	0	0.542898	1.09536	1	Soldier-biased
568.529	60335.1	0	28417.4	56699.6	44617	0	0	88320.1	1	568.53	0	0	1.45328	0.942321	0	0	4	King-biased
569.382	0	0	29792.5	71589.2	0	0	0	0	1	569.38	0	0	0.418654	0	1.22543	1.15024	5	Worker-biased
569.42	0	0	0	0	18806.9	195815	0	0	1	569.42	0	0	1.73205	0	0	0	1	Soldier-biased
569.433	0	0	0	0	29433.7	14530.5	0	0	1	569.43	0	0	0	0	0.575124	1.63378	1	Soldier-biased
569.446	0	0	0	0	20191	20670.5	0	0	1	569.45	0	0	0	0	0.374182	1.69115	1	Soldier-biased
570.46	0	0	0	0	17649.8	13685.8	0	0	1	570.46	0	0	1.32307	0	1.07805	0.295439	1	Soldier-biased
570.465	0	0	39706.8	18569.6	0	0	14842.7	0	1	570.47	0	0	0	0	1.73205	0	5	Worker-biased
570.51	0	0	29343	12281.5	0	0	0	0	1	570.51	0	0	0	0.857987	0.36922	1.45861	5	Worker-biased
571.433	0	0	0	0	8006.71	8303.16	0	0	1	571.43	0	0	0.775414	0.450261	0	1.48189	1	Soldier-biased
572.453	34011.1	8217.62	0	0	0	0	0	0	1	572.45	0	0	1.09397	0.689832	0.686619	0.925162	2	Queen-biased
573.443	0	66790.4	0	0	0	0	46148.2	45552.7	1	573.44	0	0	1.72215	0.0938271	0	0.159361	3
574.447	0	26417.5	49031.2	56764.1	16633.5	0	14077	15656.1	1	574.45	0	0	0	1.25531	0	1.1934	5	Worker-biased
574.459	0	0	0	0	0	12679	66125.5	20451.7	1	574.46	0	0	0.170647	0	1.55952	0.73401	3
574.477	14162.5	0	0	0	10642	8659.46	0	20429.4	1	574.48	0	0	0	0	1.73205	0	3
574.486	0	0	0	0	0	0	17096	13639.1	1	574.49	0	0	0	0.180794	0.513388	1.64431	3
576.41	60789.3	26299.1	0	0	0	0	0	12139.5	1	576.41	0	0	0	0	1.73205	0	2	Queen-biased
576.461	0	0	19919.2	11212.4	0	22408	0	0	1	576.46	0	0	1.36534	0.699862	0	0.803761	5	Worker-biased
576.506	0	0	25426.6	0	0	0	10998.3	10815.2	1	576.51	0	0	1.02122	0	0.876981	1.08996	4	King-biased
576.533	0	0	9001.94	13997.5	0	0	7851.93	13705.7	1	576.53	0	0	0	0	1.73205	0	4	King-biased
576.55	10725	12111.2	0	0	0	0	0	0	1	576.55	0	0	0.726765	1.02527	0.537433	1.06386	2	Queen-biased
576.563	0	0	0	0	0	0	56242	26642.1	1	576.56	0	0	0	1.73205	0	0	3
576.571	9889.67	0	33281.8	0	23012.6	15210.3	0	0	1	576.57	0	0	0	0	1.73205	0	5	Worker-biased
577.423	0	17371.4	45045.5	20643.9	37164.3	0	35424.8	25232.4	1	577.42	0	0	0	0	1.73205	0	4	King-biased
577.426	0	0	0	0	11514.5	7347.69	0	0	1	577.43	0	0	0	0	1.73205	0	1	Soldier-biased
577.438	0	0	0	0	0	0	17309.1	12350.9	1	577.44	0	0	0	0	1.73205	0	3
577.52	0	16608.5	22542.4	123614	36138.5	0	39866.3	47843.8	1	577.52	0	0	0	1.67847	0	0.427496	5	Worker-biased
578.427	0	0	0	26804	18075.7	0	34152.6	27533.3	1	578.43	0	0	0	1.73205	0	0	3
579.44	24092.9	0	0	0	16643.3	25151.9	0	0	1	579.44	0	0	0	0	1.73205	0	1	Soldier-biased
580.493	19190.2	0	43241.4	30643.1	0	41584.5	307145	0	1	580.49	0	0	1.73205	0	0	0	3
580.529	13349.5	0	39472.6	12446.9	0	0	0	19745.2	1	580.53	0	0	1.01973	0	0	1.40005	5	Worker-biased
581.371	0	9305.55	0	0	6304.34	9980.63	0	0	1	581.37	0	0	0.400522	1.60399	0.252185	0.45079	1	Soldier-biased
581.4	0	0	0	0	15754.1	18509.5	0	0	1	581.4	0	0	0	0	0.250977	1.71377	1	Soldier-biased
581.418	0	0	0	0	65217.9	44456.3	0	0	1	581.42	0	0	0.77943	0	1.06225	1.12433	1	Soldier-biased
581.433	0	0	0	0	117651	23292.7	11694.6	0	1	581.43	0	0	0	0	0	1.73205	1	Soldier-biased
581.441	10778.6	9733.92	0	8450.31	0	0	0	20440.7	1	581.44	0	0	1.71546	0	0	0.239124	2	Queen-biased
581.455	0	0	0	0	47412.7	36505	0	0	1	581.45	0	0	0	1.40577	1.01184	0	1	Soldier-biased
581.488	0	0	0	0	16121.1	7093.57	0	0	1	581.49	0	0	0	1.31458	0	1.12778	1	Soldier-biased
581.496	0	0	18623.2	12896.5	0	0	0	0	1	581.5	0	0	0	1.26371	0	1.18449	5	Worker-biased
581.53	5098.2	0	0	0	4757.62	0	8301.93	4991.1	1	581.53	0	0	1.73205	0	0	0	3
581.569	0	0	39448.7	13371.4	0	18398	13915.2	0	1	581.57	0	0	0	0	0	1.73205	5	Worker-biased
582.51	63307.9	75587.6	9034.25	0	0	80622.1	148828	0	1	582.51	0	0	0.331722	1.11635	1.28208	0	3
582.529	19659.1	9052.22	0	15410.3	11434.5	0	0	0	1	582.53	0	0	0.305857	1.15659	0.654348	1.06798	2	Queen-biased
582.545	0	44206	0	0	52289.6	12432	0	0	1	582.55	0	0	0	0	1.73205	0	1	Soldier-biased
583.413	0	0	0	0	252560	195190	0	0	1	583.41	0	0	0	0	0	1.73205	1	Soldier-biased
583.417	0	0	0	11213.6	0	0	9822.61	8690.67	1	583.42	0	0	0.16435	1.4463	0.35761	0.867939	4	King-biased
584.473	19406.5	24256	0	0	0	0	0	12106.6	1	584.47	0	0	0	0.666614	0.44954	1.53412	2	Queen-biased
584.523	0	0	0	0	51152.1	36337	0	39290.1	1	584.52	0	0	0.865015	0	1.50058	0	1	Soldier-biased
584.525	236346	109414	303545	579391	271635	238780	17238.1	38535.1	1	584.53	0	0	0.104127	0.400902	0.22564	1.66659	5	Worker-biased
585.413	0	0	0	0	17883.1	48780.4	0	0	1	585.41	0	0	0.404733	1.57411	0	0.598639	1	Soldier-biased
585.418	0	0	0	0	28042.2	26425	0	0	1	585.42	0	0	0.859327	0	1.50385	0	1	Soldier-biased
586.528	0	0	0	0	0	0	13317	15989.2	1	586.53	0	0	0	0	1.73205	0	3
586.54	21855	10373.3	0	8103.93	0	0	0	0	1	586.54	0	0	0	0	1.73205	0	2	Queen-biased
587.369	0	0	12056.9	9178.34	0	0	0	9496.07	1	587.37	0	0	0	0	1.72612	0.143223	5	Worker-biased
587.471	176144	0	894195	20419	0	83608.8	354169	0	1	587.47	0	0	1.17777	0.485193	0	1.17365	5	Worker-biased
587.538	0	0	0	11635.3	0	0	26673.5	13664.3	1	587.54	0	0	0	0	1.73205	0	3
587.545	26167.4	67423.7	54828.7	77194.1	78908.8	0	32204.3	0	1	587.55	0	0	0	0	1.73205	0	5	Worker-biased
588.501	8488.97	7746.17	0	0	11137.7	54472.3	0	0	1	588.5	0	0	0	1.73205	0	0	1	Soldier-biased
588.532	0	0	56940.1	45111.8	0	0	0	0	1	588.53	0	0	0.588257	0	0.548959	1.53382	5	Worker-biased
588.542	25088	79145.6	0	0	0	60979.2	0	0	1	588.54	0	0	0	1.58728	0.552873	0.418163	2	Queen-biased
588.549	10872.8	10583.2	0	0	0	0	0	0	1	588.55	0	0	1.0978	0.0714047	0.637219	1.1763	2	Queen-biased
588.556	10136.3	11809.1	0	0	0	0	0	0	1	588.56	0	0	1.44003	0.772914	0.573507	0	2	Queen-biased
588.566	0	0	29490.5	42419.1	0	0	0	0	1	588.57	0	0	0.9769	0	1.43027	0	5	Worker-biased
589.48	0	0	0	9469.46	28774.7	18303.2	0	0	1	589.48	0	0	0	0	1.73205	0	1	Soldier-biased
589.555	14791.5	16074.2	0	21880.8	0	0	0	0	1	589.55	0	0	0	0.897339	0	1.48148	2	Queen-biased
589.555	0	0	0	91687.8	25405.8	24707.9	10143	0	1	589.56	0	0	1.66908	0	0	0.462797	5	Worker-biased
590.381	0	0	0	0	7167.39	12792.8	0	0	1	590.38	0	0	0	0	1.58003	0.709572	1	Soldier-biased
590.391	0	0	12883.7	11747.1	0	0	0	0	1	590.39	0	0	0.55538	1.41822	0.819859	0.0895862	5	Worker-biased
590.471	0	0	13214.3	66714.3	0	0	0	19380.8	1	590.47	0	0	0	0	1.73205	0	5	Worker-biased
590.476	98034.4	7873.04	0	0	0	6760.5	0	0	1	590.48	0	0	0	0	1.73205	0	2	Queen-biased
590.49	11457.8	8670.98	0	0	0	0	0	0	1	590.49	0	0	0	0	0	1.73205	2	Queen-biased
590.51	16677	144260	0	0	0	0	0	0	1	590.51	0	0	1.67976	0.422382	0	0	2	Queen-biased
590.55	0	0	0	0	0	20222.6	25614.2	58975.4	1	590.55	0	0	0	1.58116	0	0.707067	3
590.558	11706.1	10763.7	8880.79	0	0	0	0	0	1	590.56	0	0	0.305094	1.58418	0.144817	0.613447	2	Queen-biased
591.429	0	0	48367.4	10255.7	40083.5	0	13949.5	0	1	591.43	0	0	0	0.480032	0	1.6642	5	Worker-biased
591.501	77936.6	196709	0	0	0	0	0	198395	1	591.5	0	0	0.886293	1.25024	0.747254	0.30497	2	Queen-biased
591.505	0	0	149172	250178	0	0	13068.4	166535	1	591.51	0	0	0.416046	0	1.68134	0	5	Worker-biased
591.515	11396.3	0	0	0	15496.1	9545.37	0	0	1	591.52	0	0	0	1.73205	0	0	1	Soldier-biased
591.533	0	0	17769.8	22541.3	0	0	0	0	1	591.53	0	0	1.49501	0	0.874615	0	5	Worker-biased
591.535	0	0	29051.9	23016.2	12566.5	0	33810.5	27443.5	1	591.54	0	0	1.73205	0	0	0	4	King-biased
591.554	0	0	17230.3	16637.9	0	0	15033.1	0	1	591.55	0	0	1.73205	0	0	0	5	Worker-biased
591.57	11140.3	10707.3	0	0	0	0	0	0	1	591.57	0	0	0	1.73205	0	0	2	Queen-biased
591.591	0	0	0	0	39404.4	53442.8	0	0	1	591.59	0	0	0	0.341551	1.69804	0	1	Soldier-biased
592.47	0	0	0	81519.2	37052.6	67948.5	120924	87141.7	1	592.47	0	0	1.41302	1.00169	0	0	4	King-biased
593.433	17737.4	10825.8	0	0	0	0	0	8992.85	1	593.43	0	0	0	1.51274	0.826814	0.167348	2	Queen-biased
594.582	32903.3	14586.1	0	107697	0	0	46741	36906.7	1	594.58	0	0	0	0	1.73205	0	4	King-biased
595.49	0	0	0	17697.8	0	0	57994.2	34813.4	1	595.49	0	0	0	1.73205	0	0	3
595.504	0	0	0	17552.1	7576.08	13966	0	0	1	595.5	0	0	0	1.68327	0	0.408154	5	Worker-biased
595.509	0	0	29630.8	9345.25	0	9058.38	29260	75443.8	1	595.51	0	0	1.72853	0	0.110339	0	3
595.527	0	0	0	0	0	0	19258.5	16045.1	1	595.53	0	0	1.73205	0	0	0	3
595.543	0	0	0	0	10590	10024.1	0	0	1	595.54	0	0	1.73205	0	0	0	1	Soldier-biased
595.585	828.033	0	39463.8	0	26804.4	0	69238.4	38052.1	1	595.59	0	0	0	0	0.402728	1.68458	3
596.49	10162	10841.1	0	0	0	0	0	0	1	596.49	0	0	1.6108	0.636642	0	0	2	Queen-biased
596.495	0	0	23725.1	9978.31	0	0	0	0	1	596.5	0	0	0	1.40297	0.959281	0.333841	5	Worker-biased
596.533	0	0	0	0	38103.2	7837.14	0	0	1	596.53	0	0	1.40404	0	0	1.01423	1	Soldier-biased
596.561	9148.61	7599.34	0	0	0	0	0	10021.7	1	596.56	0	0	0	1.57965	0	0.710431	2	Queen-biased
597.38	18655.2	25280.6	0	0	0	0	0	0	1	597.38	0	0	0.717448	0	1.57647	0	2	Queen-biased
597.392	0	0	0	0	81103.5	43909.2	0	0	1	597.39	0	0	0	1.73205	0	0	1	Soldier-biased
597.529	4702.86	0	6217.62	15121.6	0	0	29495.3	0	1	597.53	0	0	0	1.10833	0.267492	1.30386	4	King-biased
598.503	0	0	0	0	33026.6	23726.8	235239	0	1	598.5	0	0	0	1.5831	0	0.702694	3
598.505	12732.6	49056.3	15486.3	43856.4	0	43764.3	0	49396.2	1	598.51	0	0	1.73205	0	0	0	1	Soldier-biased
598.538	0	0	0	0	0	0	5906.24	6320.14	1	598.54	0	0	0	0	1.73205	0	3
598.576	0	0	0	8957.24	0	0	11245.4	9549.11	1	598.58	0	0	0	0.571861	0.736588	1.45959	3
599.529	7715.16	7177.16	31993.3	0	5988.13	0	0	18119.2	1	599.53	0	0	1.6521	0	0	0.52015	4	King-biased
599.545	0	0	0	0	22913	60531.4	0	0	1	599.55	0	0	0.569634	1.29182	0	1.00335	1	Soldier-biased
600.475	0	0	0	0	0	0	25266.9	15519.1	1	600.48	0	0	0	0.324445	0	1.70139	3
600.555	17241.9	8943.1	0	0	0	0	0	0	1	600.55	0	0	0	1.09406	1.34277	0	2	Queen-biased
600.556	22721.5	7938.39	54484.8	0	0	39158.6	31832.2	8943.32	1	600.56	0	0	0	0.602272	0.139973	1.61792	4	King-biased
601.52	49432.1	53443.5	0	99904.8	117621	154908	218563	171056	1	601.52	0	0	0	0	0	1.73205	4	King-biased
601.525	4421.85	0	11828	6770.06	0	0	0	7645.55	1	601.53	0	0	0	0	1.73205	0	5	Worker-biased
602.49	0	15467.3	0	0	9729.47	0	21848.7	7925.07	1	602.49	0	0	0.0122141	0.58212	0.395385	1.58261	3
603.44	31947.8	0	44336.4	41751.8	118915	0	207909	0	1	603.44	0	0	1.73205	0	0	0	4	King-biased
603.509	0	0	0	0	0	0	84879.6	114008	1	603.51	0	0	0	1.73205	0	0	3
603.52	0	0	0	0	10189	40481.1	0	0	1	603.52	0	0	0	0	1.73205	0	1	Soldier-biased
603.526	0	9153.74	46770.2	8182	0	0	0	0	1	603.53	0	0	1.48628	0	0	0.889365	5	Worker-biased
603.535	11943.7	273877	839940	335243	87055.7	158284	403424	103126	1	603.54	0	0	1.73205	0	0	0	5	Worker-biased
603.547	0	0	10142.7	9357.06	0	0	0	0	1	603.55	0	0	0	0	1.73205	0	5	Worker-biased
604.441	11809.1	9020.41	0	0	0	0	0	0	1	604.44	0	0	0.221904	1.00689	0	1.39174	2	Queen-biased
604.47	0	13539.4	0	0	24431.3	63220.3	0	0	1	604.47	0	0	0	0	0.406216	1.68374	1	Soldier-biased
604.49	0	0	10234.3	13455.5	0	0	0	0	1	604.49	0	0	0.989637	0.950459	0.700948	0.79115	5	Worker-biased
604.495	0	0	0	53261.9	23967.3	37447.5	0	13350.5	1	604.5	0	0	0	0	0	1.73205	5	Worker-biased
604.506	30747.3	0	0	0	22725	21092.3	0	0	1	604.51	0	0	0	0.685215	0	1.59075	1	Soldier-biased
604.526	11691.9	15752.8	8073.68	0	0	0	0	0	1	604.53	0	0	0.642948	1.38125	0.258526	0.782263	2	Queen-biased
604.536	0	0	0	0	34041.4	33346.4	0	9762.09	1	604.54	0	0	0	0	1.73205	0	1	Soldier-biased
604.551	0	0	23839.3	21808.6	0	0	22878.3	20356.9	1	604.55	0	0	0	0	0	1.73205	4	King-biased
605.453	8031.84	7523.22	8185.57	14728.1	0	0	12435.6	0	1	605.45	0	0	1.73205	0	0	0	5	Worker-biased
605.455	65566.6	136442	438339	188624	178825	482529	364774	61320.8	1	605.46	0	0	0.630027	1.1196	0.804667	0.837893	4	King-biased
605.545	0	0	7410.26	18064	0	7914.4	0	0	1	605.55	0	0	0.358791	0.34843	0.950477	1.35884	5	Worker-biased
605.555	0	0	18890.2	29064.4	0	0	28522	14753.1	1	605.56	0	0	0.371994	1.56458	0	0.643192	4	King-biased
606.495	0	0	0	0	0	0	14519.2	10976.5	1	606.5	0	0	0.766881	0	0.482395	1.47621	3
607.381	0	0	0	0	6122.85	8013.11	0	0	1	607.38	0	0	0.215721	0.581293	0.802948	1.40386	1	Soldier-biased
607.47	0	42092.6	121466	80752.1	53522	75250.1	0	140268	1	607.47	0	0	0	0	0	1.73205	4	King-biased
607.51	0	0	0	0	0	0	14533.1	26413.7	1	607.51	0	0	0	0	1.73205	0	3
608.524	0	0	21194.1	0	0	0	31969.4	34673.6	1	608.52	0	0	0.284597	1.70851	0	0	3
608.525	62999.2	49321.1	143401	68914.3	35019.6	95575.5	198665	107782	1	608.53	0	0	0.371109	1.52585	0.318549	0.657703	4	King-biased
609.432	63109.5	28453.9	0	359020	21026.1	5471494	2447071	71205.5	1	609.43	0	0	0	1.73205	0	0	1	Soldier-biased
609.453	509950	447901	295139	918023	344618	935116	1.51077e+06	256209	1	609.45	0	0	1.73205	0	0	0	4	King-biased
609.521	14027.6	0	9324.51	0	15231.1	23926.5	0	8365.97	1	609.52	0	0	0.264412	0	1.71175	0	1	Soldier-biased
609.525	0	0	65672.7	42952.1	17131.4	0	15723.7	36949.2	1	609.53	0	0	0	1.73205	0	0	5	Worker-biased
609.593	0	16270.2	0	0	0	0	291115	20905.8	1	609.59	0	0	0	1.11981	1.29122	0.280689	3
610.531	0	0	0	15884.1	0	16618.2	17905.1	12077.8	1	610.53	0	0	0.994897	0	1.41781	0	4	King-biased
610.539	0	0	9678.21	9260.36	61032.5	0	0	0	1	610.54	0	0	1.66164	0.488822	0	0	1	Soldier-biased
610.585	0	0	23910.5	19982.9	0	0	0	0	1	610.59	0	0	0	0	1.71416	0.24832	5	Worker-biased
611.43	102511	868210	0	426550	0	0	0	0	1	611.43	0	0	0	1.25753	0	1.19106	2	Queen-biased
611.54	0	121399	152160	31343.3	79555.8	27519.4	126798	15888.4	1	611.54	0	0	0.887466	1.3073	0	0.70949	4	King-biased
611.545	9962.46	32053.8	18305.9	0	0	30502.4	39136.7	0	1	611.55	0	0	0.340997	1.05833	1.11639	0.719261	2	Queen-biased
612.432	113162	254215	96083.5	0	0	184788	0	151944	1	612.43	0	0	0	1.65406	0.513888	0	2	Queen-biased
612.435	0	0	10834.6	44579.6	0	0	0	0	1	612.44	0	0	0	1.28588	0	1.1604	5	Worker-biased
612.47	0	0	0	0	21968.2	0	13336.4	6500.62	1	612.47	0	0	0	0	0	1.73205	1	Soldier-biased
612.475	0	0	8422.61	122111	0	0	501676	445498	1	612.48	0	0	0	0	1.73205	0	3
612.52	20426	0	25555.1	30125.9	26335.8	55073.9	20553.7	43288.3	1	612.52	0	0	0.259519	1.24676	0.793936	0.864815	4	King-biased
612.554	7717.2	10545.5	0	0	0	0	0	0	1	612.55	0	0	0	0	0	1.73205	2	Queen-biased
612.555	15543.1	17602.1	9749.16	30182.1	0	0	0	0	1	612.56	0	0	0	0.524929	0	1.65059	2	Queen-biased
613.48	0	0	0	21712.6	15728.4	0	197955	33988.3	1	613.48	0	0	0.473712	0.895444	0.550786	1.29244	3
613.56	585345	105352	1.02748e+06	1.48129e+06	4.49078e+06	417452	1.51551e+06	2.48271e+06	1	613.56	0	0	0.0261978	0.102721	1.5715	0.72052	4	King-biased
614.481	14621.6	11322.5	12947.4	13027.1	0	10193.3	14588.2	11897	1	614.48	0	0	0.620484	0.785872	0.828997	1.14463	4	King-biased
614.485	29195.5	35624.4	25951.1	32014.3	34341.1	41308.3	44028.9	39292.5	1	614.49	0	0	0.559315	0.37179	1.5613	0.333571	1	Soldier-biased
614.559	0	0	0	0	0	0	39139.1	16636.9	1	614.56	0	0	0	1.54303	0.243354	0.748226	3
614.571	0	0	8983.46	7939.74	0	0	13381.4	10082.3	1	614.57	0	0	0.0901944	0	0	1.7297	4	King-biased
615.49	8688.02	12263	11264.4	10491.2	0	13860.9	9268.82	10513.7	1	615.49	0	0	0	0.728191	0.761843	1.37453	1	Soldier-biased
615.495	0	0	12810.6	18778.4	0	0	0	0	1	615.5	0	0	0	0.513316	1.65424	0	5	Worker-biased
615.551	0	0	0	0	0	11987.3	27878.4	6613.95	1	615.55	0	0	0	1.73205	0	0	3
615.565	0	24893.4	0	0	49635.2	43439.7	52561.8	0	1	615.57	0	0	1.58571	0.696788	0	0	1	Soldier-biased
615.575	67521.9	0	0	0	0	0	44874.6	86083.5	1	615.58	0	0	0.742321	1.12207	0.654736	0.872486	3
616.487	0	0	0	0	0	0	20011.6	8562.47	1	616.49	0	0	1.07739	0.469406	0.782152	1.00355	3
616.5	68922.7	44689.4	0	0	173326	65903.7	156534	118734	1	616.5	0	0	1.41778	0.370805	0.713133	0.586381	3
616.505	0	0	0	0	0	0	8134.7	19901.1	1	616.51	0	0	0	1.73205	0	0	3
616.53	0	25680.7	8847.2	8592.11	0	0	0	0	1	616.53	0	0	0	0	1.28551	1.1608	2	Queen-biased
616.535	0	0	17713.4	28392.2	0	0	0	0	1	616.54	0	0	0	0.236466	0	1.71583	5	Worker-biased
616.563	0	13614	65103.6	52066.6	0	0	0	0	1	616.56	0	0	0.296674	0.80873	1.18242	0.927264	5	Worker-biased
616.565	20282.5	24656.8	69553.9	33977.1	0	0	35165.1	0	1	616.57	0	0	1.73205	0	0	0	5	Worker-biased
616.578	19413.1	10791.9	0	0	0	0	0	8935.22	1	616.58	0	0	1.10625	1.33274	0	0	2	Queen-biased
617.5	9977.8	13528.1	19600	0	0	0	0	0	1	617.5	0	0	0	0.161068	0.116676	1.72059	2	Queen-biased
617.509	0	0	0	0	0	0	31761	21232	1	617.51	0	0	0.174785	0.634859	1.24206	1.01178	3
617.515	19166.5	19558	56181.8	0	0	0	19527.3	7616.92	1	617.52	0	0	0.968418	0.969555	0.380485	0.988615	5	Worker-biased
617.536	0	0	0	0	13031.4	123009	0	0	1	617.54	0	0	0.789414	0.705935	0.9213	1.01474	1	Soldier-biased
617.566	0	0	13385.4	9921.19	0	0	0	0	1	617.57	0	0	0	0	0	1.73205	5	Worker-biased
618.427	0	0	0	0	5938.41	11372.4	0	0	1	618.43	0	0	0	1.0132	0	1.40479	1	Soldier-biased
618.495	0	0	0	0	0	0	12237.7	9362.38	1	618.5	0	0	0.938297	0.974329	0.620762	0.885966	3
618.521	17521.8	14901.3	0	0	10145.4	0	0	0	1	618.52	0	0	0	1.73205	0	0	2	Queen-biased
619.47	0	248376	147126	94996.3	105741	335183	451490	229251	1	619.47	0	0	0	0	0.568592	1.63606	4	King-biased
619.53	0	39832.5	0	0	0	0	52784.5	21873.3	1	619.53	0	0	0.392857	0	1.46887	0.829509	3
620.438	42856.7	13292.8	0	0	0	0	0	0	1	620.44	0	0	0.793749	0	0	1.53947	2	Queen-biased
620.446	0	0	0	0	7563.23	5440.08	0	0	1	620.45	0	0	0	0	0	1.73205	1	Soldier-biased
620.472	0	0	9047.26	13354.5	0	0	0	0	1	620.47	0	0	0.51516	0	1.08476	1.24816	5	Worker-biased
620.475	0	0	77467.3	23022.5	0	0	0	0	1	620.48	0	0	0	0	0	1.73205	5	Worker-biased
620.501	54983.6	12519.2	76598.9	66949.7	106014	89617.8	82331.2	0	1	620.5	0	0	1.43289	0.973049	0	0	1	Soldier-biased
620.52	0	0	0	0	0	0	8884.21	12040.7	1	620.52	0	0	0	1.73205	0	0	3
620.531	46839.9	11515.1	0	36215.7	22237.3	0	0	0	1	620.53	0	0	0.199902	1.72048	0	0	2	Queen-biased
620.561	0	0	0	0	20331.1	11517.5	0	0	1	620.56	0	0	0.658437	1.5169	0	0.515229	1	Soldier-biased
620.576	0	0	0	0	17261.2	23819.3	0	0	1	620.58	0	0	1.6609	0	0	0.491327	1	Soldier-biased
620.597	10329.1	0	9631.58	8375.04	0	0	0	0	1	620.6	0	0	1.33027	1.10922	0	0	5	Worker-biased
621.433	0	0	0	0	5276.94	6315.54	0	0	1	621.43	0	0	0	0	0	1.73205	1	Soldier-biased
621.485	31522	17559.9	0	13392.9	0	0	8520.06	0	1	621.48	0	0	0.913354	1.3251	0	0.640222	2	Queen-biased
621.485	18051.1	0	13519.6	0	0	0	23590	11889.9	1	621.49	0	0	0	0	1.73205	0	3
621.523	0	0	0	0	0	0	13945.6	33853.4	1	621.52	0	0	0	1.73205	0	0	3
621.525	0	40351.9	44137.1	59396.1	0	28892.5	21710.9	49270.3	1	621.53	0	0	0	0	1.73205	0	4	King-biased
621.545	116328	0	482643	644556	15631.4	119487	28223.6	0	1	621.55	0	0	0	0	0	1.73205	5	Worker-biased
621.58	0	57782.6	43381.5	212456	54816.8	30894.6	53307.5	8951.65	1	621.58	0	0	1.65302	0	0.517237	0	5	Worker-biased
622.443	479620	11496.6	0	0	30938.9	17799	0	24406.8	1	622.44	0	0	0.487689	0.475409	0.865757	1.33664	2	Queen-biased
622.445	0	0	0	0	0	0	13955.3	16969.7	1	622.45	0	0	0.815323	0	0	1.52815	3
622.551	0	0	0	0	0	891.984	7891.65	23056.9	1	622.55	0	0	1.73205	0	0	0	3
622.581	0	0	0	0	0	0	13439.9	17164.7	1	622.58	0	0	0	0	1.73205	0	3
623.54	0	52669.8	156466	40826.3	81060.7	0	155833	84199.2	1	623.54	0	0	0	1.73205	0	0	4	King-biased
623.56	0	0	82516.9	0	0	0	11392.5	65904.6	1	623.56	0	0	0	1.73205	0	0	4	King-biased
624.52	0	0	9655.97	31558.1	0	18062.7	52033.4	12704.8	1	624.52	0	0	0.441239	0.938321	1.27876	0.538167	4	King-biased
624.526	13207.4	0	22664.7	26458.4	0	0	0	0	1	624.53	0	0	0	0	0	1.73205	5	Worker-biased
624.564	0	0	28346.9	38429.8	0	0	0	0	1	624.56	0	0	1.40011	0.868923	0.533539	0	5	Worker-biased
624.591	0	0	0	0	0	0	17359.2	14289.8	1	624.59	0	0	0	0	1.73205	0	3
625.422	0	0	8761.88	25982.3	13987.3	0	0	0	1	625.42	0	0	0	0	1.73205	0	5	Worker-biased
625.426	0	402652	195451	250799	0	281063	0	0	1	625.43	0	0	0.861826	1.50242	0	0	2	Queen-biased
626.43	294618	440934	242783	0	186118	623964	1.38835e+06	0	1	626.43	0	0	0	0	1.73205	0	3
626.535	13610.7	31597.8	0	0	98375.6	0	234246	0	1	626.53	0	0	1.64801	0.449688	0	0.286076	3
626.535	0	0	0	51925.8	59584.2	0	16597	111766	1	626.54	0	0	0.743691	0.556995	0	1.46174	4	King-biased
626.546	0	0	31051.7	29245.9	0	0	29573.3	0	1	626.55	0	0	0	0	0	1.73205	5	Worker-biased
626.572	14880.8	15207.2	0	23351.9	54575.5	0	42499.8	38920.7	1	626.57	0	0	0.517779	1.3285	0.370737	0.910801	4	King-biased
626.601	0	0	32452.6	0	0	0	13812	14112.4	1	626.6	0	0	0.1765	1.71026	0.20501	0.0428226	4	King-biased
626.607	10661.5	9259.71	9228	0	0	0	0	7890.65	1	626.61	0	0	0.353813	1.56654	0.524827	0.381224	2	Queen-biased
627.53	10045.9	7133.95	20433.6	0	19901.6	8637.36	36248.6	10137.3	1	627.53	0	0	1.72148	0	0.170838	0.0855515	4	King-biased
627.535	0	0	0	0	9924.64	54459.5	0	0	1	627.54	0	0	0	0	0	1.73205	1	Soldier-biased
627.549	0	0	0	0	5864.97	6786.27	0	0	1	627.55	0	0	0	0	0.0498996	1.73133	1	Soldier-biased
627.556	0	0	0	0	0	0	10374.7	4996.17	1	627.56	0	0	0	0	0	1.73205	3
627.575	11272.3	0	0	0	0	0	25767.4	10863.4	1	627.57	0	0	0.280354	1.05016	0.431475	1.27765	3
627.575	11606.8	30276.9	34643.8	49563.9	0	16772.9	0	19765.3	1	627.58	0	0	0	1.26407	0	1.18411	5	Worker-biased
628.494	0	0	0	0	0	0	275866	141204	1	628.49	0	0	0	0.905429	0.396817	1.42223	3
628.498	0	0	0	0	24931	8953.79	0	0	1	628.5	0	0	0.449715	1.67265	0	0	1	Soldier-biased
628.541	9231.33	0	0	0	0	0	24825.7	9739.64	1	628.54	0	0	0	1.73205	0	0	3
628.545	5918.78	0	21056.9	10251.5	0	6798.97	0	10313.3	1	628.55	0	0	0	0	0	1.73205	5	Worker-biased
628.567	0	0	22918.3	0	0	0	12715.9	10097.7	1	628.57	0	0	0	1.60674	0.646839	0	4	King-biased
628.577	0	0	0	0	43026.7	0	38033.1	28280.6	1	628.58	0	0	1.05108	1.16488	0.733681	0	3
628.588	0	0	22209.8	21319	0	0	0	0	1	628.59	0	0	0.714014	0.235673	0.78636	1.34769	5	Worker-biased
629.454	0	53575.4	21578.8	12175.2	0	8808.75	0	0	1	629.45	0	0	0.303436	0	0.660291	1.57224	2	Queen-biased
629.455	34327	12780.3	93421.5	98941.4	114883	17932.8	0	91651.4	1	629.46	0	0	0	0.596632	0.684627	1.4749	4	King-biased
629.49	0	33731.1	16900.1	16947.4	0	20784.2	45577.5	18328.1	1	629.49	0	0	0	1.55508	0	0.7627	3
629.498	0	0	0	0	0	0	60052.7	48130.7	1	629.5	0	0	0.495573	0.384624	0.898902	1.34106	3
629.51	10993.7	11318.3	5970.3	14216.9	0	0	7890.58	6339.99	1	629.51	0	0	0	1.31291	0	1.12972	2	Queen-biased
629.552	0	0	13342.9	5948.85	6419.5	0	7637.33	0	1	629.55	0	0	1.479	0.685109	0	0.585821	5	Worker-biased
629.555	9958.82	0	8445.62	0	42721.1	8266.39	46563.4	6524.06	1	629.56	0	0	0.490598	0.583516	0.814977	1.32463	3
630.492	10016	8561.16	0	0	0	0	0	7703.52	1	630.49	0	0	0	0	1.73205	0	2	Queen-biased
630.495	0	22820.9	22121.2	14100.9	0	0	0	20622.9	1	630.5	0	0	0	0	1.73205	0	5	Worker-biased
630.51	0	0	0	0	0	0	52430.4	99224.9	1	630.51	0	0	0	0	0	1.73205	3
630.515	35009.2	0	0	0	50140.5	45308.7	0	0	1	630.52	0	0	0.509425	0	0	1.65544	1	Soldier-biased
631.47	0	375535	21992.1	0	10504.7	54197.1	0	0	1	631.47	0	0	0.74362	1.49506	0.297794	0.350921	2	Queen-biased
631.511	0	0	0	0	32019.8	0	8674.44	11392.2	1	631.51	0	0	0	0	0	1.73205	1	Soldier-biased
631.515	0	0	25192.4	8061.61	26577.5	0	0	0	1	631.52	0	0	0	0	1.73205	0	5	Worker-biased
632.52	7157.96	0	31201.1	6723.82	0	5796.57	13132.3	6400.5	1	632.52	0	0	0.446913	0	0	1.6734	5	Worker-biased
632.525	0	0	15136.6	42459.4	0	0	31291.5	32639.5	1	632.53	0	0	0.299986	1.58683	0.344598	0.52272	4	King-biased
632.535	0	0	8533.9	29589.4	0	0	0	0	1	632.54	0	0	0	1.22754	0	1.22194	5	Worker-biased
633.453	0	0	9613	14737.9	0	0	0	0	1	633.45	0	0	0	0	0.942757	1.453	5	Worker-biased
633.497	0	0	21937.5	0	13801.1	30917.7	0	0	1	633.5	0	0	0	1.73205	0	0	1	Soldier-biased
633.52	0	0	0	0	0	0	32888.7	9290.85	1	633.52	0	0	1.45148	0.914471	0.238649	0	3
633.525	0	87021.4	0	0	44435.8	9146.57	31167.5	0	1	633.53	0	0	0.319387	1.30422	0.900486	0.621395	2	Queen-biased
634.41	50166.6	20006.7	0	0	0	0	0	11170.8	1	634.41	0	0	0.70853	0.710974	0.436577	1.34235	2	Queen-biased
634.451	11865	10921.5	0	10016.3	0	0	0	0	1	634.45	0	0	0	0	0	1.73205	2	Queen-biased
634.459	0	0	8372.67	14518.4	0	0	0	0	1	634.46	0	0	1.16106	1.0505	0	0.740528	5	Worker-biased
634.54	26548.1	42557.5	0	84203.9	64933.2	66677	0	0	1	634.54	0	0	0	1.53849	0.511945	0.609065	1	Soldier-biased
635.455	0	0	47297	14361.3	0	0	0	0	1	635.45	0	0	0.230739	0.195679	1.18134	1.23	5	Worker-biased
635.456	5.43127e+06	0	24786.7	14555.8	43364.6	0	0	16403.3	1	635.46	0	0	1.59994	0	0	0.663459	2	Queen-biased
635.501	19320.5	0	0	18584.4	0	0	26805.1	34048.7	1	635.5	0	0	0.831798	1.32026	0	0.751684	3
635.522	0	17543.3	0	0	17761.2	75361.6	0	0	1	635.52	0	0	0	0	0	1.73205	1	Soldier-biased
635.539	0	0	0	0	0	0	11133.7	12456.3	1	635.54	0	0	0.596434	0	1.62612	0	3
635.545	0	40143.7	53327.7	0	53105.5	25258.9	28138.5	0	1	635.55	0	0	1.70407	0.0997936	0.293597	0	1	Soldier-biased
635.597	0	0	9899.31	23808.6	0	0	0	0	1	635.6	0	0	0	0	1.46766	0.919773	5	Worker-biased
636.422	19219.6	13052.6	0	0	41617	0	0	0	1	636.42	0	0	0	1.35301	1.08137	0	1	Soldier-biased
636.46	0	0	0	0	28985.9	47240.6	0	0	1	636.46	0	0	0.28408	1.50514	0.23005	0.775202	1	Soldier-biased
636.468	0	0	0	0	0	0	138368	14833.4	1	636.47	0	0	0	1.15933	0	1.28684	3
636.49	0	0	0	0	0	0	25626.2	30720.4	1	636.49	0	0	0	1.73205	0	0	3
636.545	0	0	0	0	10668.7	4912	0	0	1	636.55	0	0	0	1.73205	0	0	1	Soldier-biased
636.555	0	0	0	0	14015.1	36012.8	0	0	1	636.56	0	0	0	0.762837	1.55502	0	1	Soldier-biased
637.59	7838.25	0	8750.03	8325.16	0	0	0	0	1	637.59	0	0	0	0	0	1.73205	5	Worker-biased
638.56	0	0	0	0	8387.95	5255.36	14866.2	0	1	638.56	0	0	1.41073	0	0.868642	0.505267	3
638.57	0	0	0	0	21498.8	21662.4	0	0	1	638.57	0	0	1.71051	0	0	0.272295	1	Soldier-biased
639.453	9136.14	0	0	0	4313.49	7161.43	0	0	1	639.45	0	0	1.58562	0.696993	0	0	1	Soldier-biased
639.503	0	0	0	8626.78	5725.74	19224.3	0	9310.32	1	639.5	0	0	0	1.73205	0	0	1	Soldier-biased
639.51	0	0	0	5797.49	0	0	23090.9	6262.87	1	639.51	0	0	0.700613	0.853684	1.3343	0	3
639.518	1028.69	0	0	0	0	0	813.891	804.628	1	639.52	0	0	0	1.73205	0	0	3
639.526	828.851	5644.4	0	0	0	7892.35	0	0	1	639.53	0	0	1.73194	0.0125457	0.0138283	0.00523073	1	Soldier-biased
639.54	12720.8	0	13767	11080.2	11168.8	0	0	0	1	639.54	0	0	0.503241	0.484069	0	1.58506	5	Worker-biased
639.552	0	0	0	0	0	0	9334.7	7283.25	1	639.55	0	0	0.320658	0	1.70211	0	3
639.556	0	0	0	0	0	0	7561.79	11608.5	1	639.56	0	0	0	0	0	1.73205	3
639.565	90886.4	0	0	89926.6	89890.9	48757.8	0	1029.94	1	639.57	0	0	0.651556	0.86554	1.2719	0.456704	1	Soldier-biased
639.575	17372.5	1214.19	26847.2	34373.8	19678.3	23183.2	17044.8	25424.1	1	639.58	0	0	0	1.73205	0	0	4	King-biased
639.586	9137.68	11659.2	0	0	0	8649.09	0	0	1	639.59	0	0	1.0614	0	1.36874	0	2	Queen-biased
639.597	9847.32	0	9339.95	11062.2	0	9466.85	0	13480.8	1	639.6	0	0	0	0	1.73205	0	4	King-biased
640.581	0	0	13849.4	6456.44	0	0	0	5978.35	1	640.58	0	0	0	0	0	1.73205	5	Worker-biased
640.586	12213.8	8999.53	0	11705.4	0	0	0	0	1	640.59	0	0	0	0	0	1.73205	2	Queen-biased
641.404	0	0	0	0	78220.3	75249.7	0	0	1	641.4	0	0	0	0	1.73205	0	1	Soldier-biased
641.422	30094.3	13535.5	0	17704	0	0	76567.9	0	1	641.42	0	0	0	0	1.73205	0	3
641.5	11207.8	16768.7	0	0	0	0	0	10106.6	1	641.5	0	0	0.72259	1.57412	0	0	2	Queen-biased
641.506	0	0	17542.8	60818.7	10895.5	0	0	0	1	641.51	0	0	0	0	1.17113	1.27611	5	Worker-biased
641.54	17604.4	0	18407.3	20497.6	0	0	0	0	1	641.54	0	0	0	0	1.73205	0	5	Worker-biased
641.547	0	0	0	0	5633.24	6542.71	0	0	1	641.55	0	0	1.07885	0	1.35502	0	1	Soldier-biased
641.555	8309.91	0	53054.2	0	33314.7	29929.6	10576.6	0	1	641.56	0	0	0	0.533777	1.54377	0.576071	5	Worker-biased
641.581	22956.2	0	46207.5	806390	0	0	0	0	1	641.58	0	0	0	0.335604	0	1.69923	5	Worker-biased
641.589	0	0	785.063	7449.67	0	0	0	0	1	641.59	0	0	0.929072	0	0	1.46179	5	Worker-biased
642.523	0	0	0	0	0	0	16976.1	10421.8	1	642.52	0	0	1.09841	0	1.33921	0	3
642.594	0	0	202438	0	59610.7	131285	160516	9722.1	1	642.59	0	0	0.73283	1.43142	0.643422	0	4	King-biased
642.595	0	0	30498.5	59471	0	0	0	31005.3	1	642.6	0	0	0	0	0	1.73205	5	Worker-biased
643.515	0	0	12623.3	0	0	0	20308.5	7520.46	1	643.52	0	0	0	0	0	1.73205	3
643.525	0	0	45004.6	15623.6	0	0	0	0	1	643.53	0	0	0.834656	0.825841	1.27328	0.00945846	5	Worker-biased
644.495	0	0	0	0	0	0	115129	43666.3	1	644.49	0	0	0.366063	1.20574	0.844152	0.83642	3
644.495	77387.3	19434.9	0	36896	24629	0	0	44399.8	1	644.5	0	0	1.59926	0	0.665107	0	2	Queen-biased
644.51	0	1.06253e+06	198817	63365.4	11145.3	22044.6	0	328181	1	644.51	0	0	0.608922	1.2616	0.585396	0.833604	2	Queen-biased
644.518	0	0	0	0	0	0	13565.6	32715.6	1	644.52	0	0	0	1.66154	0	0.489182	3
644.525	0	0	12883.6	0	0	0	121977	216745	1	644.53	0	0	1.5165	0.836798	0	0	3
644.537	0	0	26917.2	0	0	0	8195.07	8518.98	1	644.54	0	0	0	0	1.73205	0	4	King-biased
645.464	0	0	0	0	13608.2	13773.7	0	0	1	645.46	0	0	0.840714	0.341143	0	1.47541	1	Soldier-biased
645.465	0	0	27999	0	0	0	71166.7	15676.2	1	645.47	0	0	1.62901	0	0	0.588484	3
645.497	0	0	0	0	0	8030.8	12262	12224.7	1	645.5	0	0	0	1.71555	0.238533	0	3
645.521	0	0	0	0	10861.9	0	12948.3	19246.6	1	645.52	0	0	0.714047	1.57802	0	0	3
645.525	17863.7	24865.6	19306.6	0	16409.8	0	27410.5	34764.7	1	645.53	0	0	0	0	1.73205	0	3
645.535	30423.9	15277.1	0	0	20350	0	14881.7	0	1	645.54	0	0	0.172087	1.09868	1.3097	0.219026	2	Queen-biased
646.538	10625.1	63899.1	16237.4	65217.5	0	0	0	19122.1	1	646.54	0	0	0.0466185	1.73142	0	0	2	Queen-biased
646.546	11079.1	0	0	0	32225.3	26296.5	0	0	1	646.55	0	0	0	1.73205	0	0	1	Soldier-biased
647.464	0	0	18277	9494.3	0	0	0	0	1	647.46	0	0	0	0	0	1.73205	5	Worker-biased
647.465	25839.5	0	37031.6	84415.5	22713.2	40748	62378.6	16166.8	1	647.47	0	0	0	1.07492	1.01363	0.90394	4	King-biased
647.479	0	0	0	0	0	0	14991.9	13478.1	1	647.48	0	0	0	1.63754	0	0.564329	3
647.488	9028.09	0	39687.9	11805.8	0	21966.7	0	13822.8	1	647.49	0	0	0	0.715493	0	1.57736	5	Worker-biased
647.501	0	14841.8	20132.6	0	33353.1	0	19365.9	65569.5	1	647.5	0	0	0	1.73205	0	0	3
647.508	0	0	0	0	0	0	11658.8	8506.73	1	647.51	0	0	0	0	0	1.73205	3
647.525	0	17554.3	11054.5	0	27369.5	20699.1	0	0	1	647.53	0	0	1.4534	0.553846	0.369706	0.666485	1	Soldier-biased
647.535	9502.08	9631.75	9099.41	0	0	0	0	12393.1	1	647.54	0	0	1.61007	0.39729	0.0502932	0.497299	2	Queen-biased
647.547	0	0	0	0	0	0	10393.7	10345.2	1	647.55	0	0	0	0	0	1.73205	3
647.558	0	0	0	24755.4	0	0	17516	10180.1	1	647.56	0	0	0	0.0658328	0	1.7308	4	King-biased
647.579	0	0	0	0	0	0	9734.81	7977.39	1	647.58	0	0	0	1.47145	0	0.913688	3
648.532	0	11997.4	37683.8	0	17091.7	0	18437.1	33218.4	1	648.53	0	0	0	0	1.73205	0	4	King-biased
648.535	0	0	0	0	0	0	16453.3	11624.6	1	648.54	0	0	0	0.531488	0	1.64849	3
648.564	11664.4	0	16792.4	11442.7	0	10038.3	0	0	1	648.56	0	0	0	0	0.539766	1.6458	5	Worker-biased
648.591	0	0	9861.12	9627.13	0	0	0	0	1	648.59	0	0	0	0	0.553695	1.64116	5	Worker-biased
650.44	58704.1	0	43268.8	39601.7	228468	7168.68	56994	0	1	650.44	0	0	0.929956	0.420186	0.35714	1.35317	1	Soldier-biased
650.484	0	0	0	0	21545.7	13149.2	0	0	1	650.48	0	0	1.51659	0	0.675317	0.49385	1	Soldier-biased
650.538	10215.3	15038	9663.33	0	0	10725.6	0	0	1	650.54	0	0	1.15202	1.25916	0	0.295596	2	Queen-biased
650.551	0	12549.8	32137.1	0	20021.6	0	15611	12189.8	1	650.55	0	0	0.322181	0	1.70182	0	4	King-biased
651.44	0	14973.5	0	0	36094.3	11652.1	20110.5	0	1	651.44	0	0	0	1.73205	0	0	1	Soldier-biased
652.551	0	0	0	0	0	0	77866.2	29179.3	1	652.55	0	0	0.279646	1.31435	0.686803	0.85005	3
652.623	11845.6	15891.1	11286.8	0	0	0	0	0	1	652.62	0	0	0	0	0	1.73205	2	Queen-biased
653.454	69298.8	0	0	0	0	0	24572.8	68550.4	1	653.45	0	0	0.26791	1.52808	0.651864	0.410193	3
653.455	0	0	45409.5	0	22834.6	53393.8	25002.5	0	1	653.46	0	0	0.271698	0.368552	0.61057	1.55485	1	Soldier-biased
654.575	4692.32	0	0	0	0	0	7107.88	5089.66	1	654.58	0	0	0	0	0	1.73205	3
654.6	0	0	0	0	0	0	14183.1	7744.77	1	654.6	0	0	0.580758	0.365721	1.59027	0	3
654.639	0	10381.7	14409.2	0	15424.5	14196.8	0	0	1	654.64	0	0	1.35016	0.642093	0	0.874512	1	Soldier-biased
655.47	0	54342.2	121090	30862.8	116803	164688	64305.3	30923.2	1	655.47	0	0	0	0	0	1.73205	1	Soldier-biased
656.573	0	0	98140.6	41097.3	15656.9	0	0	0	1	656.57	0	0	0	1.15427	0	1.29138	5	Worker-biased
656.575	0	0	0	0	0	0	15581.9	29212.2	1	656.58	0	0	0	0	0	1.73205	3
657.453	0	0	0	0	18128.9	7962.88	0	0	1	657.45	0	0	0.308934	0.970361	0.440113	1.33014	1	Soldier-biased
657.495	0	0	0	0	0	0	15885.4	23521.2	1	657.5	0	0	0	0	0	1.73205	3
657.506	0	0	0	0	10680.5	8558.58	0	0	1	657.51	0	0	0.628277	1.52083	0.540693	0	1	Soldier-biased
657.531	0	0	0	42358.6	54119.9	0	17993.7	40783.9	1	657.53	0	0	0	1.73205	0	0	4	King-biased
657.535	0	0	26487.5	18934	34157.2	0	0	0	1	657.54	0	0	0.38684	0.546089	1.55277	0.375572	5	Worker-biased
657.577	0	0	0	0	58631.6	25232.7	0	0	1	657.58	0	0	0	0	1.73205	0	1	Soldier-biased
657.586	0	0	0	0	19621.3	14796.9	0	0	1	657.59	0	0	1.50368	0.575394	0.638644	0	1	Soldier-biased
658.51	59753.1	40749	55903.7	36893.1	44290.5	43525.6	52525.8	63007	1	658.51	0	0	0.447064	1.14483	0.713233	0.990355	1	Soldier-biased
658.535	0	0	33755.1	8487.21	26302.7	0	24342.9	0	1	658.54	0	0	0.480907	0	1.53348	0.645892	4	King-biased
658.546	0	0	0	0	0	0	6639.97	18198.4	1	658.55	0	0	0	0	0	1.73205	3
659.501	28516.4	12059.9	0	236754	0	0	178165	158108	1	659.5	0	0	1.60431	0.652835	0	0	4	King-biased
659.511	15928	0	0	0	0	0	9761.89	10954.3	1	659.51	0	0	1.03403	0	0	1.38952	3
659.515	16947.6	21865.3	16952.4	13816.3	18637.2	18596.5	22725.8	18473.6	1	659.52	0	0	0	0.853201	1.43226	0.469773	1	Soldier-biased
659.529	30284.8	730820	0	26891.2	0	0	0	52348.8	1	659.53	0	0	0.62188	0	0	1.61656	2	Queen-biased
659.539	0	0	16017	0	0	0	18361	7580.61	1	659.54	0	0	0	0	0	1.73205	4	King-biased
659.545	22149.7	10967.3	0	42669.5	0	0	12167.8	0	1	659.55	0	0	0.520645	0.722623	1.48551	0	2	Queen-biased
659.556	9591.11	12611.4	0	0	0	0	0	0	1	659.56	0	0	0.278345	0.778312	1.44182	0.487768	2	Queen-biased
659.596	0	0	23385.6	9564.69	0	0	0	11199.7	1	659.6	0	0	0	1.7212	0.193545	0	5	Worker-biased
660.46	0	0	19321	0	50173.3	7943.46	102736	0	1	660.46	0	0	0	0	0	1.73205	3
660.552	7903.16	19686.2	0	10825.7	22920.8	0	10855.8	30237.3	1	660.55	0	0	0	0	1.73205	0	3
660.556	0	12931.2	0	0	10169.6	24887.4	0	0	1	660.56	0	0	0	0	0	1.73205	1	Soldier-biased
660.565	0	0	0	0	0	0	9948.87	861.491	1	660.57	0	0	0	0	1.73205	0	3
661.503	0	0	0	40721.1	43059.7	9138.31	0	50076.4	1	661.5	0	0	0	0.811293	1.03656	1.12577	4	King-biased
661.505	0	568458	1.46122e+06	473694	1.10029e+06	0	1.39568e+06	1.15134e+06	1	661.51	0	0	0	1.38431	1.04101	0	4	King-biased
661.516	8991.48	9622.05	18847.8	0	0	0	0	24428.1	1	661.52	0	0	0	0	1.73205	0	3
661.527	7314.53	0	0	26465.3	0	5628.18	32444.4	56912.4	1	661.53	0	0	0	0	1.73205	0	3
661.544	0	0	18689.5	15334.1	0	0	0	0	1	661.54	0	0	0.872871	0.80595	0.762693	1.00341	5	Worker-biased
661.546	0	0	0	0	0	0	20138.3	31746.9	1	661.55	0	0	0	1.32076	0.822385	0.761109	3
661.556	0	8772.15	13928.1	11481.8	0	11891.6	0	0	1	661.56	0	0	0	0	0	1.73205	5	Worker-biased
661.565	0	0	0	0	15048.8	16268.5	27962	0	1	661.57	0	0	0.170065	0.992297	0	1.40941	1	Soldier-biased
662.5	0	0	0	0	0	0	35042.5	16823.5	1	662.5	0	0	1.05574	0	0	1.37311	3
662.505	0	257138	0	0	0	211883	51073.4	9975.52	1	662.51	0	0	0.90345	0.716202	0.86669	0.959001	1	Soldier-biased
662.52	0	0	0	0	24270.2	10273.4	34628.8	0	1	662.52	0	0	1.7269	0.0610143	0	0.118776	3
662.53	21368.3	20069.7	23211.4	0	46595	0	0	0	1	662.53	0	0	0	0.909943	0	1.47377	1	Soldier-biased
662.549	0	0	0	6535.44	0	0	22909.2	12487.3	1	662.55	0	0	1.03601	1.33484	0	0.380647	3
662.562	0	0	0	0	0	0	36422.2	24476.4	1	662.56	0	0	1.73205	0	0	0	3
662.57	0	0	11834.3	32041.5	0	0	0	0	1	662.57	0	0	0	1.63991	0	0.557398	5	Worker-biased
663.452	16306.7	16139.3	12603	17336.6	0	8327.52	19519.6	16614.9	1	663.45	0	0	0	0.279793	0.841607	1.48775	4	King-biased
663.48	0	0	0	23396.1	0	11496.5	39268.7	6839.6	1	663.48	0	0	0.859322	0.337186	0.713913	1.27992	3
663.488	5402.95	0	5732.11	0	0	0	5125.05	6410.28	1	663.49	0	0	0.59941	0	1.62503	0	3
663.532	0	0	0	0	11970.3	35151.6	0	0	1	663.53	0	0	0	0	0	1.73205	1	Soldier-biased
663.535	11395.1	12453.1	15721.9	0	0	0	36016.8	0	1	663.54	0	0	0	0.849679	1.08916	1.04489	3
663.63	5190.17	3497.32	0	0	0	0	0	4305.31	1	663.63	0	0	0.287054	0.977074	0.555614	1.28616	2	Queen-biased
664.462	29634.5	0	0	0	6450.54	12466	0	0	1	664.46	0	0	0.894704	0.905964	0	1.17419	2	Queen-biased
664.466	37289.3	12218.5	0	0	14061.2	0	0	0	1	664.47	0	0	0.135283	0.489477	0.104093	1.65266	2	Queen-biased
664.551	22700.6	0	87582.5	35002	15965.1	11987.2	18285.4	29345.7	1	664.55	0	0	0	1.73205	0	0	5	Worker-biased
664.587	12552.9	24717.2	0	15584.8	0	12241.7	0	0	1	664.59	0	0	0	0	0	1.73205	2	Queen-biased
665.454	0	0	23450.6	0	0	0	80309.4	148690	1	665.45	0	0	0.516898	1.49727	0.700712	0	3
665.455	0	0	37694.7	0	74912.1	0	208581	74422.5	1	665.46	0	0	0	0	1.292	1.15358	3
665.5	0	0	66018.9	0	83433.1	0	166820	40546.6	1	665.5	0	0	0	0	0	1.73205	4	King-biased
665.511	0	0	14116.6	11344	0	7444.87	0	0	1	665.51	0	0	1.31482	0	1.08342	0.312161	5	Worker-biased
665.535	0	0	5652.11	0	0	0	7470.44	4912.59	1	665.53	0	0	0	0	1.22324	1.22625	3
665.535	0	8628.79	8471.44	7615.72	0	0	0	0	1	665.54	0	0	1.07871	0.604238	1.21296	0	5	Worker-biased
665.554	0	0	0	0	0	0	27380.9	19304.4	1	665.55	0	0	0	0.314482	0	1.70326	3
665.59	13022.9	0	52199.8	13402.3	41452.5	0	14569.3	37347.6	1	665.59	0	0	0	0	0	1.73205	4	King-biased
666.432	13210.1	11214.5	11272.8	0	0	11211.7	0	0	1	666.43	0	0	0	1.73205	0	0	2	Queen-biased
666.435	0	0	0	0	16711.4	25551.1	20554.7	0	1	666.44	0	0	0.97472	0.899425	0.250169	1.08553	1	Soldier-biased
666.601	11672.1	0	30777.7	33409.7	0	0	0	21522.2	1	666.6	0	0	0	0.765063	0.375942	1.50776	5	Worker-biased
666.605	0	0	12832.9	21687.7	0	0	0	9902.08	1	666.61	0	0	0.66996	0.710775	0	1.43037	5	Worker-biased
666.636	8316.29	7309.71	0	0	0	0	0	0	1	666.64	0	0	0	0	1.73205	0	2	Queen-biased
667.514	18685	13600.4	11243.4	8438.07	11719.1	0	10939.5	0	1	667.51	0	0	0.898574	0.592383	0	1.35707	2	Queen-biased
667.515	133437	39113.3	29749.9	0	0	184548	50544.1	24800.8	1	667.52	0	0	1.55193	0	0	0.7691	1	Soldier-biased
667.526	0	0	10482.7	12697.5	0	0	0	0	1	667.53	0	0	1.45996	0	0.931937	0	5	Worker-biased
668.582	0	0	0	9116.42	0	0	15456.9	13243.6	1	668.58	0	0	1.66615	0	0.473219	0	3
668.586	0	0	8803.76	58045.4	0	0	0	0	1	668.59	0	0	0.288357	1.55715	0.355069	0.605041	5	Worker-biased
668.62	0	0	0	0	12426.8	31057.6	16077.7	0	1	668.62	0	0	1.52929	0.639486	0.502312	0	1	Soldier-biased
669.53	0	0	0	0	0	0	16637.3	12880.1	1	669.53	0	0	0	0.176447	0	1.72304	3
671.48	0	0	0	8097.64	0	0	21135.1	11869.3	1	671.48	0	0	0	0.221194	0.439587	1.66067	3
671.55	0	131027	0	57403.1	107883	10862.3	0	0	1	671.55	0	0	0	0.490621	0.620035	1.54105	1	Soldier-biased
671.556	0	0	0	0	5722.1	4722.9	0	0	1	671.56	0	0	0	1.66244	0.48611	0	1	Soldier-biased
672.55	0	0	0	0	0	0	46216.2	14704.6	1	672.55	0	0	0	0.719201	0	1.57567	3
673.48	0	0	0	25224.5	62874.3	21427.9	31169.3	28948	1	673.48	0	0	0.818698	1.52635	0	0	1	Soldier-biased
673.529	29754.5	57333.2	11252.6	31586.3	0	48112	70712.8	26367.5	1	673.53	0	0	0	0	0	1.73205	3
673.553	0	0	69075.4	52767.1	16161.7	15042.9	23721.8	10048.5	1	673.55	0	0	0.239272	1.20532	0.761615	0.953882	5	Worker-biased
673.555	0	0	0	19458.4	6475.62	0	41076.6	22579	1	673.56	0	0	1.4516	0.669963	0.666335	0	3
673.565	254819	161057	643943	365547	587894	595575	182236	300034	1	673.57	0	0	0	0	1.5576	0.75755	1	Soldier-biased
673.576	0	0	54422.4	0	0	0	14949	40702.5	1	673.58	0	0	0.294283	1.61832	0	0.542625	4	King-biased
674.44	0	0	53889.1	52403.9	0	0	17744	55083.5	1	674.44	0	0	0	1.66491	0	0.477572	4	King-biased
674.449	8630.35	908.255	0	0	0	0	0	6410.81	1	674.45	0	0	1.73205	0	0	0	2	Queen-biased
674.483	0	0	0	0	21652.5	13387.2	0	15441.1	1	674.48	0	0	1.36159	0.830035	0.494235	0.461357	1	Soldier-biased
674.485	0	0	27572.6	10460.8	0	0	0	0	1	674.49	0	0	1.12644	0.194214	1.20477	0.491868	5	Worker-biased
674.533	0	0	0	0	8318.75	24416	0	22136.6	1	674.53	0	0	0	1.73205	0	0	1	Soldier-biased
674.571	23004.5	12289.1	0	0	0	0	0	0	1	674.57	0	0	0	0.524352	0	1.65077	2	Queen-biased
674.577	0	0	0	0	0	0	8961.15	14082.9	1	674.58	0	0	0	1.73205	0	0	3
675.501	0	0	0	0	0	0	9322.14	5076.9	1	675.5	0	0	0	0	1.62456	0.600658	3
675.506	0	0	0	0	0	0	43613.3	11184.3	1	675.51	0	0	0	0	0	1.73205	3
675.532	0	11438.6	12234.1	0	55671	38619.4	12478.4	0	1	675.53	0	0	0	0.412719	0	1.68216	1	Soldier-biased
675.536	0	0	0	0	0	0	9732.24	8896.05	1	675.54	0	0	1.22071	0.534794	1.10628	0	3
675.545	0	0	0	0	0	26181.5	36825.6	7768.81	1	675.55	0	0	0	0	1.73205	0	3
675.558	0	0	9263.95	7845.84	0	0	0	0	1	675.56	0	0	0	0	0	1.73205	5	Worker-biased
675.569	0	0	19144.8	12130.9	0	0	0	0	1	675.57	0	0	0	0.409966	1.37014	0.977066	5	Worker-biased
675.577	0	0	27343.8	17889.5	0	0	0	0	1	675.58	0	0	1.03698	0.510098	0.572887	1.15597	5	Worker-biased
676.453	0	0	0	0	0	0	16149.5	15041.7	1	676.45	0	0	0	1.6205	0.415021	0.449144	3
676.455	0	129316	241365	104116	93065.3	518115	168851	354309	1	676.46	0	0	0	0.503949	0.167711	1.64861	4	King-biased
676.49	0	0	0	0	10818.2	11741.8	0	0	1	676.49	0	0	0.428548	1.04025	1.21953	0.496965	1	Soldier-biased
676.499	0	0	20734.6	23859.3	0	0	0	47491.3	1	676.5	0	0	0	1.21099	0	1.23834	4	King-biased
676.51	0	0	0	0	0	0	25030.4	31924	1	676.51	0	0	0	1.42884	0	0.978984	3
676.525	0	0	0	0	16981	10688.1	0	0	1	676.52	0	0	1.43754	0	0	0.966161	1	Soldier-biased
676.525	0	0	0	0	32727.7	12806.5	0	0	1	676.53	0	0	0	0	1.58498	0.698458	1	Soldier-biased
676.535	0	11145.8	0	0	45045.7	19895.4	0	0	1	676.54	0	0	0	1.73205	0	0	1	Soldier-biased
676.546	0	0	12922.9	11873.8	0	0	0	11808.6	1	676.55	0	0	0	0	1.43478	0.97026	5	Worker-biased
676.564	0	0	14491.6	0	0	0	14745.4	773.3	1	676.56	0	0	1.73205	0	0	0	4	King-biased
676.586	21695	14218.4	0	0	0	0	0	0	1	676.59	0	0	0	0	0	1.73205	2	Queen-biased
677.433	17094.5	0	40923.9	26702.6	0	0	0	0	1	677.43	0	0	0	0	0	1.73205	5	Worker-biased
677.439	0	18244.5	9943.76	13126.9	0	0	0	0	1	677.44	0	0	0	0	0	1.73205	5	Worker-biased
677.522	18010.2	47171.9	0	0	0	0	0	46767.1	1	677.52	0	0	0.205148	0.219413	1.69106	0.223795	2	Queen-biased
677.56	50627.7	25065.5	22435.6	0	0	40061.3	0	52857.4	1	677.56	0	0	0	0	0	1.73205	2	Queen-biased
678.444	33337.4	10296.9	0	0	0	0	0	0	1	678.44	0	0	0	0	0.876928	1.49365	2	Queen-biased
678.47	28018.2	36591.7	0	62965.4	11847	0	0	14056.1	1	678.47	0	0	0	1.73205	0	0	2	Queen-biased
678.477	24950.2	11622.6	12970.7	0	0	0	12602.5	0	1	678.48	0	0	0	1.73205	0	0	2	Queen-biased
679.431	28122.3	36867	0	0	0	0	0	0	1	679.43	0	0	0	1.73205	0	0	2	Queen-biased
679.438	0	0	0	0	0	0	11696.7	9312.99	1	679.44	0	0	0	0	0	1.73205	3
679.453	19379.6	13673.4	0	0	0	0	0	0	1	679.45	0	0	0.253071	0.676108	1.19608	1.02383	2	Queen-biased
679.455	0	284753	15120.9	0	15044.7	0	11625.8	45687.2	1	679.46	0	0	0	0	1.73205	0	2	Queen-biased
679.469	17124.3	22081.8	0	0	0	0	0	0	1	679.47	0	0	0	1.18562	0	1.26266	2	Queen-biased
679.481	99098.9	6113.29	30704.9	0	0	0	0	0	1	679.48	0	0	0	0	0	1.73205	2	Queen-biased
680.581	0	0	9093.83	13858.8	0	0	0	0	1	680.58	0	0	0	0	1.73205	0	5	Worker-biased
681.471	0	0	0	0	0	0	21076.3	74542.8	1	681.47	0	0	0	0	1.73205	0	3
681.475	0	0	19326.3	12682.2	0	0	0	28161.3	1	681.48	0	0	0.292987	0	1.70709	0	4	King-biased
681.492	0	0	0	0	11382.2	17469.6	11232.3	0	1	681.49	0	0	0	1.56379	0	0.744698	1	Soldier-biased
681.495	0	11303.8	0	16209.3	0	0	63555.8	27747.5	1	681.5	0	0	0	1.18213	0	1.26592	3
681.529	14144.4	21222.3	0	13264.3	0	9313.04	0	16435.5	1	681.53	0	0	1.73205	0	0	0	2	Queen-biased
682.531	0	0	0	0	0	0	17509.7	17862.3	1	682.53	0	0	0.424473	1.67923	0	0	3
682.637	5514.33	0	10235.6	0	0	7927.54	6587.52	5673.64	1	682.64	0	0	1.07437	1.35857	0	0	4	King-biased
682.67	11533.5	12436	0	7742.13	0	0	0	0	1	682.67	0	0	1.4073	0	0	1.00971	2	Queen-biased
682.675	5375.04	0	10971.7	11000.1	0	0	0	0	1	682.68	0	0	1.2715	0.376877	0.672955	0.887904	5	Worker-biased
683.49	344456	292317	58195.7	409256	435352	23796	368554	252561	1	683.49	0	0	1.73205	0	0	0	2	Queen-biased
683.5	0	0	0	0	12358.2	40299.7	12447.2	0	1	683.5	0	0	1.21545	1.18452	0.222867	0.264425	1	Soldier-biased
683.509	34137.8	23263.2	0	0	26460.6	0	0	17528.6	1	683.51	0	0	1.5526	0.550636	0	0.535005	2	Queen-biased
683.523	0	0	0	0	0	0	41175.1	26962.7	1	683.52	0	0	1.73205	0	0	0	3
683.527	0	0	0	0	46418.5	30334.7	0	0	1	683.53	0	0	0	0	0	1.73205	1	Soldier-biased
683.547	0	0	0	0	0	0	8061.71	10019.6	1	683.55	0	0	1.73205	0	0	0	3
683.563	7682.37	15129.3	12397.2	15173.2	0	0	0	0	1	683.56	0	0	1.69344	0.0899248	0.0894715	0.340844	2	Queen-biased
683.565	0	0	20560.4	27858.3	0	0	0	0	1	683.57	0	0	1.73205	0	0	0	5	Worker-biased
683.581	0	0	55520.2	42003.3	0	0	0	0	1	683.58	0	0	1.66269	0.485236	0	0	5	Worker-biased
683.592	0	0	0	40394.8	0	0	7739.57	34725.8	1	683.59	0	0	0	1.73205	0	0	4	King-biased
683.601	0	0	24443.5	31550.9	0	0	0	0	1	683.6	0	0	0	0	0	1.73205	5	Worker-biased
683.639	0	0	8252.23	6975.62	0	0	0	0	1	683.64	0	0	0	1.3004	0	1.1441	5	Worker-biased
683.649	0	0	0	0	4294.37	8297.68	0	0	1	683.65	0	0	0	0	1.61405	0.628368	1	Soldier-biased
683.673	17034.6	9379.76	0	8841.94	12061.5	0	0	11366.6	1	683.67	0	0	0.209584	0.300537	0	1.69285	2	Queen-biased
683.675	11767	14301.6	23365.2	0	25283.2	0	0	11950.7	1	683.68	0	0	1.45046	0.543995	0.381947	0.674054	1	Soldier-biased
684.581	9468.75	13244.8	0	0	0	0	0	0	1	684.58	0	0	0	0	0	1.73205	2	Queen-biased
685.443	0	0	0	0	17618.9	25312.3	24159.4	0	1	685.44	0	0	0.51173	0.949865	0.735675	1.13784	1	Soldier-biased
685.53	8221.21	0	8965.65	13759.6	21436	0	6433.41	10209	1	685.53	0	0	1.64821	0.532371	0	0	4	King-biased
685.537	0	8322.06	0	0	48539.9	12021.1	0	53745.1	1	685.54	0	0	0.41158	1.68244	0	0	1	Soldier-biased
686.483	0	0	16766.8	61752.2	0	0	0	0	1	686.48	0	0	0.998298	0.732844	0.719826	0.97375	5	Worker-biased
686.54	0	0	0	0	0	0	33201.7	53211.4	1	686.54	0	0	0	0	1.6856	0.398439	3
686.565	13274.2	0	13948.3	0	0	0	11375.9	6160.15	1	686.57	0	0	1.51576	0	0.698731	0.462868	3
687.512	0	11060	0	0	0	0	14246	12241.9	1	687.51	0	0	0	0	0	1.73205	3
687.516	0	10343	0	0	0	0	6781.83	8354.79	1	687.52	0	0	0	0	1.73205	0	3
687.532	28759.6	16564.3	0	0	0	0	0	0	1	687.53	0	0	0	0	0	1.73205	2	Queen-biased
687.541	9044.5	11673.5	0	0	0	0	0	10601.9	1	687.54	0	0	1.10415	1.33449	0	0	2	Queen-biased
687.545	19062.8	82991.1	0	65632.2	0	23899.2	139909	62878.4	1	687.55	0	0	0	1.73205	0	0	3
687.557	48947.2	58030.3	0	0	0	0	0	31110.6	1	687.56	0	0	0	1.73205	0	0	2	Queen-biased
687.569	0	0	0	0	11758.5	10014.2	0	0	1	687.57	0	0	0	1.19377	0	1.25496	1	Soldier-biased
687.578	12864.9	5872.52	0	0	10943.7	5788.7	0	4083.55	1	687.58	0	0	0	1.73205	0	0	1	Soldier-biased
687.586	0	0	5947.39	44362.5	0	0	0	0	1	687.59	0	0	0	1.73205	0	0	5	Worker-biased
688.49	0	0	0	37148.6	36654.8	29093.3	185537	18669.2	1	688.49	0	0	0	0	1.73205	0	3
688.498	0	0	12968.7	829.364	0	0	17625.1	0	1	688.5	0	0	1.41152	0.472491	0.644537	0.607401	4	King-biased
688.52	0	14411.6	0	0	0	0	35971.8	26072	1	688.52	0	0	1.00773	0.903224	0.977366	0.461975	3
688.529	0	0	0	0	49271.3	57326.3	0	0	1	688.53	0	0	1.73205	0	0	0	1	Soldier-biased
688.535	13879.8	40453.8	27165.4	30867.4	0	0	0	37747.5	1	688.54	0	0	0	0	1.50945	0.849439	2	Queen-biased
688.546	0	0	0	0	46732.3	10219.3	55830.5	26022.4	1	688.55	0	0	0.391857	1.08318	1.02173	0.793247	3
688.558	0	0	0	0	4708.09	10347.6	0	0	1	688.56	0	0	0.177086	0	1.28868	1.14365	1	Soldier-biased
688.572	0	0	0	0	0	31819.2	13931.1	25466.2	1	688.57	0	0	0	1.73205	0	0	3
688.577	0	0	8999.81	17148.2	0	0	0	0	1	688.58	0	0	0	0	0	1.73205	5	Worker-biased
688.585	0	0	0	0	30129.2	23038.1	0	15705.4	1	688.59	0	0	0.882809	0.927641	0	1.16625	1	Soldier-biased
688.64	0	0	0	31748.1	0	0	54510.4	33071.7	1	688.64	0	0	0.667374	0	0	1.59832	3
688.65	0	0	4121.69	10352.4	0	0	0	0	1	688.65	0	0	0.977181	0	0	1.43008	5	Worker-biased
689.52	0	0	55430.9	24865.6	31211.2	0	0	0	1	689.52	0	0	1.73205	0	0	0	5	Worker-biased
689.533	0	0	0	0	0	0	9274.49	26712.9	1	689.53	0	0	1.5419	0	0	0.789022	3
689.55	0	15155.3	0	19122.2	0	9252.37	12343.9	13613.8	1	689.55	0	0	0.744196	0.478602	0.174277	1.47876	4	King-biased
689.557	5916.89	0	0	0	0	0	18445.5	6780.83	1	689.56	0	0	1.66315	0	0	0.483669	3
690.638	0	0	0	10242.2	0	0	13241.3	11517.9	1	690.64	0	0	0	0	1.73205	0	3
691.54	0	32593.5	34049.9	14785.2	13122	0	0	0	1	691.54	0	0	1.27518	0	1.13872	0.277907	5	Worker-biased
692.511	0	0	9329.84	6857.5	0	0	0	0	1	692.51	0	0	0	1.73205	0	0	5	Worker-biased
692.515	15303.1	13126	0	0	0	10900.3	0	0	1	692.52	0	0	0	0.29553	0.523048	1.62453	2	Queen-biased
692.542	0	16568.1	0	0	0	0	86395.5	57301.6	1	692.54	0	0	0	1.06769	0	1.36383	3
692.549	0	0	0	0	9004.45	12048.9	0	0	1	692.55	0	0	0.391888	0	0	1.68713	1	Soldier-biased
692.558	0	0	0	0	0	0	46651.2	11505.2	1	692.56	0	0	0	0	1.73205	0	3
692.582	0	0	0	0	13196.6	11247.5	0	0	1	692.58	0	0	1.06936	1.14216	0	0.742922	1	Soldier-biased
692.634	0	0	0	0	0	0	59899	15407	1	692.63	0	0	0	0	0.989236	1.42176	3
692.635	0	0	29429.3	0	13560.9	0	44200.2	53825	1	692.64	0	0	0	0	1.73205	0	3
693.471	0	0	0	0	56538	72590.7	20510	0	1	693.47	0	0	0	0	1.08828	1.34746	1	Soldier-biased
693.529	12748.3	11947.8	31061.2	0	37474.2	18481.5	0	49061.5	1	693.53	0	0	0	1.73205	0	0	4	King-biased
694.46	124400	41617.9	0	8986128	56745.6	15318168	0	159654	1	694.46	0	0	0	0	1.66109	0.490679	1	Soldier-biased
694.561	0	0	19802.9	10576.9	0	0	0	0	1	694.56	0	0	0	0.590275	0	1.62837	5	Worker-biased
695.545	0	17384.7	0	0	79501.1	122314	0	0	1	695.55	0	0	0	1.73205	0	0	1	Soldier-biased
696.438	59472.5	34538.9	43900.1	55655.6	47918.8	40892.2	44737.4	43925.8	1	696.44	0	0	0	1.61438	0.627509	0	1	Soldier-biased
696.475	0	0	7947.57	10192.2	0	0	0	0	1	696.47	0	0	0	0	0	1.73205	5	Worker-biased
696.65	11047.5	142456	0	28087.1	0	21883.4	0	0	1	696.65	0	0	0.713176	0.899849	0.435396	1.22151	2	Queen-biased
696.656	0	0	7847.28	5275.94	0	0	9555.68	8859.53	1	696.66	0	0	0.395522	0	0	1.68629	4	King-biased
697.438	0	13638.3	0	10042.5	14638.7	13564.1	0	0	1	697.44	0	0	0	0.662088	0	1.60051	1	Soldier-biased
697.563	0	0	8880.44	19223.6	0	0	9581.68	0	1	697.56	0	0	0.938371	1.40597	0.377783	0	5	Worker-biased
697.565	0	14064.5	14964.1	0	36711.3	20341.4	44527.1	88559.1	1	697.57	0	0	0	1.73205	0	0	3
698.438	0	0	0	0	16823.5	19355.9	29874.8	0	1	698.44	0	0	1.61725	0	0.620087	0	1	Soldier-biased
698.521	13840.4	98124.6	0	79828.2	0	0	0	64242.2	1	698.52	0	0	0.198389	0	0	1.72065	2	Queen-biased
699.58	0	9480.09	126322	30964	36140.9	25630.9	30934.8	48504.9	1	699.58	0	0	0	0	1.73205	0	5	Worker-biased
699.601	10058.3	11553.2	0	0	0	0	0	0	1	699.6	0	0	0	0	0	1.73205	2	Queen-biased
699.635	0	0	0	0	6457.79	8689.52	0	0	1	699.63	0	0	0	0	1.73205	0	1	Soldier-biased
699.639	0	0	13105.5	0	12110.4	0	11816.9	8693.83	1	699.64	0	0	0	0	0	1.73205	4	King-biased
699.647	0	0	0	0	0	0	10940.8	4306.66	1	699.65	0	0	0	0.493724	0.227505	1.64453	3
699.665	0	0	0	0	11018.9	8665.99	0	0	1	699.67	0	0	0	0	1.71061	0.271702	1	Soldier-biased
699.678	5032.34	0	0	3103.53	0	0	7487.87	6321.88	1	699.68	0	0	0.50719	0.63791	1.14917	1.00759	3
699.691	7952.41	0	10129.7	6249.26	0	0	0	0	1	699.69	0	0	0.0161456	0.873922	1.49525	0.0155268	5	Worker-biased
699.696	0	0	0	0	7141.25	7898.63	0	0	1	699.7	0	0	0	1.73205	0	0	1	Soldier-biased
700.5	0	41246.2	0	0	183096	213234	0	65848.5	1	700.5	0	0	0.148651	0	1.72566	0	1	Soldier-biased
700.508	0	0	0	0	0	0	38894.9	13802.8	1	700.51	0	0	0.876686	0.928388	0.828191	0.826812	3
700.526	5784.52	0	9062.82	7702.81	0	12512.8	14302.8	9751.67	1	700.53	0	0	0	1.73205	0	0	4	King-biased
700.548	0	0	0	0	0	0	10943.4	7871.63	1	700.55	0	0	1.68726	0.308725	0.240535	0	3
700.558	19641.6	0	16133.7	11620.8	0	0	0	11119.6	1	700.56	0	0	0	1.00519	0	1.41053	2	Queen-biased
700.567	11070.1	11724.4	0	0	0	0	0	0	1	700.57	0	0	0.718054	0.528734	1.48487	0	2	Queen-biased
700.575	0	0	15526.5	26489.5	17309.2	0	0	8388.45	1	700.58	0	0	0	1.63939	0	0.558927	5	Worker-biased
700.585	12475.9	8342.5	0	0	0	0	0	28242.6	1	700.59	0	0	0.166568	0.177223	0.675686	1.57616	3
700.598	0	0	0	0	0	11179.1	7742.66	18063	1	700.6	0	0	0	0	1.33557	1.10284	3
701.473	0	11407.8	79398	12721.4	0	0	12873.5	10684.5	1	701.47	0	0	1.27774	0.910994	0	0.733128	5	Worker-biased
701.511	0	0	0	0	0	0	6380.39	33479.6	1	701.51	0	0	0.0878247	1.45712	0.572261	0.735939	3
701.516	0	0	8181.93	0	0	4519.49	5781.37	9684.34	1	701.52	0	0	1.73205	0	0	0	4	King-biased
701.56	37584.9	0	59540.9	32202	392401	124896	159826	280528	1	701.56	0	0	0	0	1.73205	0	3
702.512	0	0	0	0	0	37133.2	12394.8	57229.2	1	702.51	0	0	0	0.834952	0.771554	1.30674	3
702.515	0	0	216920	0	0	0	250814	170538	1	702.52	0	0	0	0	0	1.73205	3
702.538	37769.2	29640.2	50720.7	37808	36998.7	38348.8	45310.1	36270.3	1	702.54	0	0	0	0	1.73205	0	1	Soldier-biased
702.59	0	0	19815.3	45443.5	0	0	0	0	1	702.59	0	0	0.580227	0.357836	0	1.59226	5	Worker-biased
702.597	0	0	0	0	40079.1	10057.5	0	0	1	702.6	0	0	0.756502	1.55811	0	0	1	Soldier-biased
702.659	0	0	0	0	9054.82	9289.43	0	0	1	702.66	0	0	0	0	1.73205	0	1	Soldier-biased
702.673	8728.96	10607.3	0	8561.43	0	0	0	0	1	702.67	0	0	0.176888	0	1.69969	0.282397	2	Queen-biased
702.676	8482.54	0	8115.91	8454.05	0	0	0	9970.52	1	702.68	0	0	0	0	0	1.73205	5	Worker-biased
702.685	0	14249.2	0	0	9087.99	9309.39	0	0	1	702.69	0	0	0.309234	0.896274	0.668919	1.28593	1	Soldier-biased
702.698	8624.67	0	8271.1	10394.1	0	0	8531.24	9083.17	1	702.7	0	0	0	0	0	1.73205	4	King-biased
703.482	29974.9	0	36828.7	139134	24731.2	0	10683	0	1	703.48	0	0	0.950989	1.34379	0	0.538378	5	Worker-biased
703.53	9427.63	0	7496.12	20513.5	0	0	0	0	1	703.53	0	0	1.73205	0	0	0	5	Worker-biased
703.535	0	13093.5	0	0	12707.3	9841.66	0	0	1	703.54	0	0	0	1.57487	0.648792	0.314421	1	Soldier-biased
703.545	0	0	0	8218.79	12463.3	23122.7	18719.6	0	1	703.55	0	0	1.02771	0	0	1.39421	1	Soldier-biased
703.57	0	0	32416.1	0	0	0	9441.2	27593.6	1	703.57	0	0	0	0	0.688504	1.58933	4	King-biased
703.575	454367	119409	105039	137123	218478	222041	105217	242999	1	703.58	0	0	0.206324	1.6661	0	0.426076	2	Queen-biased
703.633	0	0	14538	0	5495.07	14330.9	0	0	1	703.63	0	0	0	0	0	1.73205	5	Worker-biased
704.521	9760.19	0	0	47244	7844.86	70028.9	0	37997.7	1	704.52	0	0	0	0.784217	0.433181	1.48235	4	King-biased
704.533	0	0	28260.6	11096.4	0	0	0	0	1	704.53	0	0	0.0948217	0.231455	1.30507	1.11096	5	Worker-biased
704.568	0	0	0	0	29277.9	34767.3	49257.4	0	1	704.57	0	0	0	0	0.81509	1.52828	1	Soldier-biased
704.58	47706.8	0	14809.8	0	12465.8	22238.5	0	0	1	704.58	0	0	0	0.7928	0	1.53996	1	Soldier-biased
704.668	10201.6	5115.3	0	9758.95	0	0	0	0	1	704.67	0	0	0.742694	0.97538	0.830153	0.898825	2	Queen-biased
705.506	0	25308.9	16008.9	0	0	0	9402.96	29391.5	1	705.51	0	0	0	1.73205	0	0	3
705.524	26001.8	0	0	18746.6	0	0	34992.7	25323.1	1	705.52	0	0	0	0	1.73205	0	3
705.525	32796.4	9981.69	10457	21057.3	35957.1	23256.5	17974.3	0	1	705.53	0	0	0	0	1.73205	0	1	Soldier-biased
705.543	0	0	12785.1	8425.52	0	0	0	9025.75	1	705.54	0	0	1.58375	0.701231	0	0	5	Worker-biased
705.553	0	0	0	0	21157.7	98711.1	0	0	1	705.55	0	0	0.695751	1.35909	0	0.817798	1	Soldier-biased
705.555	0	45656.3	159809	0	0	0	124696	145943	1	705.56	0	0	1.0606	0	1.36936	0	4	King-biased
705.572	0	0	0	0	13453.8	15078.6	0	0	1	705.57	0	0	0.551746	1.19407	0	1.12685	1	Soldier-biased
705.581	0	18065.5	225776	36403.2	0	0	23778.3	37986.1	1	705.58	0	0	0.287604	1.68833	0.237292	0.102502	5	Worker-biased
705.586	0	0	0	0	69895.6	0	41486.5	9999	1	705.59	0	0	0.552524	1.64156	0	0	1	Soldier-biased
706.529	0	0	0	6880.25	34994.3	15780.5	29985	0	1	706.53	0	0	0.869752	0	1.49784	0	1	Soldier-biased
706.538	0	0	155061	182254	74292.2	143465	558594	40067.6	1	706.54	0	0	0	0.34686	1.50185	0.790026	4	King-biased
706.632	0	0	7754.4	16742.5	0	0	0	0	1	706.63	0	0	0	1.14077	0	1.30332	5	Worker-biased
707.514	0	23661.1	88917.9	128895	0	0	16580.9	0	1	707.51	0	0	1.18515	0.500192	0.909902	0.719246	5	Worker-biased
707.515	8657.74	0	18796.9	14375.1	20532.7	0	0	0	1	707.52	0	0	0	1.02422	1.39677	0	5	Worker-biased
708.487	0	0	0	0	0	0	15087.9	49982.2	1	708.49	0	0	0.17046	0.825109	1.36005	0.663623	3
708.499	0	0	32853.1	47459.8	0	0	0	0	1	708.5	0	0	0	1.73205	0	0	5	Worker-biased
708.512	0	0	359518	1.52153e+06	558537	514868	0	0	1	708.51	0	0	0	0	1.37295	1.05594	5	Worker-biased
708.515	0	0	17935.7	8475.89	0	0	0	0	1	708.52	0	0	1.3585	0.421725	0.988243	0	5	Worker-biased
708.545	0	0	0	0	6471.87	0	34526.9	54023.2	1	708.55	0	0	1.46075	0.930697	0	0	3
708.613	0	0	17263.7	16168.6	0	0	12619.4	0	1	708.61	0	0	0.894463	0.565784	0	1.37107	5	Worker-biased
708.615	14191.6	0	0	31460.6	0	0	64517.1	34854.1	1	708.62	0	0	0.659345	0.47537	0	1.52947	3
709.542	6498.77	0	130279	0	0	0	99500.8	28709.2	1	709.54	0	0	0.90843	0.669233	1.25745	0.3817	4	King-biased
710.455	0	0	0	53732.9	19361.2	13118	0	0	1	710.46	0	0	0	1.59376	0	0.67819	5	Worker-biased
710.591	0	0	10731	27742	15006.4	0	0	0	1	710.59	0	0	0	0	1.73205	0	5	Worker-biased
710.595	0	0	44505.4	28889.9	0	0	36993	0	1	710.6	0	0	0.248991	0.871531	0	1.47595	5	Worker-biased
710.63	15521.7	28345.6	0	52593.3	30140.4	0	14831.4	33155.4	1	710.63	0	0	0	0	1.73205	0	4	King-biased
711.514	15570.6	0	13595.1	190353	0	0	0	0	1	711.51	0	0	0.115907	1.68212	0	0.396276	5	Worker-biased
711.515	0	30841.3	194218	21683.5	51560.3	22263.7	138700	185981	1	711.52	0	0	0	0	1.39456	1.02724	4	King-biased
711.541	65946.5	0	0	0	0	0	14826.8	19886.3	1	711.54	0	0	0	0.200731	1.48135	0.874812	2	Queen-biased
711.548	0	0	9664.32	15132.6	0	0	0	0	1	711.55	0	0	0	0.81052	0.523238	1.4385	5	Worker-biased
711.633	0	10884.2	0	11356.1	0	0	13983.4	21628.9	1	711.63	0	0	0	1.73205	0	0	3
712.49	0	12883.6	30087.2	44900.2	11807.1	0	0	0	1	712.49	0	0	0.186519	1.71701	0	0.130706	5	Worker-biased
712.51	0	0	23708	0	0	24387.8	26859.9	10557.3	1	712.51	0	0	0.375251	1.43777	0.889947	0	4	King-biased
712.518	0	0	0	0	35888.8	17709	0	0	1	712.52	0	0	0	0	0	1.73205	1	Soldier-biased
712.529	6000.73	6676.18	0	0	0	0	0	0	1	712.53	0	0	0	1.73205	0	0	2	Queen-biased
712.545	42401.1	14817.3	0	19205.4	0	23800.6	0	13697.9	1	712.55	0	0	0	1.50435	0.858447	0	2	Queen-biased
712.61	0	93933.4	0	0	46038.7	52622.6	49140.5	0	1	712.61	0	0	0	1.73205	0	0	1	Soldier-biased
712.645	22140.3	33657	0	0	0	23678.9	14213.1	11598.1	1	712.65	0	0	0	0	0.126254	1.72744	2	Queen-biased
712.681	0	0	13296.4	30025.7	0	0	0	0	1	712.68	0	0	0	1.62045	0	0.611659	5	Worker-biased
712.687	4943.29	0	8184.87	7913.36	0	0	8887.99	4447.36	1	712.69	0	0	0.233669	0.518008	0	1.63617	4	King-biased
714.513	0	0	9085.57	6105.35	0	0	0	7965.31	1	714.51	0	0	0.0615428	1.23373	0	1.21414	5	Worker-biased
714.518	13025.2	10105.4	0	0	0	12456.2	0	0	1	714.52	0	0	0	1.4823	0.895986	0	2	Queen-biased
714.54	5664.74	0	14786.9	0	0	8960.29	19947.4	11974.1	1	714.54	0	0	0	1.61365	0.629404	0	3
714.549	11949.5	12623.5	0	0	0	0	0	0	1	714.55	0	0	0	1.5467	0	0.779572	2	Queen-biased
714.59	12085.3	38320.9	13591.9	12965.7	0	30093.6	0	14263.9	1	714.59	0	0	0.854761	1.02479	0.58729	0.93503	2	Queen-biased
714.599	4883.15	0	0	0	0	0	9312.46	6152.87	1	714.6	0	0	0.131851	1.72703	0	0	3
715.584	0	0	0	0	12431.7	10877.6	0	0	1	715.58	0	0	0.134206	0.939493	0.321245	1.41285	1	Soldier-biased
715.586	0	0	0	0	24736.2	11744.7	8378.73	0	1	715.59	0	0	1.53268	0	0	0.806777	1	Soldier-biased
716.521	0	0	0	0	0	0	25644.2	28249.2	1	716.52	0	0	0	1.73205	0	0	3
716.528	10391	0	13214	0	0	10936.1	14037.5	8195.45	1	716.53	0	0	0.484235	0.505228	0	1.58438	4	King-biased
716.56	0	0	10221.4	19495.5	168976	16510.8	0	0	1	716.56	0	0	0.289817	1.68685	0.265601	0	1	Soldier-biased
716.567	24441.8	0	67474.7	0	29450	0	89671	46421.6	1	716.57	0	0	0	0.812082	0.835369	1.28167	3
717.529	19359.7	6403.47	0	0	21260.6	20417	0	0	1	717.53	0	0	0	0	1.73205	0	1	Soldier-biased
717.553	0	0	19790.1	0	11864.4	0	32031.9	15559	1	717.55	0	0	1.73205	0	0	0	3
717.555	0	0	13423.9	0	0	0	122641	23244.5	1	717.56	0	0	1.49459	0.501661	0.621692	0.357802	3
717.59	42819.5	77967.7	20898.1	21622.1	0	81943.5	58563.8	0	1	717.59	0	0	1.12346	0	1.18001	0.587729	2	Queen-biased
718.529	34843.4	0	0	65841.7	155127	250749	274531	128678	1	718.53	0	0	1.46695	0	0.622535	0.678597	3
718.536	0	8981.19	23159	0	37537.1	8478.58	22335.9	0	1	718.54	0	0	0	1.73205	0	0	4	King-biased
718.583	0	0	0	0	9367.97	10751.6	0	0	1	718.58	0	0	0.398591	1.29805	0	1.07527	1	Soldier-biased
720.545	124133	47612.3	476898	352410	1.08577e+06	1.08286e+06	2.3639e+06	709873	1	720.55	0	0	0	1.53397	0	0.80433	3
720.555	0	14894.2	12502.4	0	30426.5	56193.8	66236.5	17958.1	1	720.56	0	0	1.52499	0	0.821229	0	3
721.56	0	19512.3	26908.4	14366.2	0	0	0	13976.2	1	721.56	0	0	0.267037	0.697056	0.42239	1.50479	5	Worker-biased
722.491	0	0	0	646802	127021	888492	0	0	1	722.49	0	0	1.73205	0	0	0	1	Soldier-biased
722.499	0	0	0	0	0	0	9843.96	7923.17	1	722.5	0	0	1.32294	0.697022	0.789828	0.374366	3
722.63	0	12658.3	18180.2	34735.7	40096.4	0	0	0	1	722.63	0	0	0.521513	0	0	1.65167	5	Worker-biased
723.508	34901.2	0	50726.1	0	0	0	10745	9729.4	1	723.51	0	0	0	0	1.73205	0	2	Queen-biased
723.516	0	0	12116.7	12872.2	0	0	0	0	1	723.52	0	0	0	0	1.6881	0.387712	5	Worker-biased
723.54	0	0	10936.7	12862.7	0	0	0	10121.2	1	723.54	0	0	0	0	0	1.73205	5	Worker-biased
723.558	0	0	0	0	0	0	26460.7	31354.1	1	723.56	0	0	0.601099	0.764408	0.632631	1.28613	3
723.577	0	0	0	19095.9	0	0	30678.5	9680.61	1	723.58	0	0	0	0.273998	1.71024	0	3
723.597	0	11851.5	0	16850.6	0	0	23298.4	31449.9	1	723.6	0	0	0.270252	0.746063	0.325626	1.50477	3
723.633	0	0	16714.9	27079.7	10181.6	0	0	0	1	723.63	0	0	0.910719	0	1.47329	0	5	Worker-biased
724.535	0	0	0	0	24196.2	19135.4	0	0	1	724.54	0	0	0	0.648095	0.38854	1.55853	1	Soldier-biased
724.545	0	0	24214.2	0	0	23944.4	128380	35375.2	1	724.55	0	0	0	0.158707	0	1.72476	3
724.57	70878.6	19162.1	0	308437	0	0	0	0	1	724.57	0	0	1.28415	0.452053	0.871181	0.62262	5	Worker-biased
724.61	0	70313	31757.6	55455	53577.3	23086.3	82825.7	102608	1	724.61	0	0	0.104604	0.197665	1.21849	1.21048	3
724.645	0	31120	0	22649.9	25370.5	10200.6	0	14633.9	1	724.65	0	0	0.27357	0.70543	1.40166	0.68036	1	Soldier-biased
724.721	11874.6	10002.4	0	0	0	0	0	0	1	724.72	0	0	0	0	1.73205	0	2	Queen-biased
725.529	0	8944.02	0	0	35305.9	33167.8	34383.6	11394.1	1	725.53	0	0	0.0771463	0.372517	0.974129	1.38071	1	Soldier-biased
726.503	0	0	0	0	25517.5	15706.5	0	0	1	726.5	0	0	0.210848	0.176988	1.22622	1.19189	1	Soldier-biased
726.505	0	0	0	18537.8	49509.7	46706.2	0	24727	1	726.51	0	0	0.707838	1.4973	0	0.50701	1	Soldier-biased
726.529	0	17827.3	0	0	17415.1	19163.6	0	0	1	726.53	0	0	0	0.930476	1.4609	0	1	Soldier-biased
726.54	0	0	0	0	9871.79	14088.7	19321.6	0	1	726.54	0	0	0	0	0	1.73205	1	Soldier-biased
726.545	0	0	0	68055.8	173860	43350.6	5369.08	11645.5	1	726.55	0	0	0.324391	1.35607	1.02755	0	1	Soldier-biased
726.558	9434.02	12449.3	0	12286.3	0	0	0	0	1	726.56	0	0	0.931619	1.35403	0	0.546522	2	Queen-biased
726.577	0	0	40176.3	6174.05	0	0	0	0	1	726.58	0	0	0	1.73205	0	0	5	Worker-biased
726.586	18931.9	11283.6	0	0	0	0	0	14257.7	1	726.59	0	0	0	1.59391	0	0.677839	2	Queen-biased
726.622	11331.5	21519.4	0	17906.1	0	0	0	8743.09	1	726.62	0	0	0	0	0	1.73205	2	Queen-biased
726.625	16620.9	101018	17368.1	178869	0	0	35888.4	56409.6	1	726.63	0	0	0	0.740785	0	1.56564	5	Worker-biased
726.637	9497	11273.8	0	0	0	0	0	0	1	726.64	0	0	0.35092	0.498941	0	1.62108	2	Queen-biased
727.49	144271	19055.6	0	227219	0	0	0	15521.2	1	727.49	0	0	0	1.68706	0.392215	0	5	Worker-biased
727.498	0	0	0	0	0	0	11882.5	6020.18	1	727.5	0	0	0	0	1.73205	0	3
727.63	0	0	0	0	0	0	15447.4	44864.6	1	727.63	0	0	0	0.250751	0.247957	1.69577	3
728.462	0	0	25958.1	15815	0	0	0	0	1	728.46	0	0	0.485371	1.66265	0	0	5	Worker-biased
728.52	0	0	0	0	7200.21	31998.7	51001	17069.3	1	728.52	0	0	0.52994	0.65731	0.577803	1.39759	3
728.525	0	0	0	0	0	0	14018.5	11726.2	1	728.53	0	0	0.990573	0.720963	1.13225	0.465807	3
728.56	286610	95241	135563	14198.2	0	68241.2	0	224834	1	728.56	0	0	1.73205	0	0	0	2	Queen-biased
728.633	12862.7	13509.3	0	0	0	0	0	19152.5	1	728.63	0	0	0.186981	0	1.43149	0.957015	2	Queen-biased
729.59	0	0	16283.4	40390.4	0	36403.1	0	21359.8	1	729.59	0	0	0	0	1.73205	0	5	Worker-biased
730.529	0	0	0	0	14312.8	10412	0	0	1	730.53	0	0	0	0.317725	1.64907	0.423803	1	Soldier-biased
730.538	75453.1	64035.7	286126	106850	596172	187320	244946	140488	1	730.54	0	0	0.758822	0	1.55698	0	4	King-biased
730.546	0	0	0	0	27998.3	13322	0	0	1	730.55	0	0	0	0	1.34829	1.08725	1	Soldier-biased
730.573	33529.4	29470.5	278524	14044.8	39353.5	5846.13	0	23966.7	1	730.57	0	0	0	0.516418	1.64822	0.129109	5	Worker-biased
730.575	45266.6	210645	133448	147549	145634	445370	1.1126e+06	204827	1	730.58	0	0	1.51029	0.847948	0	0	3
731.521	0	0	49431	34652	0	0	0	17388.8	1	731.52	0	0	0	1.73205	0	0	5	Worker-biased
731.526	0	0	0	0	0	0	21952.8	16551.5	1	731.53	0	0	1.56642	0	0	0.739144	3
731.54	0	41236.1	0	0	12479.7	10294.3	24624.9	0	1	731.54	0	0	1.48091	0.8072	0	0.394135	2	Queen-biased
731.603	10695.4	8945.34	0	0	0	0	0	0	1	731.6	0	0	0.825886	1.37769	0	0.647983	2	Queen-biased
731.606	52718.8	38959.1	0	0	0	0	0	0	1	731.61	0	0	1.73205	0	0	0	2	Queen-biased
731.617	0	12028.5	10748.9	19661.2	0	0	10920	0	1	731.62	0	0	1.00939	1.40425	0	0.095924	5	Worker-biased
731.63	0	0	0	0	0	0	5426.12	8895.08	1	731.63	0	0	0	0	0	1.73205	3
731.678	10621.4	11685.3	8892.28	0	0	10510.4	0	0	1	731.68	0	0	0	0	0	1.73205	2	Queen-biased
731.689	4278.85	0	7543.84	0	0	0	6207.99	4420.34	1	731.69	0	0	0	1.73205	0	0	3
731.696	13070.4	9965.09	0	0	0	0	0	0	1	731.7	0	0	0	0	0.864346	1.50097	2	Queen-biased
732.545	0	21424.4	0	24370.8	0	20843.8	132785	54423.2	1	732.55	0	0	0	0	0	1.73205	3
732.555	51291.6	13171	128347	0	453860	18286.6	0	13973.1	1	732.56	0	0	1.39916	0.548751	0.250047	0.823829	1	Soldier-biased
732.58	0	0	17212.4	28419.8	0	0	0	0	1	732.58	0	0	1.40146	0	0	1.0178	5	Worker-biased
732.586	0	0	131527	0	0	0	36392.1	16533.2	1	732.59	0	0	0	1.38914	0.892284	0.523556	5	Worker-biased
732.601	0	0	0	0	0	0	111805	30912.2	1	732.6	0	0	0	0	1.73205	0	3
732.606	0	0	19848.5	12052	0	0	0	0	1	732.61	0	0	0.249684	0.703425	1.40245	0.689925	5	Worker-biased
732.617	20668.8	0	13941.4	10651.6	0	0	48738.3	15405.1	1	732.62	0	0	0	0	1.73205	0	3
732.627	0	10941.7	9332.1	7275.94	0	0	0	0	1	732.63	0	0	0.359398	1.66903	0.257852	0.136724	5	Worker-biased
732.637	0	0	9973.61	10836.2	0	0	0	0	1	732.64	0	0	0.296868	0.325967	0.685588	1.52826	5	Worker-biased
732.647	14236.3	11281.8	0	0	0	0	0	0	1	732.65	0	0	0	1.69616	0	0.350775	2	Queen-biased
732.666	0	0	0	0	31087.5	19763.1	8012.69	0	1	732.67	0	0	0	0	0	1.73205	1	Soldier-biased
732.676	0	6612.71	0	10939.9	5674.03	0	817.673	8832.65	1	732.68	0	0	1.34367	0	0.742088	0.802399	4	King-biased
732.689	7018.85	14289.6	9595.87	0	0	0	0	5940.92	1	732.69	0	0	1.73205	0	0	0	2	Queen-biased
732.697	0	0	9421.63	10674.6	0	0	0	0	1	732.7	0	0	1.73205	0	0	0	5	Worker-biased
733.538	0	84778.1	28175.3	91621.8	0	21887	46505.3	105372	1	733.54	0	0	0.604275	1.52771	0	0.548589	3
733.546	0	0	6783.86	0	10925.6	6638.26	6789.55	0	1	733.55	0	0	0	0	0	1.73205	1	Soldier-biased
733.612	32302.2	31773	37262.8	18581.3	23748.2	0	0	13550.5	1	733.61	0	0	1.47393	0.587564	0.694484	0	2	Queen-biased
733.615	13855.1	25156.8	0	20235	164051	0	241450	0	1	733.62	0	0	0.540259	0.952504	0	1.34196	3
733.73	7464.93	5758.53	0	8856.53	6590.2	0	0	10054.4	1	733.73	0	0	1.73205	0	0	0	2	Queen-biased
734.471	0	0	32580.9	18969.2	21461.7	0	0	0	1	734.47	0	0	0.194142	0.220842	0.188881	1.69643	5	Worker-biased
734.513	0	0	0	0	0	0	47036.9	78110.3	1	734.51	0	0	0.226152	0.450273	1.65641	0.0490214	3
734.515	0	0	0	21287	82367.8	34278.2	19058.9	8322.21	1	734.52	0	0	0	1.73205	0	0	1	Soldier-biased
734.56	54885.5	24428.9	166058	0	50886.6	50781.6	36452.1	0	1	734.56	0	0	0	1.60684	0	0.646581	5	Worker-biased
734.567	22300.7	14622.7	0	0	0	0	0	0	1	734.57	0	0	0	0	0	1.73205	2	Queen-biased
734.605	0	0	0	16945.3	0	0	13936.5	8581.19	1	734.6	0	0	0	1.73205	0	0	4	King-biased
734.605	0	0	9490.33	24296.6	0	0	11644.6	8517.48	1	734.61	0	0	0.499027	0.593775	0	1.54868	4	King-biased
734.62	0	0	0	0	0	0	16059.9	855.844	1	734.62	0	0	0.952899	1.44637	0	0	3
734.625	0	0	39822.2	0	9440.88	59895.8	0	0	1	734.63	0	0	0	1.73205	0	0	1	Soldier-biased
734.635	0	0	10214.7	4357.11	0	0	0	0	1	734.64	0	0	1.73205	0	0	0	5	Worker-biased
734.654	8934.32	5412.95	0	0	0	0	0	0	1	734.65	0	0	0	0	1.71094	0.269598	2	Queen-biased
734.662	11976	8828.49	0	0	0	0	0	0	1	734.66	0	0	0.674052	1.11513	0.578369	0.983683	2	Queen-biased
734.667	10032	9273.69	0	0	0	10255.4	0	0	1	734.67	0	0	1.53061	0.689284	0	0.426744	2	Queen-biased
734.678	0	0	0	0	12309.8	8132.54	0	10556.1	1	734.68	0	0	0	1.73205	0	0	1	Soldier-biased
734.687	0	0	6532	7568.09	0	0	4691.57	0	1	734.69	0	0	0.691562	0.977223	0.178539	1.23891	5	Worker-biased
734.697	7725.45	0	9368.42	4184.99	7883.73	0	9482.98	4979.77	1	734.7	0	0	0	0.587053	1.51992	0.587545	4	King-biased
734.73	10224.1	0	0	10636.2	5181.44	5473.26	0	9235.21	1	734.73	0	0	1.243	1.08333	0.460696	0.262868	1	Soldier-biased
736.49	0	0	0	0	6557.66	8115.45	0	0	1	736.49	0	0	0.228898	0.118727	0.962552	1.41669	1	Soldier-biased
736.52	10150.1	11524.7	10157.1	0	0	0	8768.37	8390.49	1	736.52	0	0	1.14832	0.769097	0.57229	0.873119	2	Queen-biased
736.526	0	0	0	0	19475.1	0	24750.7	12260	1	736.53	0	0	0	1.59901	0.665712	0	3
736.61	0	30022.4	20356.5	203500	34877.2	54617	48093.4	42648.9	1	736.61	0	0	0	0	0	1.73205	5	Worker-biased
736.645	0	0	13796.3	42558.4	0	0	0	51196.4	1	736.65	0	0	0	0.302977	1.66022	0.389715	4	King-biased
736.655	0	0	6960.97	0	0	0	8087.94	5850.68	1	736.66	0	0	0.643811	1.34792	0.825261	0.295889	3
737.533	0	0	0	13254.3	0	0	19685	19021.7	1	737.53	0	0	1.73205	0	0	0	3
738.5	22998.3	10390.8	0	0	0	0	0	0	1	738.5	0	0	0	1.04147	0	1.38396	2	Queen-biased
738.505	89708.6	14956.9	163175	35491.8	367920	587547	592188	239285	1	738.51	0	0	0	1.48736	0	0.887566	3
738.524	11166.4	12594.8	0	0	0	0	0	0	1	738.52	0	0	0	0	0	1.73205	2	Queen-biased
738.526	0	0	0	0	0	0	11096.7	11155	1	738.53	0	0	0	0.862622	1.50196	0	3
738.538	0	0	10183.6	13292.8	0	0	0	0	1	738.54	0	0	0	1.73205	0	0	5	Worker-biased
738.546	6968.12	0	0	0	6341.23	5352.61	21610.7	0	1	738.55	0	0	1.73205	0	0	0	3
738.556	0	0	12465.3	12674.3	0	0	0	0	1	738.56	0	0	1.73205	0	0	0	5	Worker-biased
738.598	15671.8	0	0	0	0	0	5032.98	4325.65	1	738.6	0	0	1.52962	0	0.812556	0	2	Queen-biased
738.62	0	0	0	0	0	0	24539.2	20275.7	1	738.62	0	0	0	0	1.53898	0.794701	3
738.625	0	1.09374e+06	267949	2.30849e+06	440811	369852	979550	1.59962e+06	1	738.63	0	0	0	1.64346	0	0.546835	4	King-biased
738.66	0	0	0	18984	73694.6	56246.3	0	0	1	738.66	0	0	0.589802	1.03474	0.601887	1.10416	1	Soldier-biased
738.667	6204.84	9687.35	0	0	0	9531.07	0	0	1	738.67	0	0	0.867746	0.902719	0.904293	0.783817	2	Queen-biased
739.63	0	0	0	0	13951.9	0	12079.7	12472.1	1	739.63	0	0	0	0	1.73205	0	3
740.52	0	0	19096.1	0	73806.1	92098.4	74794	9543.23	1	740.52	0	0	1.2747	0.597345	0	1.00912	1	Soldier-biased
740.527	0	0	38684.9	12490.7	0	0	0	0	1	740.53	0	0	0	0	0.806559	1.5328	5	Worker-biased
740.553	0	0	0	0	0	0	25833.3	6748.78	1	740.55	0	0	0.200512	1.49508	0.597707	0.606043	3
740.558	0	0	0	0	13720.9	21954.1	0	8609.8	1	740.56	0	0	0	1.28201	0	1.16467	1	Soldier-biased
740.63	0	0	0	0	52237.5	36671.9	0	0	1	740.63	0	0	0	0.773855	0	1.54956	1	Soldier-biased
740.637	0	10970.8	14781.6	13294	0	0	0	0	1	740.64	0	0	0	0.561118	0	1.63864	5	Worker-biased
740.682	7020.22	0	6313.51	5308.23	0	0	7025.62	0	1	740.68	0	0	1.73205	0	0	0	5	Worker-biased
740.687	7720.99	11467.8	0	10676.3	4890.37	9362.01	0	10884.8	1	740.69	0	0	0.140931	0.267502	1.28652	1.11957	2	Queen-biased
741.53	0	0	0	50679.1	0	113931	42301.3	22939.1	1	741.53	0	0	1.73205	0	0	0	4	King-biased
741.73	0	0	0	11137.8	0	9403.03	8123.28	7587.01	1	741.73	0	0	0	0	0	1.73205	4	King-biased
742.529	272586	175617	0	503123	0	0	0	415605	1	742.53	0	0	0	1.73205	0	0	2	Queen-biased
742.535	0	0	59246.9	0	36582.5	80784.6	54291.2	23071.5	1	742.54	0	0	0.472547	0	0.793024	1.46554	4	King-biased
742.548	0	0	12440.5	0	9097.85	10230	0	13833.5	1	742.55	0	0	0	1.73205	0	0	4	King-biased
743.533	0	0	0	0	9098.8	45454.2	0	0	1	743.53	0	0	1.48708	0	0	0.888028	1	Soldier-biased
743.58	0	0	0	348972	0	53385.2	130857	119031	1	743.58	0	0	0	0	0	1.73205	4	King-biased
743.616	5018.52	0	12589	4755.3	0	0	0	0	1	743.62	0	0	0.48681	1.14674	0.360816	1.14796	5	Worker-biased
744.543	0	0	0	46077.7	2.07092e+06	723818	0	0	1	744.54	0	0	0	0.250389	1.71386	0	1	Soldier-biased
744.545	620913	552068	915959	555726	883316	1.27245e+06	249586	21459	1	744.55	0	0	1.4854	0	0.890841	0	1	Soldier-biased
744.555	87199.3	52893.5	172706	57028.1	30471.5	48479.5	60920196	176972	1	744.56	0	0	0	0	0.855742	1.50589	3
744.565	0	0	0	0	0	0	18725	17772.5	1	744.57	0	0	0	0.176792	1.53594	0.780792	3
744.59	0	0	0	0	0	137377	8917.62	57843.2	1	744.59	0	0	0	1.73205	0	0	1	Soldier-biased
744.596	47971.4	13613.2	0	0	13918	0	108483	0	1	744.6	0	0	0	0	0	1.73205	3
744.609	115930	0	43441.3	0	74228.1	143599	24224.3	70467.4	1	744.61	0	0	0	0	1.68371	0.406347	1	Soldier-biased
744.623	0	0	0	10964.5	0	6613.58	30309.8	141458	1	744.62	0	0	0	0	1.73205	0	3
744.625	0	0	174957	49285.5	0	40437.8	0	322656	1	744.63	0	0	0.630396	1.61326	0	0	4	King-biased
744.635	0	0	0	0	7261.42	0	10956.8	24049.6	1	744.64	0	0	0.795381	1.31673	0	0.795992	3
744.655	0	0	10986.3	11526.8	0	0	0	11174.4	1	744.66	0	0	1.17229	0.652239	0.870708	0.664978	5	Worker-biased
744.665	0	0	0	0	10593.7	8377.56	0	0	1	744.67	0	0	0	0.623739	1.40222	0.802954	1	Soldier-biased
744.679	0	0	8904.46	7997.23	0	0	0	0	1	744.68	0	0	0	0.900164	0.759957	1.26971	5	Worker-biased
744.689	7608.16	0	10971.1	6715.6	0	0	0	0	1	744.69	0	0	0.980594	1.10075	0	0.909275	5	Worker-biased
745.501	10396.9	0	28117.4	23738	25708.8	0	15388.7	0	1	745.5	0	0	0	0.672708	1.33262	0.878399	5	Worker-biased
745.519	0	0	0	0	8055.17	5756.91	0	0	1	745.52	0	0	0	0.803197	1.24787	0.893137	1	Soldier-biased
745.534	0	0	0	16829	0	0	18169.1	13867.6	1	745.53	0	0	0	0	1.73205	0	3
745.535	0	0	0	0	0	0	13685.4	8725.21	1	745.54	0	0	0	1.39747	0.213783	1.00069	3
745.546	16326.4	0	0	0	369211	23591.3	0	0	1	745.55	0	0	0.481415	1.6638	0	0	1	Soldier-biased
745.556	0	0	0	0	17762	86157.5	0	0	1	745.56	0	0	0	0.028553	1.73182	0	1	Soldier-biased
745.567	0	7735.66	0	20819	9829.25	9038.72	0	0	1	745.57	0	0	0.706798	0.886787	1.29899	0.163322	5	Worker-biased
745.585	0	0	0	0	30544.2	32470.4	0	0	1	745.58	0	0	0.00397147	0.0065127	0.00223817	1.73203	1	Soldier-biased
745.585	0	0	23518.8	15430.9	0	62548.6	56860.5	0	1	745.59	0	0	0	0	0	1.73205	4	King-biased
745.595	0	11730.3	19285.2	0	0	24244.5	9202.86	18094.1	1	745.6	0	0	0	0	1.55784	0.757059	4	King-biased
745.62	0	819.164	33009.3	0	0	0	250678	77941.5	1	745.62	0	0	0.849814	0	0.192056	1.49697	3
745.626	13744.6	33128	8483.3	11188	0	20077.1	38740.7	164910	1	745.63	0	0	0.749668	0.280916	1.40859	0.612331	3
746.56	0	15436.3	539721	0	45578.3	434696	340144	17607	1	746.56	0	0	0	0.110256	0.0665047	1.72726	4	King-biased
746.565	39338.3	17998.2	32219.5	29157.5	38504	28637	36393.2	21445.6	1	746.57	0	0	0	0.983286	0.177316	1.41482	1	Soldier-biased
746.577	19574.6	0	0	7214.06	67963.9	6675.7	0	0	1	746.58	0	0	0	0	0.351792	1.69595	1	Soldier-biased
747.52	0	0	0	0	11021.7	44760.7	0	0	1	747.52	0	0	0	1.55145	0	0.770063	1	Soldier-biased
747.561	11658.2	0	8544.83	7465.17	0	10621.8	0	0	1	747.56	0	0	0	0	1.73205	0	5	Worker-biased
747.565	20126.4	19287.5	23707.9	43869.2	14477.9	11178.9	19845.1	50327.3	1	747.57	0	0	0	1.73205	0	0	4	King-biased
747.575	12105.8	12069.8	0	0	0	8965.66	0	0	1	747.58	0	0	0.684425	1.59109	0	0	2	Queen-biased
747.61	0	25370.6	12730.3	0	15531	202278	114957	37590.3	1	747.61	0	0	0.296257	1.4776	0.732562	0.438496	1	Soldier-biased
747.632	0	0	0	5493.58	17936	21266.5	0	0	1	747.63	0	0	0	0	1.73205	0	1	Soldier-biased
747.638	0	12961.9	0	7981.61	0	32940.9	14410.1	13899.1	1	747.64	0	0	0	0.805482	0	1.53336	4	King-biased
748.57	45803.2	11888.4	0	63294.6	0	15681.3	0	0	1	748.57	0	0	0	0	0	1.73205	5	Worker-biased
748.575	0	51825.2	0	24966	22383.9	49331.3	16889.8	26130.2	1	748.58	0	0	0.0719287	0	1.73056	0	1	Soldier-biased
748.585	0	136107	232414	230482	317671	487046	0	10706.9	1	748.59	0	0	0	0	1.73205	0	1	Soldier-biased
748.62	0	0	0	0	13332.8	9820.83	49217.2	0	1	748.62	0	0	0.459763	1.23736	1.1214	0	3
748.655	5258.16	0	7680.77	4764.44	0	0	6564.89	0	1	748.66	0	0	0	0	1.73205	0	5	Worker-biased
748.738	0	0	8657.59	6090.04	0	0	0	0	1	748.74	0	0	0	0.72484	1.16401	1.05815	5	Worker-biased
749.532	0	0	0	0	0	0	36854.6	11171	1	749.53	0	0	0.473341	0.778194	0.978311	1.10149	3
750.53	0	10789.9	13207	17743.7	0	0	0	15532.2	1	750.53	0	0	0.00429594	0.17311	0	1.72337	5	Worker-biased
750.539	0	0	15907.3	9282.38	7526.42	15561.1	0	6142.85	1	750.54	0	0	0.385028	0.161587	0.16492	1.67286	5	Worker-biased
750.66	0	0	0	0	0	10684.3	22268.9	24438	1	750.66	0	0	0.0331578	1.15934	1.03165	0.768462	3
750.665	0	0	9123.38	11117.5	0	0	5323.56	0	1	750.67	0	0	0.813363	0.87068	0.952448	0.820488	5	Worker-biased
751.545	102995	17157	375526	0	23827.2	238363	241938	101017	1	751.55	0	0	0.437472	0.161227	1.66812	0	4	King-biased
751.571	13215.6	0	0	0	24729.7	78624.9	0	31018.4	1	751.57	0	0	0	0	1.73205	0	1	Soldier-biased
751.63	0	12599.7	0	0	0	0	14278	19011.3	1	751.63	0	0	0.898509	1.2339	0.818634	0	3
751.73	4737.43	0	0	0	0	8362.78	9762.96	6881.42	1	751.73	0	0	0.631059	1.08198	0.410793	1.12353	3
752.52	17554.1	44223.9	69515.1	11366.6	35367.4	100976	89225	49926.7	1	752.52	0	0	1.62397	0	0.60226	0	4	King-biased
752.55	0	0	11188.6	37447.9	0	21836.2	0	0	1	752.55	0	0	0.164319	0.0824505	1.41069	0.988006	5	Worker-biased
752.555	0	0	0	0	11135.1	23340.8	0	0	1	752.56	0	0	0	0.24037	1.71529	0	1	Soldier-biased
752.568	17379.5	11246.8	0	0	0	0	0	20258.8	1	752.57	0	0	0.4878	0.300375	1.23968	1.06537	2	Queen-biased
752.64	0	151959	88353.2	297324	125417	140353	0	70717.7	1	752.64	0	0	1.14769	1.25916	0.311957	0	5	Worker-biased
752.683	0	0	0	7524.64	8244.46	7684.51	0	0	1	752.68	0	0	0.884343	0.426019	1.22375	0.734093	1	Soldier-biased
752.688	0	0	9908.52	12771.5	0	0	0	4308.17	1	752.69	0	0	0.251236	0.854445	1.4854	0.0197635	5	Worker-biased
752.732	11439.5	6823.4	0	12710.8	0	6616.25	0	11211.8	1	752.73	0	0	0	0	0.737309	1.56728	2	Queen-biased
753.591	0	0	0	0	104208	205213	0	0	1	753.59	0	0	0.606313	1.43504	0	0.75699	1	Soldier-biased
753.645	0	0	24734.6	0	0	44978.5	31653.7	16313.5	1	753.65	0	0	0	1.73205	0	0	4	King-biased
754.533	8908.76	9694.52	0	0	0	0	0	0	1	754.53	0	0	0	0	0	1.73205	2	Queen-biased
754.538	11541.8	14020.6	30453.7	0	55220.7	73099.5	52651.6	32856	1	754.54	0	0	0.515243	1.47797	0	0.741702	1	Soldier-biased
754.563	24132.1	18030.8	17029.2	0	0	23508.6	107676	37384.5	1	754.56	0	0	0	1.25672	1.15184	0.306468	3
754.565	0	0	38902.7	0	122295	0	64706.5	28258.6	1	754.57	0	0	0	0	0.386235	1.68844	1	Soldier-biased
754.575	0	0	9123.9	18015.6	0	0	326756	45363.9	1	754.58	0	0	0	1.67508	0	0.440563	3
754.66	0	0	0	0	4952.07	10488.7	0	0	1	754.66	0	0	0.355953	1.11251	0.776748	1.01601	1	Soldier-biased
754.667	0	0	0	0	0	0	11057.5	11253.8	1	754.67	0	0	0.210552	0	1.64665	0.494185	3
754.691	0	9638.27	18523.2	22272.2	0	7927.4	0	0	1	754.69	0	0	0.61312	0	0	1.6199	5	Worker-biased
754.699	5199.42	0	6525.67	0	0	0	9913.99	7121.34	1	754.7	0	0	0.42692	0	0.753623	1.49993	3
755.62	0	0	11632.9	14889.7	0	0	0	9248.81	1	755.62	0	0	0.486823	0.637364	1.07441	1.09654	5	Worker-biased
755.625	0	12139.5	13434	10984.9	0	0	0	18297.3	1	755.63	0	0	0	1.5801	0.709414	0	4	King-biased
756.48	0	0	0	47279.4	8636.93	22125.8	0	29725.3	1	756.48	0	0	0	0	1.73205	0	4	King-biased
756.493	12945.8	31839.3	0	0	0	0	0	0	1	756.49	0	0	1.41382	0	0	1.00056	2	Queen-biased
756.495	0	0	0	277118	0	0	2942503	10902.9	1	756.5	0	0	0.529084	1.34283	0.925343	0.246221	3
756.517	0	8072.92	0	0	0	0	5653.52	9225.8	1	756.52	0	0	0	0.739808	1.5661	0	3
756.536	15458.2	9898.25	0	0	0	0	0	0	1	756.54	0	0	0	1.70162	0	0.323231	2	Queen-biased
756.547	10086.1	16667.8	12460	0	0	14315.4	9176.19	25329.9	1	756.55	0	0	1.22704	0.854008	0.444529	0.75329	3
756.555	0	0	60367.5	53005.1	28155	15582.8	123080	132788	1	756.56	0	0	0	0	1.73205	0	3
756.581	0	27122.1	66675.7	24972.7	0	0	0	92259.7	1	756.58	0	0	0	0.609805	1.10889	1.18258	4	King-biased
756.586	0	0	0	9784.57	0	0	8936.9	7402.43	1	756.59	0	0	1.73205	0	0	0	4	King-biased
756.596	8875.8	9986.54	0	0	0	0	0	0	1	756.6	0	0	0.278036	0.331237	1.39571	0.930044	2	Queen-biased
756.633	0	12524.9	21711.7	73941.9	0	28204.3	28347.7	18889.9	1	756.63	0	0	0.474741	0.191743	0.2647	1.63334	5	Worker-biased
756.64	11511.9	0	0	0	0	0	7466.35	5855.35	1	756.64	0	0	0	0.425205	1.33669	1.01611	3
757.538	0	93691	84500.9	88565	0	0	73671.5	110598	1	757.54	0	0	0	0.125988	0	1.72746	4	King-biased
757.621	41391.3	36120.4	0	0	0	0	23418.6	0	1	757.62	0	0	0	0	1.73205	0	2	Queen-biased
757.628	0	0	829.081	7999.81	0	0	0	8582.41	1	757.63	0	0	0	0	0	1.73205	4	King-biased
757.64	52685.3	17091.3	0	0	0	0	0	12202.6	1	757.64	0	0	0.391312	1.65629	0.321851	0	2	Queen-biased
757.648	0	0	0	0	8505.6	8614.75	0	0	1	757.65	0	0	0.474758	0.595858	0	1.55549	1	Soldier-biased
758.56	15619.7	0	0	33756	18904.1	0	17850.2	26694.7	1	758.56	0	0	0	1.63547	0	0.570311	4	King-biased
758.566	0	14031.1	0	0	15932.3	8844.21	47987.7	0	1	758.57	0	0	0.640269	1.28792	0	0.965046	3
758.577	7930.23	13757.7	0	0	0	0	0	9328.9	1	758.58	0	0	0	1.28436	0.83568	0.807499	2	Queen-biased
758.602	0	0	0	0	32135.4	23666.1	0	0	1	758.6	0	0	1.73205	0	0	0	1	Soldier-biased
758.605	0	0	93507.1	17082.2	19966.6	0	19438.5	0	1	758.61	0	0	0	0.161808	0	1.72448	5	Worker-biased
758.624	0	0	0	0	15616.7	78617.1	0	0	1	758.62	0	0	0.825997	0	0	1.52241	1	Soldier-biased
758.625	22925.5	0	14354.3	65038.3	54807.8	174281	106891	144670	1	758.63	0	0	1.73205	0	0	0	4	King-biased
758.635	15113.4	10919.5	0	0	0	0	0	0	1	758.64	0	0	0.973326	0.453305	0.520803	1.25535	2	Queen-biased
758.647	0	0	0	0	0	0	18160.1	16410.9	1	758.65	0	0	0	0.693247	0.267446	1.56457	3
758.66	0	0	4589.62	14090.4	0	0	0	0	1	758.66	0	0	0.353631	1.19495	0	1.20293	5	Worker-biased
758.667	10630.6	5076.32	7531.41	12028.7	5309.85	0	0	10056	1	758.67	0	0	0	0.889859	0	1.48598	2	Queen-biased
758.677	10513.7	9611.21	0	0	0	5627.71	0	8108.58	1	758.68	0	0	1.73205	0	0	0	2	Queen-biased
758.687	6584.15	0	8793.52	0	0	0	8720.97	5798.06	1	758.69	0	0	0.195341	1.49184	0.439882	0.736728	3
758.697	11396.6	0	0	0	0	0	11363.9	4091.42	1	758.7	0	0	1.13249	0	0	1.31052	3
759.551	0	0	0	0	0	12278	9250.18	13937.7	1	759.55	0	0	0.601916	1.11186	0	1.18383	3
759.555	0	44342.1	0	0	0	0	12115.1	7542.91	1	759.56	0	0	1.65803	0	0	0.500939	2	Queen-biased
759.57	10382.1	11927.9	0	0	0	17687.1	0	12430.4	1	759.57	0	0	0	1.24196	0	1.20729	1	Soldier-biased
759.575	10885.4	13070.6	52286.8	13335	105338	46697	234162	34951.7	1	759.58	0	0	1.70616	0	0	0.298375	3
759.61	0	15834.5	626766	33634	190190	13356.8	7496.84	62440.2	1	759.61	0	0	0	0	1.73205	0	5	Worker-biased
759.63	0	12104.2	0	46332.1	0	0	378565	204890	1	759.63	0	0	0.443267	0.957956	0.536477	1.26413	3
759.638	91751.6	91937.4	216030	103173	297790	382532	278682	157293	1	759.64	0	0	0.435535	0	0.769081	1.48957	4	King-biased
759.649	0	0	9379.48	17930.3	0	0	0	0	1	759.65	0	0	1.5911	0	0	0.684398	5	Worker-biased
760.511	12412.6	0	30754.3	0	22308.3	16742.5	0	0	1	760.51	0	0	0	0	1.73205	0	5	Worker-biased
760.515	0	9445.7	0	0	195767	8052.95	591796	0	1	760.52	0	0	0	1.67955	0.303238	0.295218	3
760.58	20598.2	13721.6	35310.3	14804.4	0	0	0	67847.8	1	760.58	0	0	0	0	1.73205	0	3
760.585	22348.7	47817.5	53636.3	0	294311	53676.3	48559.5	124601	1	760.59	0	0	0.113409	0.392742	1.13326	1.24443	1	Soldier-biased
760.613	0	0	101697	20003.8	0	0	0	0	1	760.61	0	0	1.73205	0	0	0	5	Worker-biased
760.618	0	0	0	9485.74	0	0	6104.68	12353.6	1	760.62	0	0	0	0	0	1.73205	3
760.633	0	0	0	0	17153.7	24390.5	0	8541.53	1	760.63	0	0	0	1.73205	0	0	1	Soldier-biased
760.64	30981.1	0	58740.9	10883.1	0	0	65727.9	0	1	760.64	0	0	0.98773	1.23004	0.33391	0.632371	4	King-biased
760.645	0	40905.8	13648.8	68724.3	0	0	120412	39082.7	1	760.65	0	0	1.55509	0	0.434864	0.626566	3
760.658	5887.64	0	0	0	8778.05	0	10232.9	3484.49	1	760.66	0	0	0.626372	0.836557	0	1.38124	3
761.56	0	0	0	81345.7	8435.13	7802.06	0	0	1	761.56	0	0	1.02795	0	0	1.39403	5	Worker-biased
761.567	0	17073.1	0	0	0	0	96414.1	58559.3	1	761.57	0	0	0	0	0.810514	1.53071	3
761.578	0	57642.8	0	56045.5	0	0	39439.2	77292.5	1	761.58	0	0	1.58342	0	0	0.701975	3
761.586	19229.9	12796.2	0	0	0	0	0	44011.5	1	761.59	0	0	1.24388	0	0.98613	0.693048	3
761.595	0	0	19581	5714.04	0	8402.15	0	11629.9	1	761.6	0	0	0.13094	0.358679	0.831001	1.47093	5	Worker-biased
761.606	0	15393.2	33037.1	26089.3	0	0	24741.9	41938	1	761.61	0	0	0.0394754	1.64637	0.50744	0.174353	4	King-biased
761.624	6002.8	9981.23	16244.7	13789.4	0	0	14195.1	13782.9	1	761.62	0	0	0.0358121	0.137081	0	1.72625	4	King-biased
761.625	0	0	132974	199342	0	21904.1	0	20567.1	1	761.63	0	0	0.358287	0.622607	1.32697	0.850374	5	Worker-biased
761.639	7705.41	0	0	0	0	0	9296.15	11546.7	1	761.64	0	0	0	1.73205	0	0	3
761.645	0	0	13995	0	0	13102.6	35740.5	23503	1	761.65	0	0	0.419632	1.03971	1.32019	0	3
761.655	0	0	0	0	12575	11608.5	0	0	1	761.66	0	0	0.0261356	0	0.563957	1.63746	1	Soldier-biased
761.669	12438.2	10983.9	0	11624.6	4091.95	0	0	0	1	761.67	0	0	0.652767	0.953188	0	1.29048	2	Queen-biased
761.683	4826.81	13973.1	0	0	0	0	5633	11671.1	1	761.68	0	0	0.304898	0.233069	1.51213	0.752445	2	Queen-biased
761.688	7448.9	0	10413.2	6466.56	0	0	0	5975.08	1	761.69	0	0	0	1.73205	0	0	5	Worker-biased
761.697	0	0	0	0	7633.93	10055.2	0	17855.3	1	761.7	0	0	0	0.791683	0	1.54053	3
762.502	0	14622.7	52983.6	9659.11	21807.3	0	0	0	1	762.5	0	0	0	0	1.69656	0.348815	5	Worker-biased
762.505	39880	0	0	29078.3	156901	338075	402797	0	1	762.51	0	0	0.53322	1.19831	0	1.13125	1	Soldier-biased
762.526	0	0	16115.5	0	0	0	12413.6	35699.8	1	762.53	0	0	0.384825	0.774933	0	1.50046	3
762.543	0	0	0	0	29496.9	897.63	0	0	1	762.54	0	0	0.588878	0	0.877974	1.372	1	Soldier-biased
762.547	0	0	0	0	7966.68	6882.72	0	0	1	762.55	0	0	0	1.69854	0.339042	0	1	Soldier-biased
762.557	0	0	15508.7	9788.15	0	0	0	0	1	762.56	0	0	0.189669	0	0	1.72163	5	Worker-biased
762.567	10211.3	8860.53	0	7529.05	6721.27	9087.18	0	0	1	762.57	0	0	0.704393	0.684874	0	1.42646	1	Soldier-biased
762.581	0	0	0	0	11561.7	30066.4	0	0	1	762.58	0	0	1.01911	0	0	1.4005	1	Soldier-biased
762.585	0	0	0	0	10384.1	46460.3	0	0	1	762.59	0	0	0	1.50657	0.500432	0.692677	1	Soldier-biased
762.595	0	0	0	17893	0	37616.6	23252.9	10191.8	1	762.6	0	0	0.294807	1.13237	0	1.27704	4	King-biased
762.61	11937.2	16061.4	0	23402.2	0	0	0	22844.4	1	762.61	0	0	0.62851	1.18097	0	1.10013	2	Queen-biased
762.622	0	0	0	0	0	0	7701.2	13744.8	1	762.62	0	0	0	1.72501	0.113702	0.106761	3
762.625	0	14358	16283.6	74920.9	23644.6	0	41063.2	48285.1	1	762.63	0	0	0.600596	0	0	1.62459	4	King-biased
762.637	10133.5	21582.9	0	0	0	0	0	0	1	762.64	0	0	0	0.389284	0.36446	1.64792	2	Queen-biased
762.646	6508.94	0	0	12967.7	0	0	9456.51	10017.1	1	762.65	0	0	0	0	1.73205	0	3
762.656	0	0	8762.59	7627.99	5199.97	0	7573.62	8854.68	1	762.66	0	0	1.53282	0.760753	0.267792	0	4	King-biased
762.667	9927.25	0	0	0	9071.2	11353.3	0	9265.18	1	762.67	0	0	1.27439	0	0	1.173	1	Soldier-biased
762.687	10863.1	6178.36	12390.4	8852.16	5744.24	6742.65	0	0	1	762.69	0	0	0.665263	1.50753	0	0.533636	2	Queen-biased
762.696	6164.46	0	7305.38	7847.73	0	0	6267.21	7716.87	1	762.7	0	0	0	0	1.21901	1.23046	4	King-biased
763.531	0	0	0	12569.4	0	0	9967.85	14389.2	1	763.53	0	0	0.372884	1.59741	0.556093	0	3
764.52	15617.6	154743	140008	0	0	277771	0	0	1	764.52	0	0	0.107918	0.0786876	1.33943	1.08999	1	Soldier-biased
764.527	0	0	4830.89	0	0	12332.9	8037.99	6638.9	1	764.53	0	0	0	0.55011	0	1.64237	4	King-biased
764.542	6874.57	12016.6	0	0	0	0	8013.96	9567.3	1	764.54	0	0	0	0	1.73205	0	2	Queen-biased
764.545	0	0	24451.5	0	18199.7	16000	25305	0	1	764.55	0	0	0	0	1.73205	0	4	King-biased
764.611	0	0	0	0	0	0	13415.2	20098	1	764.61	0	0	0	1.73205	0	0	3
764.633	0	0	0	0	7633.78	7996.74	0	0	1	764.63	0	0	1.27588	0.503683	1.05756	0	1	Soldier-biased
764.64	0	109784	86601.8	0	55266.9	32922	101384	0	1	764.64	0	0	0	0	1.73205	0	2	Queen-biased
764.648	9188.45	0	5837.32	0	0	0	5254.98	12472.6	1	764.65	0	0	0	0	1.73205	0	3
764.683	0	0	4445.58	9193.9	0	0	0	0	1	764.68	0	0	0	0.580147	1.21965	1.08438	5	Worker-biased
764.688	6460.41	0	8172.77	5445.64	5270.91	0	0	6280.53	1	764.69	0	0	1.12643	0.941514	0	0.919074	4	King-biased
765.643	0	0	66756.7	15060.9	0	0	11881.9	0	1	765.64	0	0	0	0	0	1.73205	5	Worker-biased
765.646	10704.9	0	19388.7	9008.52	0	17704.6	7894.81	0	1	765.65	0	0	0.190362	1.20921	0.313487	1.1846	5	Worker-biased
766.511	0	0	0	14961.4	0	0	7357.98	18340.6	1	766.51	0	0	1.73205	0	0	0	4	King-biased
766.515	402329	105315	0	226295	347706	167488	0	142745	1	766.52	0	0	0.464234	0.92489	0	1.38891	1	Soldier-biased
766.525	0	0	0	17485.6	95852.1	0	94922	8496.02	1	766.53	0	0	0	1.19374	0.378717	1.19648	3
766.535	0	0	230487	0	0	0	40348	12111.2	1	766.54	0	0	0.701055	0	1.44236	0.6543	5	Worker-biased
766.545	0	0	0	0	0	14091.6	91468.2	19710.9	1	766.55	0	0	0.985213	1.22809	0.721902	0	3
766.56	0	0	58550.6	0	0	44889.1	29126.4	30371.7	1	766.56	0	0	0.496117	1.21953	0	1.12544	4	King-biased
766.642	0	0	0	0	7790.61	11821	0	0	1	766.64	0	0	0	0.794296	0	1.53919	1	Soldier-biased
766.646	0	0	0	0	68971.2	34081.8	61182.3	0	1	766.65	0	0	0.831995	0.683763	1.35656	0	1	Soldier-biased
766.662	12344.6	0	9553.6	11572.7	0	0	11392.3	0	1	766.66	0	0	0	0.423237	1.08049	1.28585	5	Worker-biased
766.69	18872.6	10044.6	0	0	0	12157.9	0	0	1	766.69	0	0	1.26792	0	0	1.18	2	Queen-biased
766.697	8780.33	8327.69	0	9702.03	0	0	0	0	1	766.7	0	0	0	0.863083	1.20717	0.893209	2	Queen-biased
766.732	5785.68	0	9506.08	0	0	10267.8	8833.42	5899.72	1	766.73	0	0	0	0	0	1.73205	4	King-biased
767.538	14120.4	11951.5	9097.11	0	0	0	0	14658.1	1	767.54	0	0	0	0	1.73205	0	2	Queen-biased
767.558	0	0	29893.6	8097.7	0	0	15105.4	0	1	767.56	0	0	0.980518	0.773473	0.787648	0.905502	5	Worker-biased
767.745	6274.18	11172.9	8543.65	5803.3	0	0	10138.9	7033.31	1	767.75	0	0	0.765025	0.486011	0	1.47598	2	Queen-biased
768.492	0	0	11286	11840.7	0	10214.3	0	22334.7	1	768.49	0	0	0	1.73205	0	0	4	King-biased
768.495	0	0	21180.1	28432.4	25593.1	98884	86108.7	19558.3	1	768.5	0	0	0.652128	1.37467	0.532058	0.633971	4	King-biased
768.52	0	16014.8	0	0	51017.4	25323.7	0	0	1	768.52	0	0	0	1.71407	0	0.248924	1	Soldier-biased
768.527	8982.6	10738.7	0	85851.4	0	0	0	13182.9	1	768.53	0	0	0.514886	1.36585	0.851556	0.379725	5	Worker-biased
768.538	766413	0	0	0	0	0	25018.1	17932.5	1	768.54	0	0	0	0.871448	0	1.49686	2	Queen-biased
768.545	0	0	16552	0	8082.45	88428.9	128910	0	1	768.55	0	0	1.14016	0.508255	1.15712	0.320603	3
768.555	21564.8	10467.7	0	0	63495	67621.5	35660.9	0	1	768.56	0	0	0	0.213151	1.16845	1.26067	1	Soldier-biased
768.59	0	0	0	0	26091	0	33102.8	30832.8	1	768.59	0	0	0	1.68886	0	0.384386	3
768.633	8687.97	13300.9	0	38662.2	0	9539.64	10791.4	12184.1	1	768.63	0	0	0	0	0.21779	1.7183	4	King-biased
768.67	0	0	22953.3	50346.1	13151.1	0	0	9889.83	1	768.67	0	0	0	1.06998	0.820323	1.08729	5	Worker-biased
768.679	7844.75	0	0	7148.69	0	4396.21	9017.84	6776.74	1	768.68	0	0	0	0	1.73205	0	3
768.714	0	0	6992.19	0	0	0	11267.7	7566.77	1	768.71	0	0	0	0	1.48935	0.88422	3
768.72	8082.64	0	5868.21	5390.51	0	0	9531.75	10528.1	1	768.72	0	0	0.792183	1.35572	0	0.73107	3
769.533	0	29946	10878.8	54665.3	0	0	30557.6	82476.3	1	769.53	0	0	1.59667	0	0.671299	0	3
769.535	0	0	14295.5	0	34125.2	131783	0	0	1	769.54	0	0	1.50664	0.854422	0	0	1	Soldier-biased
769.56	0	14099.1	0	0	64998.2	71491.6	324445	0	1	769.56	0	0	0.474335	0.77935	0.8418	1.20789	3
769.593	0	0	0	0	0	0	28496.8	33366.8	1	769.59	0	0	1.44446	0.504007	0	0.812101	3
769.595	0	34010.9	60032.9	50096.8	0	0	116625	28881.5	1	769.6	0	0	0	1.6095	0	0.639939	4	King-biased
769.615	0	0	10216.2	4019.49	0	0	8467.44	0	1	769.61	0	0	1.06501	0.875771	0	1.04823	4	King-biased
769.625	0	0	8674.38	10275.7	0	0	0	0	1	769.62	0	0	0	1.18741	0.524437	1.14674	5	Worker-biased
769.63	0	0	9584.84	14614.9	0	8688.6	0	0	1	769.63	0	0	0	0.503553	1.26341	1.07249	5	Worker-biased
769.636	0	12381.8	16604.7	10801.5	9967.82	13507.4	0	0	1	769.64	0	0	0.355608	0	1.69515	0	5	Worker-biased
769.655	0	0	0	5455.04	5707.78	9050.52	14601.2	0	1	769.66	0	0	0.383506	1.66949	0	0.256358	4	King-biased
769.665	0	53579.1	36851.5	3256.87	84502.3	10296.5	93499.8	0	1	769.67	0	0	1.72934	0	0	0.0969138	4	King-biased
769.675	0	21073.5	0	84987.8	56464.9	32014.7	0	135419	1	769.68	0	0	0	0.177096	1.03261	1.37926	4	King-biased
769.686	0	0	0	0	0	0	34265.1	11433.8	1	769.69	0	0	0.397423	0	1.62675	0.442441	3
769.696	0	0	0	0	4321.35	5953.4	0	0	1	769.7	0	0	0	0	0.654426	1.60366	1	Soldier-biased
770.51	0	39045.9	87115.4	29143.4	90439.9	0	0	0	1	770.51	0	0	0.747334	1.31401	0.324223	0.780868	5	Worker-biased
770.53	0	0	12672.2	45980.1	0	12331.7	0	0	1	770.53	0	0	0	1.68999	0.303211	0.22802	5	Worker-biased
770.535	6442.62	15501.3	0	0	0	22905.1	0	0	1	770.54	0	0	0.695708	0.633978	0.389876	1.40074	1	Soldier-biased
770.557	0	0	26788.3	8405.5	0	0	8648.76	0	1	770.56	0	0	0	0.602813	0	1.62377	5	Worker-biased
770.565	0	0	23512.2	0	0	18935.7	36595.2	18996.8	1	770.57	0	0	0.574174	0.799796	0	1.42501	3
770.577	0	0	19748.8	9859.29	0	0	34089.4	0	1	770.58	0	0	0.386929	0.846889	0	1.4605	4	King-biased
770.597	0	25318.3	15936.2	11916.2	0	9076.84	21272.1	23015.2	1	770.6	0	0	0	0.148691	1.72566	0	4	King-biased
770.635	0	11247.9	16937.5	21248.8	0	0	0	0	1	770.63	0	0	0.0693232	0	0.671101	1.59525	5	Worker-biased
770.635	0	18798.2	10765.1	43834	0	0	0	23831.7	1	770.64	0	0	0	0	0	1.73205	5	Worker-biased
770.65	31477.1	13974.4	55657.8	0	20997.7	10703.3	37239.5	13478.3	1	770.65	0	0	0.317349	1.0276	0	1.35769	4	King-biased
770.659	0	0	10392.7	6255.1	0	21740.6	0	0	1	770.66	0	0	0	1.48862	0	0.885437	5	Worker-biased
770.73	0	0	6233.11	0	0	7368.15	8421.44	5187.9	1	770.73	0	0	0	1.73205	0	0	4	King-biased
771.581	0	0	0	0	0	0	15103.7	10754.9	1	771.58	0	0	0	1.63016	0.58529	0	3
771.589	0	34517.1	0	18158.4	24599.1	0	23177.1	18692.1	1	771.59	0	0	0.562135	1.24424	1.06577	0	3
771.611	0	0	23314.2	10613.5	0	36983.2	0	0	1	771.61	0	0	0	0.440171	1.19086	1.17818	5	Worker-biased
771.618	0	0	6673.02	0	0	0	10070.8	4781.45	1	771.62	0	0	0.622726	0.466162	1.10181	1.08671	3
771.633	0	0	0	0	0	0	12551.4	118654	1	771.63	0	0	0.198436	0.800277	0.833157	1.27516	3
771.638	0	0	0	0	0	43898.7	35818.9	29458.7	1	771.64	0	0	0	0	0	1.73205	3
771.653	8697.45	10583.8	0	14196.9	0	0	0	9837.6	1	771.65	0	0	0	0	1.73205	0	2	Queen-biased
771.655	0	62861.5	28883.6	99260.1	0	0	34384	80939.1	1	771.66	0	0	0.443817	1.32146	1.02799	0	4	King-biased
771.73	0	3505.5	0	3796.52	0	0	9249.14	12307.7	1	771.73	0	0	0	1.69499	0.356373	0	3
772.55	30019.8	45515.8	105059	30397.3	0	18913.1	15283.9	28287.6	1	772.55	0	0	1.19822	0	1.25071	0	5	Worker-biased
772.555	0	0	0	0	0	0	8365.8	8722.03	1	772.56	0	0	0	1.68201	0	0.413347	3
772.581	0	0	0	0	0	77366.4	313848	15773	1	772.58	0	0	0	0.643759	0.518456	1.5221	3
772.585	150631	0	93363.8	66022	89905.4	45833	309344	96351.5	1	772.59	0	0	0	1.13577	0	1.30768	3
772.595	14572.2	22585.3	0	38178.7	12201.2	0	9000.02	18348.2	1	772.6	0	0	0.745459	0.820072	0.267254	1.30397	2	Queen-biased
772.612	0	0	0	0	11015	74807.4	0	0	1	772.61	0	0	0.489391	1.66147	0	0	1	Soldier-biased
772.615	60004.9	233765	89494.6	545270	233468	164992	10404.5	475852	1	772.62	0	0	0.521208	1.51384	0	0.660771	4	King-biased
772.625	72597.6	11071.3	0	0	0	0	0	0	1	772.63	0	0	0.842038	1.03112	0.587294	0.939601	2	Queen-biased
772.732	8224.39	7045.18	0	10151.6	0	7936.2	0	11550.9	1	772.73	0	0	0	1.05304	1.37518	0	2	Queen-biased
773.57	0	78792.7	9924.9	70519.3	0	25006.3	88703.8	174285	1	773.57	0	0	0	0.647091	0.764926	1.41286	3
773.578	12042	8674.54	0	0	98898	0	0	0	1	773.58	0	0	0	0	0	1.73205	1	Soldier-biased
773.586	0	19796.9	0	0	12954.6	30623	78965	0	1	773.59	0	0	0.959882	0.504965	0.684075	1.16434	3
774.529	15278	0	10729.9	27039	0	24604	0	38194.9	1	774.53	0	0	0	1.17088	1.27634	0	4	King-biased
774.537	48572.9	16581.8	0	9404.84	0	28662.5	0	0	1	774.54	0	0	0	0.709846	0	1.57991	2	Queen-biased
774.591	74036.7	0	16021.6	17175.8	0	0	0	13153.2	1	774.59	0	0	0	0	0	1.73205	2	Queen-biased
774.596	0	17319.7	0	0	0	0	53735	21524.3	1	774.6	0	0	0	0	0.966557	1.43728	3
774.608	0	0	16036.5	39057.6	13667.4	0	13575.9	0	1	774.61	0	0	1.29011	0.949916	0	0.658235	5	Worker-biased
774.619	12548.5	0	13830.3	16930.5	0	0	0	0	1	774.62	0	0	0.593352	1.20955	0	1.08854	5	Worker-biased
774.629	0	0	0	9424.45	0	9025.38	22034.5	17659.4	1	774.63	0	0	0.273901	0.296639	0	1.68433	3
774.635	0	0	0	12868.8	9259.25	11672.1	0	0	1	774.64	0	0	0.806586	1.44643	0.201959	0.465266	1	Soldier-biased
774.646	0	0	0	0	7760.93	10624	0	0	1	774.65	0	0	0	0	0	1.73205	1	Soldier-biased
774.655	0	0	0	0	0	0	19747.1	25145.5	1	774.66	0	0	0	0	0.39578	1.68623	3
774.665	0	0	10177.8	9886.93	0	0	0	0	1	774.67	0	0	0.542709	0.574253	0.489054	1.46169	5	Worker-biased
774.675	9995.29	11400.6	8752.46	0	0	0	0	31961.9	1	774.68	0	0	1.05307	1.08201	0.345791	0.775068	3
774.687	0	3446.74	0	11145.9	3999.31	5691.35	0	0	1	774.69	0	0	0	0	1.73205	0	5	Worker-biased
774.697	5126.8	8391.37	0	0	0	11046.3	0	0	1	774.7	0	0	0.541045	1.16906	0.733856	0.895553	1	Soldier-biased
775.533	0	0	6641.26	22603.8	0	23502.4	0	6860.9	1	775.53	0	0	1.73205	0	0	0	5	Worker-biased
775.545	0	14540.2	18018.8	17064.4	53551.8	0	0	28289.1	1	775.55	0	0	1.14598	0.76188	0.595612	0.866898	4	King-biased
775.601	0	0	0	0	0	0	17343.4	8821.69	1	775.6	0	0	0.475229	0.48519	0.150823	1.58619	3
775.605	0	265293	228202	85412.1	483690	0	30189	0	1	775.61	0	0	0.355112	0	1.69526	0	1	Soldier-biased
775.621	20034.7	36541.7	0	15347.8	0	12537.8	0	0	1	775.62	0	0	0.371343	0	0.817412	1.4812	2	Queen-biased
775.638	9667.53	0	8049.89	0	0	0	9970.45	7499.46	1	775.64	0	0	0.433625	1.07197	0.698322	1.08406	3
775.645	0	0	10281.8	26328.8	0	0	0	0	1	775.65	0	0	1.57176	0.226878	0.69144	0	5	Worker-biased
775.663	9864.66	0	10780.6	8388.7	23282.4	0	0	8901.07	1	775.66	0	0	1.56008	0.699527	0	0.27716	1	Soldier-biased
775.665	0	0	24756.1	61259	0	0	0	14758.9	1	775.67	0	0	0.38845	0	0	1.68793	5	Worker-biased
775.678	10789.5	10930.5	0	0	0	14260.3	0	9344.31	1	775.68	0	0	0	1.63499	0.405598	0.402881	2	Queen-biased
775.689	8973.68	3927.83	9261.22	6764.59	0	0	9739.01	10998.9	1	775.69	0	0	0.654226	1.60374	0	0	3
775.699	0	0	0	0	8117.9	8748.36	0	0	1	775.7	0	0	0	0.390669	0.374127	1.64542	1	Soldier-biased
776.54	0	0	0	0	0	0	10312.8	59361.5	1	776.54	0	0	0	0.907146	1.4755	0	3
776.545	33297.7	0	33750.2	113132	0	0	67487.9	73392.5	1	776.55	0	0	0	0	1.73205	0	4	King-biased
776.61	0	0	63865.9	0	0	0	37320.9	98513.3	1	776.61	0	0	0	0	0	1.73205	3
776.615	43100.8	0	0	0	50698.4	102791	222366	65225.5	1	776.62	0	0	0	1.73205	0	0	3
776.625	14072.1	36251	0	22112.9	0	0	0	0	1	776.63	0	0	0.939492	0.38432	0	1.40344	2	Queen-biased
776.684	5526.08	799.714	8660.51	0	0	0	10373.6	0	1	776.68	0	0	0.393629	1.27289	1.1067	0	3
776.689	0	0	0	0	0	0	13008.3	8224.02	1	776.69	0	0	1.34122	0	1.09597	0	3
777.638	12390.4	10557.8	0	0	0	0	12242.1	17712	1	777.64	0	0	0	1.32808	1.06729	0.311569	3
778.538	0	0	22720.6	0	0	11982.6	23762.4	15945.2	1	778.54	0	0	0.352295	0.850034	1.29751	0.685418	4	King-biased
778.56	40180.2	44901.5	0	39419.8	0	40857.4	0	59498.8	1	778.56	0	0	0	0	0	1.73205	2	Queen-biased
778.568	39951.8	21517.5	0	17064.8	0	0	27309.4	0	1	778.57	0	0	0.723286	0.855026	1.31872	0.0823062	2	Queen-biased
778.575	0	0	0	0	0	0	23680	27264.5	1	778.58	0	0	1.63466	0.443446	0.362255	0	3
778.633	0	0	0	0	6428.24	8677.73	0	0	1	778.63	0	0	0.777804	0.647656	0	1.40555	1	Soldier-biased
778.667	10631	12020.8	11096.6	0	0	0	0	0	1	778.67	0	0	0	1.73205	0	0	2	Queen-biased
778.692	0	38577.6	0	0	0	0	54922.9	67746.2	1	778.69	0	0	0.518457	1.00748	1.22366	0.467814	3
778.7	5401.14	0	7441.21	4650.36	0	0	8873.65	0	1	778.7	0	0	0	1.7071	0	0.292913	4	King-biased
779.602	0	0	8789.87	10914.4	38135.5	0	0	0	1	779.6	0	0	1.36245	0	0.894519	0.586147	1	Soldier-biased
779.605	0	0	91418	20339.9	0	0	0	0	1	779.61	0	0	0.764963	0.950211	0	1.22961	5	Worker-biased
779.616	0	0	20733.2	8815.04	0	0	0	0	1	779.62	0	0	0	0	1.73205	0	5	Worker-biased
779.633	8605.82	10554.7	0	0	0	0	0	0	1	779.63	0	0	0	0	0	1.73205	2	Queen-biased
779.638	0	0	0	11307.9	5029.08	10074.6	0	0	1	779.64	0	0	0.279657	1.23362	0	1.18321	5	Worker-biased
779.649	0	0	9856.08	0	0	0	9227.03	5747.63	1	779.65	0	0	0	0.736972	0	1.56744	4	King-biased
779.657	10268.7	12775.8	0	0	0	11121.9	0	0	1	779.66	0	0	0.227029	0	0.808491	1.51486	2	Queen-biased
779.678	0	0	0	0	0	0	10431.7	12644.4	1	779.68	0	0	1.58571	0.69679	0	0	3
779.688	0	0	10272.6	9135.2	0	0	0	8608.67	1	779.69	0	0	0.734315	1.00534	0	1.20419	5	Worker-biased
779.695	0	20972.8	19024.6	24257.2	49353	47042.9	53093.5	23753.4	1	779.7	0	0	0	0	0	1.73205	4	King-biased
780.493	0	0	0	0	0	0	69555.6	28537.9	1	780.49	0	0	1.05336	0	0	1.37493	3
780.495	0	16075.3	57196.6	110946	0	32482.4	0	21698.3	1	780.5	0	0	0	0.83214	0.43886	1.45428	5	Worker-biased
780.538	0	0	0	0	26392.9	23703.9	19291.3	0	1	780.54	0	0	1.24537	0.577001	0.598044	0.870903	1	Soldier-biased
780.55	20422.4	54762.3	0	21980.6	39154	51178.1	21583.8	0	1	780.55	0	0	1.53426	0.425932	0	0.681635	1	Soldier-biased
780.555	15455	0	18326.1	0	31129.5	57518.1	0	13731.9	1	780.56	0	0	0	0	0	1.73205	1	Soldier-biased
780.59	0	0	12673.6	32100.5	0	11005.3	13365.7	0	1	780.59	0	0	0	0	1.73205	0	5	Worker-biased
780.597	28569.2	12571.3	0	0	0	0	0	0	1	780.6	0	0	1.55544	0.761971	0	0	2	Queen-biased
780.67	0	15565.2	25412	20679	0	16894.5	43497.5	26776.2	1	780.67	0	0	0.519615	0	0	1.65227	4	King-biased
780.675	0	0	17491.1	8993.08	0	0	0	18624.3	1	780.68	0	0	0.58685	1.31378	0	0.964147	4	King-biased
780.711	8772.44	8578.84	0	0	0	10463.3	0	9539.58	1	780.71	0	0	0	0.795074	1.53878	0	2	Queen-biased
780.718	4680.97	0	0	0	11489.3	14912.4	0	0	1	780.72	0	0	0	1.73205	0	0	1	Soldier-biased
781.497	0	0	0	0	0	0	40636.9	21690.3	1	781.5	0	0	0	1.73205	0	0	3
781.632	0	9692.27	0	0	0	0	8989.23	10516	1	781.63	0	0	1.73205	0	0	0	3
782.491	0	0	0	0	7503.02	15380.2	0	0	1	782.49	0	0	0	1.03807	1.38651	0	1	Soldier-biased
782.495	0	0	12443.5	9667.92	7129.69	0	0	0	1	782.5	0	0	0	0.952256	0	1.44679	5	Worker-biased
782.51	193304	0	0	33017.1	376821	0	27905.2	10630.8	1	782.51	0	0	1.55988	0	0.752838	0	1	Soldier-biased
782.561	0	0	0	10099	14284.7	12467.9	0	0	1	782.56	0	0	0	0	0	1.73205	1	Soldier-biased
782.565	0	0	0	30105.5	0	17004.1	16732.1	10445.4	1	782.57	0	0	0	1.58328	0	0.702293	4	King-biased
782.577	0	0	41687.9	8590.91	0	0	0	0	1	782.58	0	0	0.274514	0.566517	1.26173	1.00585	5	Worker-biased
782.65	40502.2	0	0	0	42787	18548.9	96005.7	0	1	782.65	0	0	0	0	0	1.73205	3
782.721	0	11563.8	13670.5	6238.77	0	0	0	7977.51	1	782.72	0	0	0.160603	1.67985	0.32452	0.21678	5	Worker-biased
782.726	13985.6	7866.95	14351.7	0	22410.4	0	25491.9	0	1	782.73	0	0	0	0	1.61635	0.622423	1	Soldier-biased
783.652	9037.34	0	11995	10844.2	0	0	0	13683.7	1	783.65	0	0	1.07182	0.313353	1.28776	0.307696	5	Worker-biased
783.655	0	0	0	57840.9	58665.4	10429	0	0	1	783.66	0	0	0.288292	0.341849	1.65361	0.256151	5	Worker-biased
783.73	10756.4	7656.26	0	12281.4	0	8699.04	0	0	1	783.73	0	0	0	1.61548	0.397079	0.482244	2	Queen-biased
784.51	0	0	0	0	0	135535	15019.6	180583	1	784.51	0	0	1.73205	0	0	0	3
784.515	24999.5	0	9430.6	7596.12	63374	181797	0	58625	1	784.52	0	0	0.309443	0.916309	0.335871	1.39707	1	Soldier-biased
784.553	14691.9	49981.2	0	0	0	0	0	0	1	784.55	0	0	0	1.4168	0	0.996328	2	Queen-biased
784.581	0	0	0	0	17315.7	153335	0	123183	1	784.58	0	0	1.34195	0	0.809227	0.73779	1	Soldier-biased
784.585	108995	57513.7	201671	22725.2	15334.6	179476	288788	230592	1	784.59	0	0	0.302374	0	1.70545	0	3
784.651	0	0	78438.4	24757	0	9158.88	0	0	1	784.65	0	0	0	0	0	1.73205	5	Worker-biased
784.657	0	14701.9	11209.2	19411.9	0	7992.44	0	0	1	784.66	0	0	0.770755	0	0	1.55111	5	Worker-biased
785.528	41409.7	0	0	11780.1	0	30548.6	14129.9	69191.1	1	785.53	0	0	0	0	1.73205	0	3
785.57	0	159179	161766	413974	42376.8	0	21991.3	42358.1	1	785.57	0	0	0	1.64847	0.53154	0	5	Worker-biased
785.578	0	0	0	0	0	0	21576.9	12734.7	1	785.58	0	0	0.784951	0.134073	1.53016	0.156483	3
785.586	34190.2	0	0	0	0	36054.2	13990.4	36002.9	1	785.59	0	0	0	0.61171	1.62044	0	3
785.634	0	0	11873.9	23677.6	0	0	0	0	1	785.63	0	0	0	1.18568	0.66969	1.07036	5	Worker-biased
785.639	0	0	0	0	5185.71	8072.81	0	0	1	785.64	0	0	0	1.73205	0	0	1	Soldier-biased
785.66	0	0	0	9432.07	0	0	5748.31	15047.6	1	785.66	0	0	0.580192	0	0.878633	1.37528	3
785.665	7669.19	57270.4	99442.1	12234.4	0	12860.4	132483	71836.9	1	785.67	0	0	0.82198	1.4152	0	0.567061	3
786.5	0	0	0	0	9445.43	14667.5	0	0	1	786.5	0	0	0.883442	0.580202	0.905993	1.03057	1	Soldier-biased
786.51	10194	7860.03	0	0	0	0	0	0	1	786.51	0	0	0.556721	1.40695	0	0.842946	2	Queen-biased
786.515	9120.43	15630.8	11984.1	11712.9	0	40855.6	13749.2	0	1	786.52	0	0	0	1.1118	1.32812	0	1	Soldier-biased
786.525	0	0	0	0	15406.9	0	25413.8	92002.3	1	786.53	0	0	1.34106	0.894499	0.633584	0	3
786.536	0	0	19518.6	0	0	9713.54	12377.2	13935.5	1	786.54	0	0	0	0	0.98648	1.42368	4	King-biased
786.552	0	0	0	0	0	0	9703.33	14144.4	1	786.55	0	0	0.170548	0.116157	1.67256	0.399941	3
786.567	0	28559.7	12069	12648.4	0	9511.55	0	7493.16	1	786.57	0	0	1.73205	0	0	0	2	Queen-biased
786.578	0	0	0	0	0	0	11555.8	10967	1	786.58	0	0	0	0	1.40439	1.01375	3
786.591	87481	0	209524	97680	118607	22960.2	15254424	0	1	786.59	0	0	0.464327	0.625752	0.543251	1.44835	3
786.595	0	0	0	0	43960.5	52090.5	39890.9	0	1	786.6	0	0	0	1.72527	0.153122	0	1	Soldier-biased
786.606	0	0	0	0	0	0	7092.16	21965	1	786.61	0	0	0.729742	1.5199	0.396712	0	3
786.621	0	0	8479.24	4081.71	0	0	0	0	1	786.62	0	0	0.727152	0.206858	0.536433	1.46311	5	Worker-biased
786.63	0	10794.5	12116.2	48200.9	0	0	0	0	1	786.63	0	0	0.457763	1.6557	0.121866	0.185055	5	Worker-biased
786.635	11588.6	0	0	8199.47	0	0	12063.6	12956.2	1	786.64	0	0	0	0	0	1.73205	3
786.646	0	0	9646.84	10400.8	0	0	0	0	1	786.65	0	0	0.840162	0	0.885967	1.22849	5	Worker-biased
786.656	0	12664	12094.7	10380	0	0	0	0	1	786.66	0	0	0	1.73205	0	0	5	Worker-biased
786.665	0	0	0	0	11331.1	11211.4	0	20825.9	1	786.67	0	0	0	0	1.73205	0	1	Soldier-biased
786.677	12144.1	12050.7	0	50306.1	0	0	0	94935.4	1	786.68	0	0	0	0.715431	0	1.57739	3
786.689	7541.03	0	8119.43	5354.17	0	0	8188.9	0	1	786.69	0	0	0.464642	0.799044	0.092016	1.46191	5	Worker-biased
786.698	36036.5	20109	0	0	0	10315	0	0	1	786.7	0	0	0	0	1.73205	0	2	Queen-biased
787.529	0	0	41938.6	12455.8	60299.4	80632.1	34144.1	0	1	787.53	0	0	1.73205	0	0	0	1	Soldier-biased
787.562	0	0	15100.8	11844.7	0	0	0	26772.2	1	787.56	0	0	0.778511	0.745353	1.28505	0.432459	4	King-biased
787.571	0	0	0	0	20989.7	12189.3	0	0	1	787.57	0	0	0	0	0.225342	1.71733	1	Soldier-biased
787.575	0	0	16357.2	0	0	0	17051.8	31502.3	1	787.58	0	0	0	0.989341	0.49235	1.33371	3
787.585	0	515369	267456	341049	146387	378141	623007	348406	1	787.59	0	0	0	0	0	1.73205	4	King-biased
787.595	429098	0	406417	365819	0	364453	51804.4	1.06333e+06	1	787.6	0	0	1.24715	1.07937	0.415352	0.327213	4	King-biased
787.605	94404.3	75499	107664	1.14322e+06	214493	45683.4	60493	108930	1	787.61	0	0	0	0	0	1.73205	5	Worker-biased
787.621	0	0	14778.5	49144.9	0	0	0	0	1	787.62	0	0	0.00993036	0.0348721	0.01607	1.7316	5	Worker-biased
787.635	0	0	9759.4	11788.8	0	0	0	10400.1	1	787.63	0	0	0	0	1.59959	0.664323	5	Worker-biased
787.641	0	0	10807.7	0	10630	9909.34	0	0	1	787.64	0	0	0	0	0	1.73205	1	Soldier-biased
787.645	8388.49	0	0	0	0	0	25543.1	9601.62	1	787.65	0	0	0	1.73205	0	0	3
787.658	0	0	0	0	0	9347.62	5322.57	12309.5	1	787.66	0	0	0.305124	1.70496	0	0	3
787.667	0	10257.1	16074.7	0	0	14294.8	9698.45	59395.5	1	787.67	0	0	0.697757	0.493694	0	1.50645	3
787.679	14389.1	20162.2	0	27874.8	0	0	0	0	1	787.68	0	0	0	1.73205	0	0	2	Queen-biased
787.688	8880.04	20794.1	0	0	0	0	10661.2	0	1	787.69	0	0	0.85028	1.50898	0	0	2	Queen-biased
788.54	14710.4	11909.6	0	0	0	0	0	0	1	788.54	0	0	0	0	1.27223	1.17535	2	Queen-biased
788.545	123898	85296.4	22787.1	105449	18915.7	46487.1	26249.8	105303	1	788.55	0	0	0.380516	0.791174	0	1.49307	2	Queen-biased
788.558	10529.2	23699.3	0	0	0	30972.6	81871.5	0	1	788.56	0	0	0.747329	1.33526	0	0.811534	3
788.61	0	0	72258	71902.8	0	0	0	0	1	788.61	0	0	1.70354	0	0.312973	0	5	Worker-biased
788.615	0	0	99964.3	178095	74774.7	0	52005.6	98036	1	788.62	0	0	0	0.608323	1.57611	0.381852	5	Worker-biased
788.625	0	80719.5	116556	0	72744.2	41403.1	0	186897	1	788.63	0	0	0	1.22869	0	1.22079	4	King-biased
788.637	0	0	13015.2	12594.9	0	0	0	0	1	788.64	0	0	0	0	1.73205	0	5	Worker-biased
788.684	8552.26	10260.4	0	19153.3	0	0	0	0	1	788.68	0	0	0	0.552968	0	1.64141	2	Queen-biased
788.687	0	0	9300.91	6925.62	0	0	0	0	1	788.69	0	0	0.655462	0.773914	0.66711	1.23547	5	Worker-biased
789.52	160942	10140.5	0	279456	71087	178842	0	98329.3	1	789.52	0	0	0.506069	0.91076	0.429828	1.31516	1	Soldier-biased
789.545	6350.46	33315.5	38077	0	7413.16	0	29928.4	148045	1	789.55	0	0	0.226372	1.66662	0.346648	0.225732	3
789.6	0	0	0	0	0	33563.9	64669.3	70912.5	1	789.6	0	0	0	1.73205	0	0	3
789.609	0	23145.5	0	0	42547.5	11500.7	0	3.77803e+06	1	789.61	0	0	0	1.55987	0	0.752862	3
789.615	0	0	0	0	39409.9	18430.5	0	87490.6	1	789.62	0	0	0	0.806551	1.5328	0	3
789.625	15780	21594.8	18349.8	56367.3	0	25283.3	11233	0	1	789.63	0	0	0.402117	0	0	1.68473	5	Worker-biased
789.635	0	0	14074.1	12456.6	0	0	0	0	1	789.64	0	0	0	0	0.811286	1.5303	5	Worker-biased
789.648	5229.61	12185.3	6947.12	0	0	0	10891.7	0	1	789.65	0	0	0.243074	0.380939	0.338757	1.63739	2	Queen-biased
789.657	0	10751.3	9935.25	13178.3	0	0	12112.8	0	1	789.66	0	0	1.34805	1.08755	0	0	5	Worker-biased
789.669	0	0	0	0	0	0	10677.9	9841.28	1	789.67	0	0	1.63004	0	0	0.585636	3
789.678	12003.9	10566	10157.5	10104.7	0	0	0	42184.7	1	789.68	0	0	1.73205	0	0	0	3
789.685	5137.68	0	0	0	0	0	10980.9	7911.84	1	789.69	0	0	1.26695	0.776641	0.3961	0.796727	3
789.696	0	0	7032.54	0	0	0	7235.17	4634.03	1	789.7	0	0	0.630775	0	0.570772	1.50875	4	King-biased
789.732	0	0	0	0	0	0	5590.73	4856.95	1	789.73	0	0	0	1.73205	0	0	3
790.51	0	0	0	0	10749.5	68140.2	0	0	1	790.51	0	0	0	1.48332	0.398889	0.800403	1	Soldier-biased
790.515	0	0	44076.2	0	12848.8	145682	0	0	1	790.52	0	0	0.535908	0.77383	0.75784	1.24083	1	Soldier-biased
790.525	76002.6	30232.9	0	25915.8	18553.7	15654.4	20291.4	34446.5	1	790.53	0	0	0	1.73205	0	0	2	Queen-biased
790.546	0	0	0	0	0	0	12388.1	9092.47	1	790.55	0	0	1.21371	1.23568	0	0	3
790.555	0	10873.1	0	0	33374.9	45087.8	14459.3	21143	1	790.56	0	0	0	1.73205	0	0	1	Soldier-biased
790.565	0	0	0	0	0	0	182947	83730.1	1	790.57	0	0	0.699418	1.14247	1.02176	0.401989	3
790.583	14047.5	9240.63	9513.42	9975.34	0	0	0	0	1	790.58	0	0	0.368539	0.353776	0.0688761	1.65357	2	Queen-biased
790.585	11421.3	10760.4	0	0	0	0	0	0	1	790.59	0	0	0	0	0.416214	1.6813	2	Queen-biased
790.612	0	0	0	100682	12712.5	110882	20209.9	0	1	790.61	0	0	0.0106098	0	0.0247756	1.73184	5	Worker-biased
790.617	0	0	0	0	6277.55	15115.6	0	8718.63	1	790.62	0	0	0	0	0.955197	1.44485	1	Soldier-biased
790.625	11268.8	11497.6	0	11565.6	0	10665.3	11951.6	16160.8	1	790.63	0	0	0.735581	1.47052	0.497606	0.221079	3
790.662	0	0	12238.1	5157.91	11423.4	0	9796.79	0	1	790.66	0	0	0	1.73205	0	0	4	King-biased
790.67	6504.51	0	8479.2	12945	0	0	9180.42	0	1	790.67	0	0	1.39109	0.55493	0	0.870017	5	Worker-biased
790.691	12509.1	0	10063.8	4483.34	18890.6	46983.4	30736.9	36895.6	1	790.69	0	0	0.659803	1.41848	0	0.743361	3
790.696	0	0	5946.62	0	0	0	6251.12	5206.37	1	790.7	0	0	0	0	0	1.73205	3
791.56	0	0	0	0	10958.6	27313.1	0	47451.5	1	791.56	0	0	0.752398	0.675468	0	1.40629	3
791.565	29545.9	31824.6	0	0	0	0	0	35627.7	1	791.57	0	0	0.454507	0	0	1.67135	2	Queen-biased
791.58	12479.6	0	9560.55	78931.9	0	27699.5	39886.8	0	1	791.58	0	0	0	0.882905	0	1.49013	5	Worker-biased
791.585	0	0	18025.3	16327.1	0	0	22122.3	0	1	791.59	0	0	0	0	0	1.73205	4	King-biased
791.63	0	0	0	0	0	0	9134.59	5901.91	1	791.63	0	0	0	0	1.73205	0	3
791.638	0	0	0	10827.1	0	0	15716.6	13850.3	1	791.64	0	0	0	0.463962	1.66875	0	3
791.654	0	0	11138	10600.5	0	0	0	0	1	791.65	0	0	1.44908	0.353499	0.466609	0.746641	5	Worker-biased
791.659	0	0	23531	20454.3	0	0	0	0	1	791.66	0	0	0	0	0	1.73205	5	Worker-biased
792.529	0	0	26486.3	17396.4	14443.4	31183.1	16058	12131.1	1	792.53	0	0	0.216853	0	1.56486	0.710054	4	King-biased
792.536	0	0	0	0	16752.4	43974.4	0	0	1	792.54	0	0	0	0	0	1.73205	1	Soldier-biased
792.547	10369.9	10325.7	0	0	0	0	0	0	1	792.55	0	0	1.3283	1.11159	0	0	2	Queen-biased
792.6	0	17805.4	0	0	0	0	16335.2	15628.7	1	792.6	0	0	1.73205	0	0	0	3
792.608	0	0	0	0	0	0	9704.47	5435.66	1	792.61	0	0	0	1.08524	1.33221	0.21784	3
792.616	0	0	0	0	0	0	12179.8	11495.8	1	792.62	0	0	0	0	1.60396	0.653683	3
792.626	11979.3	16658.4	0	0	0	0	11027.5	0	1	792.63	0	0	0.999615	0.507816	0.468285	1.23434	2	Queen-biased
792.64	9880.91	6922.14	0	0	0	0	0	8774.85	1	792.64	0	0	0	1.30992	0.86018	0.737698	2	Queen-biased
792.65	4759.37	0	0	0	0	0	9265.41	5841.49	1	792.65	0	0	0.465565	1.53345	0	0.657096	3
792.656	0	11295.5	0	0	8236.1	11029.7	0	0	1	792.66	0	0	0.224892	0.261534	1.1843	1.21592	1	Soldier-biased
792.665	0	0	24873.9	42170.6	0	20309.5	0	0	1	792.67	0	0	0	0.797895	0	1.53732	5	Worker-biased
792.682	6988.76	0	9792.52	10688.9	0	0	7703.45	0	1	792.68	0	0	0	0	1.08737	1.34819	5	Worker-biased
792.687	0	0	0	0	0	0	10451.1	5236.06	1	792.69	0	0	1.49793	0	0	0.8696	3
792.697	0	0	8226.69	0	0	11865.6	15173.9	41976.3	1	792.7	0	0	0.212519	1.50697	0.471705	0.679246	3
792.71	6729.99	9326.98	0	0	34419.4	0	0	0	1	792.71	0	0	0	1.45622	0	0.937777	1	Soldier-biased
792.716	10209.9	6476.92	0	0	0	0	0	0	1	792.72	0	0	0	0	0	1.73205	2	Queen-biased
793.529	0	9272.01	0	0	7633.96	9153.7	0	0	1	793.53	0	0	0	0.595584	0	1.62643	1	Soldier-biased
793.63	0	0	0	9411.15	0	15470.9	26253.8	11851.4	1	793.63	0	0	0	1.73205	0	0	3
793.673	0	0	0	0	0	0	9979.89	14149	1	793.67	0	0	0	1.73205	0	0	3
793.675	0	393567	37051.8	149197	144810	17743	39685.3	296936	1	793.68	0	0	0	1.09683	1.14041	0.704574	2	Queen-biased
794.529	15099.3	11005.2	20075.4	16618.9	0	0	0	0	1	794.53	0	0	0	0	1.73205	0	5	Worker-biased
794.545	17578.9	0	24726.6	17160.7	62549.6	37503.4	179617	36320.5	1	794.55	0	0	1.73205	0	0	0	3
794.556	0	12339.9	0	0	154844	9566.69	0	0	1	794.56	0	0	0.842882	0	0	1.51313	1	Soldier-biased
794.566	0	0	0	0	0	0	52590.5	32342.2	1	794.57	0	0	0	0	0	1.73205	3
794.577	0	0	10431.3	15421.9	0	0	0	0	1	794.58	0	0	0	0	0	1.73205	5	Worker-biased
794.612	18780.7	5861.62	0	0	0	0	0	0	1	794.61	0	0	1.61635	0	0	0.622412	2	Queen-biased
794.617	8522.49	6141.21	0	0	0	0	0	0	1	794.62	0	0	1.53531	0	0	0.801765	2	Queen-biased
794.67	8588.79	212441	0	7358.72	9229.29	9571.87	0	0	1	794.67	0	0	0.520458	0	0	1.65201	2	Queen-biased
794.678	9470.84	10795.2	0	6698.15	0	32871.2	89725.7	10420.1	1	794.68	0	0	0.876036	0	1.49418	0	3
794.692	17018.6	9881.86	0	0	0	0	0	0	1	794.69	0	0	0	1.65766	0.502149	0	2	Queen-biased
794.72	10853	9860	0	9353.99	0	0	0	120038	1	794.72	0	0	0.52696	1.54432	0	0.580848	3
794.725	0	11999.2	0	11495	0	12526.5	103475	7795.29	1	794.73	0	0	0	0	0	1.73205	3
795.533	0	0	0	0	36358.6	16881.4	0	0	1	795.53	0	0	0	0.241731	0.348655	1.67929	1	Soldier-biased
795.589	0	0	12699	10954.3	0	0	29220.9	0	1	795.59	0	0	0.732256	0	1.56965	0	4	King-biased
795.611	0	25341.3	21589.8	0	0	0	62715	28887	1	795.61	0	0	1.73205	0	0	0	3
795.68	0	0	7130.89	0	0	0	10031.9	5011.19	1	795.68	0	0	0.837397	0	1.51617	0	3
795.686	0	0	0	0	6269.32	5274.98	0	12328.8	1	795.69	0	0	0	0.386369	0.63515	1.56439	3
796.537	0	0	0	0	0	0	9226.5	14708.5	1	796.54	0	0	0	0	0	1.73205	3
796.545	0	0	21533.6	8737.91	0	0	0	0	1	796.55	0	0	1.18787	0.562141	0.49062	1.016	5	Worker-biased
796.556	0	0	12688.1	0	0	0	8035.66	19859.7	1	796.56	0	0	1.00404	1.41135	0	0	3
796.58	0	0	0	0	0	0	24753.1	93347.8	1	796.58	0	0	0.125667	0.299441	0.715253	1.54368	3
796.585	16094.9	0	161149	0	21167.4	101177	17284	32593.4	1	796.59	0	0	0.129636	0	1.72719	0	5	Worker-biased
796.62	16356.6	43721.7	35175.2	20859.3	0	93363.1	13102	0	1	796.62	0	0	0	0	0	1.73205	1	Soldier-biased
796.625	11256.6	30398.7	0	0	0	0	10022.3	0	1	796.63	0	0	0	1.73205	0	0	2	Queen-biased
796.671	0	0	0	0	12093	10202.6	0	0	1	796.67	0	0	1.73205	0	0	0	1	Soldier-biased
796.676	10402.6	0	10153.3	0	0	0	7929.07	7131.17	1	796.68	0	0	1.73205	0	0	0	3
796.7	0	0	9981.19	27346.4	0	0	0	6996.84	1	796.7	0	0	1.72487	0.0574258	0.14672	0	5	Worker-biased
796.705	0	0	11843	29765.2	0	0	0	0	1	796.71	0	0	0.326401	0.107879	0.529417	1.61293	5	Worker-biased
796.719	6118.99	0	5956.52	0	0	0	8239.57	5609	1	796.72	0	0	1.73205	0	0	0	3
796.729	0	0	6770.87	0	0	0	7483.33	29277.8	1	796.73	0	0	0.293656	0.132615	0	1.70182	3
796.736	0	16672.5	17434.2	41155.5	0	0	0	0	1	796.74	0	0	0.183598	0.175884	0.191666	1.70253	5	Worker-biased
796.746	0	0	0	0	7478.41	8703.19	0	0	1	796.75	0	0	0	0	1.73205	0	1	Soldier-biased
796.759	0	0	0	0	13415.9	11915.6	0	0	1	796.76	0	0	0	1.08975	0	1.34627	1	Soldier-biased
796.767	8469.21	5760.7	0	0	0	7052.17	0	0	1	796.77	0	0	0.450345	0.383676	0	1.62788	2	Queen-biased
796.778	0	0	10791.2	4693.24	0	0	0	0	1	796.78	0	0	0	0.741909	0	1.56511	5	Worker-biased
797.529	43284.2	31810.8	85406.1	15543.1	80264	13037.8	417413	0	1	797.53	0	0	0	0	1.18386	1.26431	3
797.545	0	0	25645.8	0	14845.4	0	14321	40826.3	1	797.55	0	0	0	0	0	1.73205	3
[truncated: 1,016 more rows]
