# Supplementary material for: The royal food of termites shows king and queen specificity
Source: PNAS Nexus. 2023 Jul 4;2(7):pgad222. doi: 10.1093/pnasnexus/pgad222 (PMC10338896; doi:10.1093/pnasnexus/pgad222)
Supplement: pgad222_Supplementary_Data [file pgad222_supplementary_data.zip › PNASNEXUS-PNASNEXUS-2023-00231R-s07.xlsx]

## Sheet: KF and QF - Peptides
mz	KF_MT548	KF_MT552	QF_MT548	QF_MT552	KF_mean	QF_mean	Diff	Average	logA	EPI	Bias	MS2	mz.01
362.225	5330.84	29255.8	22513.8	10728.7	17293.3	16621.2	-672.105	16957.3	4.22936	-0.0198176	Common to KF & QF	1	362.22
362.225	6696.86	56122	24144.7	13203.3	31409.4	18674	-12735.4	25041.7	4.39866	-0.254284	Common to KF & QF	1	362.23
384.242	96447.9	0	0	0	48224	0	-48224	24112	4.38223	-1	KF-biased	1	384.24
384.246	238254	51024.3	149372	48373	144639	98872.6	-45766.5	121756	5.08549	-0.187944	Common to KF & QF	1	384.25
392.75	2978.64	1722.07	0	1757.46	2350.36	878.728	-1471.63	1614.54	3.20805	-0.455742	KF-biased	1	392.75
392.758	0	2225.54	0	0	1112.77	0	-1112.77	556.384	2.74537	-1	KF-biased	1	392.76
399.761	0	2196.15	0	0	1098.08	0	-1098.08	549.038	2.7396	-1	KF-biased	1	399.76
399.766	0	3427.52	0	0	1713.76	0	-1713.76	856.879	2.93292	-1	KF-biased	1	399.77
406.252	53160.9	654570	297679	79346	353866	188512	-165353	271189	5.43327	-0.304867	Common to KF & QF	1	406.25
406.259	3645.44	3438.77	5988.65	8448.51	3542.1	7218.58	3676.47	5380.34	3.73081	0.341658	QF-biased	1	406.26
414.762	142450	88279.2	61090.6	122215	115365	91653	-23711.6	103509	5.01498	-0.114539	Common to KF & QF	1	414.76
414.767	0	1990.99	0	0	995.494	0	-995.494	497.747	2.69701	-1	KF-biased	1	414.77
421.77	5620.71	8027.77	2445.44	3352.05	6824.24	2898.75	-3925.49	4861.49	3.68677	-0.403733	KF-biased	1	421.77
421.779	1325.41	1619.19	0	0	1472.3	0	-1472.3	736.148	2.86697	-1	KF-biased	1	421.78
436.775	163309	111944	80865.1	129031	137626	104948	-32678.4	121287	5.08382	-0.134715	Common to KF & QF	1	436.77
436.775	40553	16893.2	24844.8	23448.5	28723.1	24146.6	-4576.47	26434.9	4.42218	-0.0865613	Common to KF & QF	1	436.78
448.12	7752.76	19872.6	6746.26	2357.53	13812.7	4551.9	-9260.78	9182.29	3.96295	-0.504274	KF-biased	1	448.12
448.125	34596.2	0	0	0	17298.1	0	-17298.1	8649.05	3.93697	-1	KF-biased	1	448.13
450.274	49470.2	38791.8	15604.5	52098.3	44131	33851.4	-10279.6	38991.2	4.59097	-0.13182	Common to KF & QF	1	450.27
450.275	0	22542	10164.5	5155.24	11271	7659.87	-3611.13	9465.44	3.97614	-0.190753	Common to KF & QF	1	450.28
458.794	0	1518.03	1519.25	0	759.016	759.624	0.6073	759.32	2.88042	0.000399897	Common to KF & QF	1	458.79
458.796	0	1713.33	0	0	856.663	0	-856.663	428.332	2.63178	-1	KF-biased	1	458.8
467.301	32846.1	74284.1	36395.6	57500.4	53565.1	46948	-6617.08	50256.5	4.70119	-0.065833	Common to KF & QF	1	467.3
467.315	0	0	0	6701.23	0	3350.62	3350.62	1675.31	3.22409	1	QF-biased	1	467.31
467.322	13810.2	19925.4	13247.6	18668.8	16867.8	15958.2	-909.604	16413	4.21519	-0.0277099	Common to KF & QF	1	467.32
467.334	0	14749.5	0	5817.08	7374.77	2908.54	-4466.23	5141.66	3.7111	-0.434318	KF-biased	1	467.33
467.337	0	5137.67	6206.73	8205.29	2568.84	7206.01	4637.17	4887.42	3.68908	0.474399	QF-biased	1	467.34
467.347	2173.07	1648.48	0	0	1910.78	0	-1910.78	955.388	2.98018	-1	KF-biased	1	467.35
467.358	0	0	47111.6	3503.52	0	25307.5	25307.5	12653.8	4.10222	1	QF-biased	1	467.36
467.373	0	18894.8	11286.1	15182	9447.4	13234.1	3786.65	11340.7	4.05464	0.166949	Common to KF & QF	1	467.37
467.375	0	8435.3	8203.48	9789.21	4217.65	8996.34	4778.7	6607	3.82	0.361639	QF-biased	1	467.38
467.393	0	0	0	1790.78	0	895.388	895.388	447.694	2.65098	1	QF-biased	1	467.39
467.396	0	0	0	1512.25	0	756.127	756.127	378.063	2.57756	1	QF-biased	1	467.4
480.801	44852.8	45562.2	25074.8	50620.6	45207.5	37847.7	-7359.79	41527.6	4.61834	-0.0886132	Common to KF & QF	1	480.8
480.81	0	1471.63	1503.77	0	735.817	751.887	16.0695	743.852	2.87149	0.0108015	Common to KF & QF	1	480.81
480.823	0	6696.9	0	0	3348.45	0	-3348.45	1674.22	3.22381	-1	KF-biased	1	480.82
480.83	1689.16	0	0	1354.87	844.578	677.433	-167.145	761.006	2.88139	-0.109818	Common to KF & QF	1	480.83
480.837	2260.78	0	1355.14	0	1130.39	677.572	-452.819	903.981	2.95616	-0.250458	Common to KF & QF	1	480.84
480.852	0	0	0	1906.63	0	953.315	953.315	476.658	2.67821	1	QF-biased	1	480.85
480.858	0	0	0	2233.13	0	1116.57	1116.57	558.284	2.74685	1	QF-biased	1	480.86
480.868	0	0	0	1850.82	0	925.408	925.408	462.704	2.6653	1	QF-biased	1	480.87
480.877	1632.18	0	1457.73	0	816.091	728.866	-87.2257	772.478	2.88789	-0.0564583	Common to KF & QF	1	480.88
480.893	0	0	0	6982.77	0	3491.38	3491.38	1745.69	3.24197	1	QF-biased	1	480.89
480.897	0	0	1530.26	1469.24	0	1499.75	1499.75	749.873	2.87499	1	QF-biased	1	480.9
489.314	34858.3	28694	15791	28494.5	31776.2	22142.7	-9633.41	26959.4	4.43071	-0.178665	Common to KF & QF	1	489.31
489.315	2015.26	8553.53	6798.03	5118.44	5284.4	5958.24	673.839	5621.32	3.74984	0.059936	Common to KF & QF	1	489.32
491.251	14095.6	71241	5951.08	20826.4	42668.3	13388.8	-29279.5	28028.5	4.4476	-0.522317	KF-biased	1	491.25
491.259	1914.84	2668.73	1700.22	0	2291.78	850.111	-1441.67	1570.95	3.19616	-0.458855	KF-biased	1	491.26
494.77	30172.9	17515.5	0	0	23844.2	0	-23844.2	11922.1	4.07635	-1	KF-biased	1	494.77
494.776	0	0	1710.06	2137.06	0	1923.56	1923.56	961.781	2.98308	1	QF-biased	1	494.78
511.332	275931	76138.3	167290	122407	176035	144848	-31186.4	160442	5.20532	-0.0971891	Common to KF & QF	1	511.33
511.336	4081.94	0	0	1483.86	2040.97	741.932	-1299.04	1391.45	3.14347	-0.466792	KF-biased	1	511.34
524.772	25695.2	18054.3	0	0	21874.7	0	-21874.7	10937.4	4.03891	-1	KF-biased	1	524.77
524.778	1399.82	1555.81	0	1568.24	1477.81	784.121	-693.691	1130.97	3.05345	-0.306681	Common to KF & QF	1	524.78
528.27	12280.4	62339.6	4823.65	16257.4	37310	10540.5	-26769.5	23925.2	4.37886	-0.55944	KF-biased	1	528.27
528.28	0	7504.35	2368.43	0	3752.17	1184.21	-2567.96	2468.19	3.39238	-0.52021	KF-biased	1	528.28
566.293	19739.4	49147.7	5794.28	38849.9	34443.5	22322.1	-12121.4	28382.8	4.45306	-0.213535	Common to KF & QF	1	566.29
566.298	8814.57	0	0	0	4407.28	0	-4407.28	2203.64	3.34314	-1	KF-biased	1	566.3
572.283	7416.57	6785.85	8989.9	6984.81	7101.21	7987.36	886.145	7544.28	3.87762	0.0587296	Common to KF & QF	1	572.28
572.285	4159.55	2505.64	2385.98	3229.13	3332.59	2807.55	-525.039	3070.07	3.48715	-0.0855093	Common to KF & QF	1	572.29
606.27	84449.9	60228.3	0	0	72339.1	0	-72339.1	36169.5	4.55834	-1	KF-biased	1	606.27
606.28	0	37869.1	0	16260.7	18934.6	8130.33	-10804.2	13532.5	4.13138	-0.399197	KF-biased	1	606.28
668.18	3184.02	25084.6	3546.19	3001.07	14134.3	3273.63	-10860.7	8703.98	3.93972	-0.623893	KF-biased	1	668.18
668.189	193027	0	0	0	96513.3	0	-96513.3	48256.6	4.68356	-1	KF-biased	1	668.19
669.183	1971.28	2859.98	1722.11	1447.01	2415.63	1584.56	-831.063	2000.1	3.30105	-0.207756	Common to KF & QF	1	669.18
669.187	144692	0	2060.55	0	72346	1030.28	-71315.8	36688.2	4.56453	-0.971918	KF-biased	1	669.19
706.54	14228.4	19165.8	47414.9	9672.28	16697.1	28543.6	11846.5	22620.4	4.3545	0.261855	Common to KF & QF	1	706.54
706.55	96748.3	0	0	0	48374.1	0	-48374.1	24187.1	4.38358	-1	KF-biased	1	706.55
707.541	5711.76	75360.7	125152	56986.3	40536.2	91069.3	50533.1	65802.7	4.81824	0.383974	QF-biased	1	707.54
707.545	4870.02	10280	0	0	7575	0	-7575	3787.5	3.57835	-1	KF-biased	1	707.55
778.233	0	429722	446537	269168	214861	357852	142991	286357	5.45691	0.249674	Common to KF & QF	1	778.23
778.235	0	43009.7	61687.1	39675.2	21504.8	50681.2	29176.3	36093	4.55742	0.404183	QF-biased	1	778.24
779.232	0	225423	204048	108321	112711	156185	43473.2	134448	5.12855	0.161673	Common to KF & QF	1	779.23
779.235	0	85644.4	2089.61	18888.7	42822.2	10489.1	-32333.1	26655.7	4.42579	-0.606495	KF-biased	1	779.24
850.252	0	847492	384010	909642	423746	646826	223080	535286	5.72859	0.208375	Common to KF & QF	1	850.25
850.255	2746.5	17134.7	0	21295.1	9940.58	10647.5	706.945	10294.1	4.01259	0.0343375	Common to KF & QF	1	850.26
850.581	0	159009	102814	153748	79504.7	128281	48776.7	103893	5.01659	0.234745	Common to KF & QF	1	850.58
850.586	136333	0	0	0	68166.4	0	-68166.4	34083.2	4.53254	-1	KF-biased	1	850.59
857.893	30565.7	116252	0	12109.9	73409	6054.97	-67354	39732	4.59914	-0.847605	KF-biased	1	857.89
857.898	0	3097.17	2106.62	1845.96	1548.59	1976.29	427.708	1762.44	3.24611	0.12134	Common to KF & QF	1	857.9
893.42	3383.52	5253.33	2471.56	3904.92	4318.43	3188.24	-1130.18	3753.33	3.57442	-0.150557	Common to KF & QF	1	893.42
893.426	2418.65	3834.13	3002.91	2511.6	3126.39	2757.25	-369.138	2941.82	3.46862	-0.0627397	Common to KF & QF	1	893.43
990.352	23187.5	42507.4	29426.3	37031.6	32847.4	33228.9	381.516	33038.2	4.51902	0.00577386	Common to KF & QF	1	990.35
990.359	3965.4	2827.75	2086	2277.82	3396.57	2181.91	-1214.66	2789.24	3.44549	-0.21774	Common to KF & QF	1	990.36
1069.38	40756.7	30315.4	30038.2	41990.4	35536.1	36014.3	478.273	35775.2	4.55358	0.00668442	Common to KF & QF	1	1069.38
1069.39	0	8570.32	3671.09	0	4285.16	1835.55	-2449.61	3060.35	3.48577	-0.400217	KF-biased	1	1069.39
1206.88	15343.9	94220.6	5782.52	36113.5	54782.2	20948	-33834.2	37865.1	4.57824	-0.446772	KF-biased	1	1206.88
1206.89	0	6990.1	0	0	3495.05	0	-3495.05	1747.52	3.24242	-1	KF-biased	1	1206.89
1222.35	0	39602.4	5817.96	41954.5	19801.2	23886.2	4085.03	21843.7	4.33933	0.0935059	Common to KF & QF	1	1222.35
1222.36	0	31196.5	0	0	15598.2	0	-15598.2	7799.12	3.89205	-1	KF-biased	1	1222.36
1223.34	0	46589.5	514474	50427.1	23294.8	282450	259156	152873	5.18433	0.84762	QF-biased	1	1223.34
1223.35	0	22923.5	549627	66834.3	11461.8	308231	296769	159846	5.2037	0.928295	QF-biased	1	1223.35
1223.36	9589.21	0	2261.19	0	4794.61	1130.59	-3664.01	2962.6	3.47167	-0.618378	KF-biased	1	1223.36
1223.85	0	227525	63175.7	132477	113762	97826.4	-15936	105794	5.02446	-0.0753159	Common to KF & QF	1	1223.85
1223.86	0	159371	49330.4	163855	79685.7	106593	26907.1	93139.2	4.96913	0.144445	Common to KF & QF	1	1223.86
1320.63	18815.5	0	5136.36	29672.9	9407.74	17404.6	7996.88	13406.2	4.12731	0.298253	Common to KF & QF	1	1320.63
1320.64	9796.37	0	0	0	4898.18	0	-4898.18	2449.09	3.38901	-1	KF-biased	1	1320.64
1339.62	53935	232314	48837	134048	143125	91442.4	-51682.3	117283	5.06924	-0.22033	Common to KF & QF	1	1339.62
1339.63	0	5627.39	8412.46	5043.08	2813.7	6727.77	3914.08	4770.73	3.67859	0.410217	QF-biased	1	1339.63
1362.22	0	2250.63	2320.22	3139.12	1125.32	2729.67	1604.35	1927.49	3.28499	0.416176	QF-biased	1	1362.22
1362.23	0	5777.58	0	0	2888.79	0	-2888.79	1444.4	3.15969	-1	KF-biased	1	1362.23
1378.52	6808.56	8086.87	6692.49	8951.53	7447.72	7822.01	374.295	7634.86	3.8828	0.0245122	Common to KF & QF	1	1378.52
1378.53	0	6788.91	3841.71	5520.49	3394.46	4681.1	1286.64	4037.78	3.60614	0.159326	Common to KF & QF	1	1378.53
1384.24	0	5284.26	0	0	2642.13	0	-2642.13	1321.06	3.12092	-1	KF-biased	1	1384.24
1384.25	0	3845.9	2296.52	0	1922.95	1148.26	-774.69	1535.61	3.18628	-0.252242	Common to KF & QF	1	1384.25
1392.75	0	0	0	5722.12	0	2861.06	2861.06	1430.53	3.1555	1	QF-biased	1	1392.75
1392.76	9990.67	0	0	0	4995.33	0	-4995.33	2497.67	3.39753	-1	KF-biased	1	1392.76
1399.76	0	0	3930.47	4015.16	0	3972.81	3972.81	1986.41	3.29807	1	QF-biased	1	1399.76
1399.77	6833.08	3838.08	0	0	5335.58	0	-5335.58	2667.79	3.42615	-1	KF-biased	1	1399.77
1406.25	0	2224.95	0	2068.85	1112.47	1034.42	-78.052	1073.45	3.03078	-0.0363557	Common to KF & QF	1	1406.25
1414.76	3847.71	0	0	0	1923.86	0	-1923.86	961.928	2.98314	-1	KF-biased	1	1414.76
1414.77	0	0	4560.71	0	0	2280.35	2280.35	1140.18	3.05697	1	QF-biased	1	1414.77
1421.77	0	6634.78	0	0	3317.39	0	-3317.39	1658.69	3.21977	-1	KF-biased	1	1421.77
1421.78	0	4339.77	0	0	2169.89	0	-2169.89	1084.94	3.03541	-1	KF-biased	1	1421.78
1436.77	1912.2	3160.01	0	0	2536.11	0	-2536.11	1268.05	3.10314	-1	KF-biased	1	1436.77
1436.78	0	7200.25	0	0	3600.12	0	-3600.12	1800.06	3.25529	-1	KF-biased	1	1436.78
1448.12	0	0	0	4017.93	0	2008.96	2008.96	1004.48	3.00194	1	QF-biased	1	1448.12
1448.13	0	0	14455.1	0	0	7227.53	7227.53	3613.76	3.55796	1	QF-biased	1	1448.13
1450.27	2726.56	0	0	0	1363.28	0	-1363.28	681.639	2.83355	-1	KF-biased	1	1450.27
1450.28	2319.52	0	0	2261.98	1159.76	1130.99	-28.7723	1145.37	3.05895	-0.0125602	Common to KF & QF	1	1450.28
1458.79	0	0	7280.84	0	0	3640.42	3640.42	1820.21	3.26012	1	QF-biased	1	1458.79
1458.8	0	0	0	3255.83	0	1627.92	1627.92	813.958	2.9106	1	QF-biased	1	1458.8
1467.3	0	0	0	7064.35	0	3532.18	3532.18	1766.09	3.24701	1	QF-biased	1	1467.3
1467.31	16505.3	0	0	0	8252.66	0	-8252.66	4126.33	3.61556	-1	KF-biased	1	1467.31
1467.32	6579.18	0	0	2258.17	3289.59	1129.08	-2160.51	2209.34	3.34426	-0.488949	KF-biased	1	1467.32
1467.33	0	6064.83	0	0	3032.41	0	-3032.41	1516.21	3.18076	-1	KF-biased	1	1467.33
1467.34	0	0	3960.32	0	0	1980.16	1980.16	990.081	2.99567	1	QF-biased	1	1467.34
1467.35	0	2506.26	0	2493.94	1253.13	1246.97	-6.16005	1250.05	3.09693	-0.00246392	Common to KF & QF	1	1467.35
1467.36	0	8775.7	0	0	4387.85	0	-4387.85	2193.93	3.34122	-1	KF-biased	1	1467.36
1467.37	0	0	4761.12	4555.68	0	4658.4	4658.4	2329.2	3.36721	1	QF-biased	1	1467.37
1467.38	0	8470.86	0	0	4235.43	0	-4235.43	2117.71	3.32587	-1	KF-biased	1	1467.38
1467.39	0	0	5387.47	0	0	2693.73	2693.73	1346.87	3.12932	1	QF-biased	1	1467.39
1467.4	0	0	0	4081.78	0	2040.89	2040.89	1020.45	3.00879	1	QF-biased	1	1467.4
1480.8	2166.98	0	4960.38	0	1083.49	2480.19	1396.7	1781.84	3.25087	0.391927	QF-biased	1	1480.8
1480.81	0	4305.21	0	0	2152.61	0	-2152.61	1076.3	3.03193	-1	KF-biased	1	1480.81
1480.82	8069.87	0	0	0	4034.93	0	-4034.93	2017.47	3.30481	-1	KF-biased	1	1480.82
1480.83	3905.49	0	0	0	1952.75	0	-1952.75	976.373	2.98962	-1	KF-biased	1	1480.83
1480.84	0	2600.83	0	2928.74	1300.42	1464.37	163.953	1382.39	3.14063	0.0593006	Common to KF & QF	1	1480.84
1480.85	4743.27	0	0	0	2371.64	0	-2371.64	1185.82	3.07402	-1	KF-biased	1	1480.85
1480.86	0	6685.9	0	0	3342.95	0	-3342.95	1671.48	3.2231	-1	KF-biased	1	1480.86
1480.87	0	3445.18	2066.27	2801.51	1722.59	2433.89	711.3	2078.24	3.3177	0.17113	Common to KF & QF	1	1480.87
1480.88	0	0	5567.95	0	0	2783.98	2783.98	1391.99	3.14364	1	QF-biased	1	1480.88
1480.89	0	0	0	5084.2	0	2542.1	2542.1	1271.05	3.10416	1	QF-biased	1	1480.89
1480.9	5941.18	0	0	0	2970.59	0	-2970.59	1485.3	3.17181	-1	KF-biased	1	1480.9
1489.31	0	2153.37	0	0	1076.68	0	-1076.68	538.342	2.73106	-1	KF-biased	1	1489.31
1489.32	2910.01	0	0	0	1455	0	-1455	727.501	2.86183	-1	KF-biased	1	1489.32
1491.25	0	6040.79	0	0	3020.39	0	-3020.39	1510.2	3.17903	-1	KF-biased	1	1491.25
1491.26	3805.97	0	2215.97	0	1902.99	1107.99	-795.001	1505.49	3.17768	-0.264035	Common to KF & QF	1	1491.26
1494.77	0	5371.1	0	0	2685.55	0	-2685.55	1342.78	3.128	-1	KF-biased	1	1494.77
1503.02	31906954	0	69870	10075456	15953477	5.07266e+06	-1.08808e+07	1.05131e+07	7.02173	-0.51749	KF-biased	1	1503.02
1503.03	71024.4	139078	19128.6	0	105051	9564.31	-95486.8	57307.7	4.75821	-0.833106	KF-biased	1	1503.03
1511.33	3699.77	0	0	0	1849.89	0	-1849.89	924.943	2.96612	-1	KF-biased	1	1511.33
1511.34	0	0	4175.6	0	0	2087.8	2087.8	1043.9	3.01866	1	QF-biased	1	1511.34
1524.77	0	3143.3	4347.71	0	1571.65	2173.85	602.201	1872.75	3.27248	0.16078	Common to KF & QF	1	1524.77
1524.78	0	3330.12	0	0	1665.06	0	-1665.06	832.531	2.9204	-1	KF-biased	1	1524.78
1528.27	0	4458.51	0	0	2229.25	0	-2229.25	1114.63	3.04713	-1	KF-biased	1	1528.27
1528.28	0	2378.27	6165.78	0	1189.13	3082.89	1893.75	2136.01	3.3296	0.443292	QF-biased	1	1528.28
1566.29	0	9273.91	0	0	4636.95	0	-4636.95	2318.48	3.3652	-1	KF-biased	1	1566.29
1566.3	0	0	0	4515.09	0	2257.55	2257.55	1128.77	3.05261	1	QF-biased	1	1566.3
1572.29	0	0	9496.89	0	0	4748.45	4748.45	2374.22	3.37552	1	QF-biased	1	1572.29
1606.27	11615.7	0	0	0	5807.85	0	-5807.85	2903.92	3.46299	-1	KF-biased	1	1606.27
1606.28	0	0	4064.4	3618.74	0	3841.57	3841.57	1920.78	3.28348	1	QF-biased	1	1606.28
1668.18	2024.01	0	0	0	1012	0	-1012	506.002	2.70415	-1	KF-biased	1	1668.18
1668.19	0	0	9910.23	0	0	4955.12	4955.12	2477.56	3.39402	1	QF-biased	1	1668.19
1669.18	0	0	0	5226.48	0	2613.24	2613.24	1306.62	3.11615	1	QF-biased	1	1669.18
1706.54	0	5501	0	0	2750.5	0	-2750.5	1375.25	3.13838	-1	KF-biased	1	1706.54
1707.54	0	0	0	19848.1	0	9924.07	9924.07	4962.04	3.69566	1	QF-biased	1	1707.54
1707.55	0	0	2006.47	0	0	1003.24	1003.24	501.618	2.70037	1	QF-biased	1	1707.55
1753.53	290877	0	0	0	145438	0	-145438	72719.2	4.86165	-1	KF-biased	1	1753.53
1753.54	0	57330	0	0	28665	0	-28665	14332.5	4.15632	-1	KF-biased	1	1753.54
1778.23	0	0	0	8152.52	0	4076.26	4076.26	2038.13	3.30923	1	QF-biased	1	1778.23
1779.23	0	0	5227.54	0	0	2613.77	2613.77	1306.88	3.11624	1	QF-biased	1	1779.23

## Sheet: Midgut contents - Peptides
mz	MCK_MT548	MCK_MT552	MCQ_MT548	MCQ_MT552	MCS_MT548	MCS_MT552	MCW_MT548	MCW_MT552	MS2	mz1	Duplicate	MCK_mean	MCQ_mean	MCS_mean	MCW_mean
349.999	0	0	1632.45	1589.92	1778.93	0	0	0	1	349.9	0	0	1611.19	889.464	0
350.1	4178.58	0	0	4679.12	0	0	2678.01	5191.52	1	350.1	0	2089.29	2339.56	0	3934.77
350.2	20280.1	39023.4	13186.3	383508	4585.64	0	1582.15	5175.25	1	350.2	0	29651.7	198347	2292.82	3378.7
350.616	1907.6	1720.4	0	0	0	0	0	0	1	350.6	0	1814	0	0	0
350.7	0	0	10706.7	3439	0	0	0	0	1	350.7	0	0	7072.85	0	0
350.801	0	2256.97	0	3278.78	0	2039.27	4177.48	2200.04	1	350.8	0	1128.48	1639.39	1019.64	3188.76
351.2	10763.4	4209.21	5931.03	15438.7	3850.94	6098.2	3356.49	11816.4	1	351.2	0	7486.3	10684.9	4974.57	7586.45
351.507	0	1804.04	0	0	0	0	3713.55	5872.07	1	351.5	0	902.021	0	0	4792.81
351.602	0	1574.59	0	0	0	0	1484.37	1683.66	1	351.6	0	787.293	0	0	1584.02
351.7	0	3131.28	0	0	0	10205.9	8847.24	21821.7	1	351.7	0	1565.64	0	5102.95	15334.5
351.8	0	0	2360.67	2761.29	0	2699.93	1877.44	0	1	351.8	0	0	2560.98	1349.96	938.721
351.906	0	0	3503.04	0	0	0	1486.02	3316.25	1	351.9	0	0	1751.52	0	2401.13
352.1	0	0	0	0	1624.11	2119.06	0	0	1	352.1	0	0	0	1871.58	0
352.2	31735.9	6404.19	0	4410.47	0	8238.79	1841.76	0	1	352.2	0	19070	2205.24	4119.39	920.88
352.602	0	0	0	0	1480.03	3287.73	0	0	1	352.6	0	0	0	2383.88	0
353.1	0	10991.9	0	3032.57	0	2194.24	2405.5	6788.28	1	353.1	0	5495.95	1516.29	1097.12	4596.89
353.505	0	0	0	0	1749.09	2098.98	0	0	1	353.5	0	0	0	1924.03	0
353.603	0	0	0	0	3599.7	1781.86	1682.62	0	1	353.6	0	0	0	2690.78	841.308
353.7	0	0	0	0	0	0	1918.7	2348.9	1	353.7	0	0	0	0	2133.8
353.802	8095.9	2180.69	0	1836.32	0	0	0	0	1	353.8	0	5138.3	918.161	0	0
353.9	0	0	1481.35	2530.48	0	0	0	0	1	353.9	0	0	2005.91	0	0
354.606	0	0	0	0	2353.39	1921.36	0	0	1	354.6	0	0	0	2137.38	0
355.1	1844.57	5468.56	0	2545.82	3062.28	0	1503.8	0	1	355.1	0	3656.57	1272.91	1531.14	751.898
355.7	0	0	0	2619	3535.74	0	1543.67	4905.8	1	355.7	0	0	1309.5	1767.87	3224.73
355.8	0	0	0	2488.78	0	0	1723.57	1635.26	1	355.8	0	0	1244.39	0	1679.41
355.9	0	0	2006.45	1854.48	0	0	0	0	1	355.9	0	0	1930.46	0	0
356.502	3934.32	1787.77	0	4775.23	0	1766.2	0	0	1	356.5	0	2861.05	2387.62	883.102	0
356.606	0	0	2189.2	2309.84	0	0	0	0	1	356.6	0	0	2249.52	0	0
356.7	0	2926.78	0	0	0	0	1827.3	15712.7	1	356.7	0	1463.39	0	0	8770
356.802	0	0	2340.66	3986.02	2511.95	0	0	0	1	356.8	0	0	3163.34	1255.97	0
356.9	1508.87	2968.96	0	1671.13	0	0	0	0	1	356.9	0	2238.92	835.567	0	0
357.2	1872.47	5954.46	0	2538.47	4470.2	8678.53	2581.29	10744.4	1	357.2	0	3913.47	1269.24	6574.37	6662.82
357.602	0	0	0	0	2563.1	3601.86	0	0	1	357.6	0	0	0	3082.48	0
357.7	6581.06	4411.6	9378.45	19140.2	0	5533.7	3940.35	33708.9	1	357.7	0	5496.33	14259.3	2766.85	18824.7
357.901	0	0	39962.6	0	7185.04	11339.1	7674.77	0	1	357.9	0	0	19981.3	9262.07	3837.39
358.2	9872.08	6008.47	4274.87	14916.7	3475.56	3603.83	4718.23	8076.96	1	358.2	0	7940.28	9595.77	3539.7	6397.59
358.7	4499.23	7545.32	0	13843.8	3097.07	5931.64	4037.87	16689.6	1	358.7	0	6022.27	6921.88	4514.35	10363.7
358.901	0	0	2755.38	2194.23	0	0	0	0	1	358.9	0	0	2474.8	0	0
359.2	0	4665.72	11389.8	42758.3	7073.03	6106.4	5716.8	40418.7	1	359.2	0	2332.86	27074.1	6589.71	23067.8
359.603	3312.07	2421.66	0	0	0	0	0	0	1	359.6	0	2866.87	0	0	0
359.7	0	0	42809.9	32608.9	0	3109.24	3120.85	0	1	359.7	0	0	37709.4	1554.62	1560.43
360.103	4120.38	1802.83	0	0	0	0	1639.3	0	1	360.1	0	2961.6	0	0	819.65
360.2	20395	9816.56	11660.2	29973	5428.04	6812.09	12935.4	19668.8	1	360.2	0	15105.8	20816.6	6120.07	16302.1
360.51	0	0	0	0	4445.41	2915.71	0	0	1	360.5	0	0	0	3680.56	0
360.801	2556.5	1860.6	0	0	0	0	0	0	1	360.8	0	2208.55	0	0	0
361.105	8334.61	0	10510.4	9227.23	0	8536.98	0	7968.88	1	361.1	0	4167.3	9868.83	4268.49	3984.44
361.2	12085.3	11549.1	56758.5	11663.1	4652.64	10722.4	5132.78	15564.4	1	361.2	0	11817.2	34210.8	7687.52	10348.6
361.507	0	0	0	0	3679.73	6332.82	0	8445.7	1	361.5	0	0	0	5006.27	4222.85
361.606	12753.6	4564.71	10077.1	0	0	0	0	0	1	361.6	0	8659.16	5038.54	0	0
361.7	3550.49	0	0	0	3084.42	180389	3932.08	4318.28	1	361.7	0	1775.25	0	91736.7	4125.18
361.805	3354.99	0	0	2345.19	0	3707.26	2293.17	2109.27	1	361.8	0	1677.49	1172.59	1853.63	2201.22
361.901	11322.1	0	2016.28	39377.8	0	0	0	0	1	361.9	0	5661.05	20697	0	0
362.1	1924.94	0	0	0	0	0	1876.99	3707.2	1	362.1	0	962.471	0	0	2792.1
362.2	11712.7	3601.23	9239.93	1836.02	11405.1	18066.9	1810.09	38263.9	1	362.2	0	7656.94	5537.98	14736	20037
362.502	0	0	0	0	0	0	4108.19	6315.39	1	362.5	0	0	0	0	5211.79
362.602	0	0	6714.33	4414.36	0	0	0	0	1	362.6	0	0	5564.34	0	0
362.7	0	2563.91	2458.4	7603.47	0	17148.5	6628.44	6472.34	1	362.7	0	1281.96	5030.93	8574.25	6550.39
362.8	0	0	0	0	4674.02	3281.19	0	0	1	362.8	0	0	0	3977.6	0
362.904	1789.85	0	1923.8	0	0	0	1581.19	2580.32	1	362.9	0	894.923	961.902	0	2080.76
363.104	0	1751.96	0	3218.6	1638.01	7821.96	0	4772.63	1	363.1	0	875.981	1609.3	4729.98	2386.32
363.2	5920.71	7581.61	61919.4	49757.2	2413.12	18994.5	6634.46	30411	1	363.2	0	6751.16	55838.3	10703.8	18522.7
363.3	68298	23486.1	8293.63	32232.9	28623.2	26966.9	9078.11	64914.1	1	363.3	0	45892.1	20263.3	27795.1	36996.1
363.9	0	0	2553.58	2005.74	0	0	0	0	1	363.9	0	0	2279.66	0	0
364.2	5563.22	6861.03	6399.06	5396.67	8437.35	0	5542.26	21321	1	364.2	0	6212.12	5897.87	4218.67	13431.6
364.628	4279.03	3079.73	0	0	0	11431.3	0	0	1	364.6	0	3679.38	0	5715.65	0
364.7	16452.9	3622.08	10030.9	3379.32	27953.4	13672.9	2138.06	294470	1	364.7	0	10037.5	6705.11	20813.1	148304
364.9	0	0	1663	10351.3	0	0	0	0	1	364.9	0	0	6007.17	0	0
365.2	0	8130.53	4087.7	9439.33	2778.13	23774.9	6014.2	20732.3	1	365.2	0	4065.27	6763.52	13276.5	13373.2
365.505	0	0	0	0	0	0	1829.58	2333.8	1	365.5	0	0	0	0	2081.69
365.602	0	0	3448.63	3152.15	0	0	0	0	1	365.6	0	0	3300.39	0	0
365.7	3921.41	0	13395	1871.9	5536.66	54163.8	4088.74	0	1	365.7	0	1960.71	7633.44	29850.3	2044.37
365.804	2008.47	1964.68	1665.96	0	0	0	0	0	1	365.8	0	1986.58	832.98	0	0
365.9	0	0	0	0	0	0	1755.87	2157.05	1	365.9	0	0	0	0	1956.46
366.2	12556.1	9046.49	2950.44	18481	10076.9	33783.7	41763.1	8906.88	1	366.2	0	10801.3	10715.7	21930.3	25335
366.603	6314.13	3170.8	0	0	0	0	0	0	1	366.6	0	4742.47	0	0	0
366.7	2828.14	0	0	37538.1	0	0	3397.84	15329	1	366.7	0	1414.07	18769	0	9363.41
366.9	2945.08	13689	0	0	0	0	0	0	1	366.9	0	8317.03	0	0	0
367.1	0	3677.86	0	0	2796.92	2608.75	0	0	1	367.1	0	1838.93	0	2702.83	0
367.2	4248.1	8907.65	7818.73	4255.46	5017.27	13767.9	2447.25	20069.9	1	367.2	0	6577.87	6037.1	9392.56	11258.6
367.602	3496.99	2206.17	0	0	0	0	0	0	1	367.6	0	2851.58	0	0	0
367.7	6936.86	0	7646.88	16778	0	0	0	16775.8	1	367.7	0	3468.43	12212.4	0	8387.91
367.903	0	0	1820.44	1880.12	0	0	2370.35	12746.7	1	367.9	0	0	1850.28	0	7558.55
368.2	11843.1	3240.51	0	11697.3	6625.6	0	18284.1	28280.2	1	368.2	0	7541.81	5848.63	3312.8	23282.1
368.502	2755.65	0	1888.08	2291.63	0	0	0	0	1	368.5	0	1377.83	2089.85	0	0
368.635	0	0	2038.88	10306.4	0	0	3226.17	0	1	368.6	0	0	6172.62	0	1613.09
368.7	3151.02	3117.92	10310.7	0	0	0	0	5557.88	1	368.7	0	3134.47	5155.34	0	2778.94
368.807	0	0	3922.55	0	4942.5	8903.85	0	0	1	368.8	0	0	1961.28	6923.17	0
368.9	0	3054.34	6356.54	0	3433.01	1882.23	0	3125.15	1	368.9	0	1527.17	3178.27	2657.62	1562.57
369.2	15301	11739.8	50578	26872.4	9532.86	65149.5	19657.5	95799.8	1	369.2	0	13520.4	38725.2	37341.2	57728.7
369.63	0	0	0	0	2157.34	2827.09	0	0	1	369.6	0	0	0	2492.22	0
369.7	49239	29918.5	80520.9	7478.37	88915.8	125818	52051	148064	1	369.7	0	39578.8	43999.6	107367	100058
370.101	4682.01	3004.04	0	0	0	0	0	0	1	370.1	0	3843.03	0	0	0
370.507	0	0	0	0	0	0	2936.43	2638.77	1	370.5	0	0	0	0	2787.6
370.622	0	6341.75	0	2961.08	0	0	2645.42	7085.82	1	370.6	0	3170.87	1480.54	0	4865.62
370.807	2432.97	2998.28	0	0	0	0	0	0	1	370.8	0	2715.63	0	0	0
370.905	3739.47	2220.01	0	13707.1	0	12171.7	0	0	1	370.9	0	2979.74	6853.57	6085.85	0
371.1	354630	0	105238	0	0	137488	93326.2	110931	1	371.1	0	177315	52618.9	68744.1	102129
371.63	0	0	2692.46	2476.78	0	0	0	0	1	371.6	0	0	2584.62	0	0
371.7	2527.63	0	22949.1	1981.7	0	0	0	9415.32	1	371.7	0	1263.81	12465.4	0	4707.66
371.9	3223.09	1905.33	8162.98	9660.74	0	0	0	1830.18	1	371.9	0	2564.21	8911.86	0	915.09
372.603	0	0	2712.26	1950.86	0	5619.41	0	0	1	372.6	0	0	2331.56	2809.7	0
372.9	9148.36	16351.1	0	2241.69	0	0	0	0	1	372.9	0	12749.7	1120.84	0	0
373.1	0	0	15189.4	15440.8	0	0	0	0	1	373.1	0	0	15315.1	0	0
373.2	27147.2	18158.8	41582.6	41758	7284.25	16073.7	13101.6	103167	1	373.2	0	22653	41670.3	11679	58134.2
373.604	0	0	8542.43	1786.56	0	0	0	0	1	373.6	0	0	5164.5	0	0
373.7	0	4972.78	10405	11105.5	3303.25	5648.47	6907	8887.74	1	373.7	0	2486.39	10755.3	4475.86	7897.37
373.801	1962.23	4023.18	0	0	0	0	0	0	1	373.8	0	2992.7	0	0	0
373.9	0	0	18768.3	23157.8	0	0	0	0	1	373.9	0	0	20963	0	0
374.1	16633.9	20603.3	12440.7	50126	8167.7	25891.8	16498.7	18944.7	1	374.1	0	18618.6	31283.3	17029.8	17721.7
374.2	0	5827.82	21951.5	11121.8	9079.12	12505.1	6287.18	5284.73	1	374.2	0	2913.91	16536.7	10792.1	5785.95
374.7	24119.5	2638.19	0	6654.02	5299.8	0	2601.15	0	1	374.7	0	13378.8	3327.01	2649.9	1300.58
374.9	0	5254.56	11296	1813.24	0	21521.8	0	0	1	374.9	0	2627.28	6554.61	10760.9	0
375.2	12405.9	9468.99	15936	9387.76	14584.9	23704.8	10649.1	68015.4	1	375.2	0	10937.4	12661.9	19144.8	39332.2
375.506	2567.41	3162.7	3212.63	0	0	0	0	0	1	375.5	0	2865.05	1606.31	0	0
375.609	3001.47	2118.79	0	0	0	0	0	0	1	375.6	0	2560.13	0	0	0
375.7	0	2044.23	99450.8	3287.11	6940.83	1798.09	23298.8	139893	1	375.7	0	1022.12	51368.9	4369.46	81596
375.9	0	0	26872.3	1934.77	0	5556.54	0	8360.1	1	375.9	0	0	14403.5	2778.27	4180.05
376.2	89626.8	145203	23401.2	1.74251e+06	52961.5	949211	76577.1	746995	1	376.2	0	117415	882957	501086	411786
376.607	2673.2	3111.11	8576.72	0	0	0	0	0	1	376.6	0	2892.16	4288.36	0	0
376.7	4127.37	5200.19	11776.5	20428.7	0	24841.8	3829.32	29340.7	1	376.7	0	4663.78	16102.6	12420.9	16585
376.901	0	0	9088.35	15631.7	0	1725.47	2106.93	0	1	376.9	0	0	12360	862.734	1053.46
377.2	6386.68	17136.4	7321.01	61722.5	7422.51	0	4743.1	41089.5	1	377.2	0	11761.5	34521.8	3711.25	22916.3
377.506	11023.4	7677.37	0	0	0	0	0	0	1	377.5	0	9350.4	0	0	0
377.616	3272.3	1546.31	0	0	0	0	0	0	1	377.6	0	2409.3	0	0	0
377.7	5995.83	4588.33	9906.41	0	5954.04	14003.6	6865.49	6205.23	1	377.7	0	5292.08	4953.21	9978.82	6535.36
377.801	1998.1	1903.89	4290	0	0	0	0	0	1	377.8	0	1950.99	2145	0	0
378.1	0	0	0	0	6006.52	3754.61	2166.51	0	1	378.1	0	0	0	4880.57	1083.25
378.2	9042.52	10460.2	9930.56	12461.2	7742.29	8782.81	5627.38	23536	1	378.2	0	9751.35	11195.9	8262.55	14581.7
378.609	0	0	0	0	1449.27	9726.12	0	0	1	378.6	0	0	0	5587.7	0
378.902	7293.52	1784.9	0	0	2005	0	1974.17	0	1	378.9	0	4539.21	0	1002.5	987.086
379.2	6411.68	5850.67	0	5411.78	2672.94	0	6149.25	7729.45	1	379.2	0	6131.18	2705.89	1336.47	6939.35
379.503	0	0	6136.5	8103.33	0	0	0	0	1	379.5	0	0	7119.92	0	0
379.902	0	0	0	0	4094.49	16699.7	0	0	1	379.9	0	0	0	10397.1	0
380.1	0	0	0	0	3588.93	6580.01	0	72081.9	1	380.1	0	0	0	5084.47	36041
380.2	6985.57	4834.37	17774.5	7042.86	37909.8	10174.3	8558.79	12248.6	1	380.2	0	5909.97	12408.7	24042	10403.7
380.608	2321.16	2117	0	0	0	0	0	0	1	380.6	0	2219.08	0	0	0
380.7	0	0	42193.3	0	0	0	2880.62	22350	1	380.7	0	0	21096.6	0	12615.3
380.9	0	0	0	0	3450.41	15027.8	0	2304.4	1	380.9	0	0	0	9239.13	1152.2
381.2	19160.4	16201.1	0	16549	8881.87	27754.5	6732.24	24628	1	381.2	0	17680.8	8274.52	18318.2	15680.1
381.7	33873.7	21825.2	81590.1	132372	19822.6	40015.3	8777.67	30912	1	381.7	0	27849.5	106981	29919	19844.8
381.8	17228.1	25447.1	21248.3	28709.4	0	31747.5	26523.4	19121.1	1	381.8	0	21337.6	24978.9	15873.8	22822.3
381.901	0	2390.73	9769.67	4505.24	2937.08	35705.5	0	0	1	381.9	0	1195.37	7137.46	19321.3	0
382.2	13830.4	12307.8	21113.7	56827.9	5296.47	4455.27	2778.33	9931.72	1	382.2	0	13069.1	38970.8	4875.87	6355.03
382.612	0	0	60035.2	8345.83	5690.68	4920.5	0	0	1	382.6	0	0	34190.5	5305.59	0
382.7	5775.44	11412.6	33291.5	48107.9	8991.84	33430.1	6109.77	109199	1	382.7	0	8594	40699.7	21211	57654.5
383.2	54721.2	7518.32	52492.7	14672.2	9334.67	2898.76	6172.99	21628.9	1	383.2	0	31119.8	33582.4	6116.71	13901
383.7	6685.08	4034.42	1402.58	9441.13	4815.39	6337.94	2917.82	18149.8	1	383.7	0	5359.75	5421.86	5576.67	10533.8
383.9	8118.02	2796.75	0	4062.02	4519.87	0	8723.58	0	1	383.9	0	5457.38	2031.01	2259.93	4361.79
384.2	14937.3	35405.3	23978.6	5810.28	10182.7	62791.2	8445.06	27602.1	1	384.2	0	25171.3	14894.5	36486.9	18023.6
384.609	0	3140.33	10252.9	10203.4	0	0	0	0	1	384.6	0	1570.16	10228.1	0	0
384.7	4772.37	3301.1	0	15551.7	4152.49	2247.24	2497.84	0	1	384.7	0	4036.74	7775.83	3199.87	1248.92
384.805	0	0	2264.11	2407.67	0	0	0	0	1	384.8	0	0	2335.89	0	0
384.9	10908.5	30514.6	0	20913.9	0	0	10256.4	25025	1	384.9	0	20711.6	10456.9	0	17640.7
385.2	85485.4	124254	126539	16983	7303.99	12457.6	7164.87	132891	1	385.2	0	104870	71760.8	9880.78	70028
385.601	2984.47	0	0	0	2085.5	7632.95	0	0	1	385.6	0	1492.23	0	4859.22	0
385.7	7010.18	3919.66	25980.7	24435	0	4363.68	1677.41	25989.9	1	385.7	0	5464.92	25207.8	2181.84	13833.7
385.8	2035.09	1842.73	2922.2	0	0	0	0	0	1	385.8	0	1938.91	1461.1	0	0
386.1	1711.16	0	0	3791.27	0	0	2100.9	3421.12	1	386.1	0	855.578	1895.63	0	2761.01
386.2	4137.95	0	3873.69	41722.1	3459.35	0	9208.83	13235	1	386.2	0	2068.97	22797.9	1729.68	11221.9
386.601	0	0	9689.35	2330.4	0	0	0	0	1	386.6	0	0	6009.88	0	0
386.7	0	3733.85	25885	0	17344.4	18558.1	3169.54	6694.62	1	386.7	0	1866.92	12942.5	17951.3	4932.08
386.9	3003.31	5555.34	0	0	3664.28	1696.42	17621.2	0	1	386.9	0	4279.32	0	2680.35	8810.62
387.2	10288	379943	61083.1	21382.8	79277.2	27640.6	8583.57	121285	1	387.2	0	195115	41232.9	53458.9	64934.3
387.606	0	0	0	0	0	0	4813.79	15833.1	1	387.6	0	0	0	0	10323.4
387.7	23631.6	11895.8	2535.05	65229.5	7948.9	15202.9	0	25564.9	1	387.7	0	17763.7	33882.3	11575.9	12782.5
387.8	1823.76	1987.97	0	0	0	0	0	0	1	387.8	0	1905.87	0	0	0
388.102	6547.59	3202.83	0	0	0	0	0	0	1	388.1	0	4875.21	0	0	0
388.2	8075.78	9372.51	17575.5	32484.7	6375.97	14022.6	4398.31	15762.1	1	388.2	0	8724.14	25030.1	10199.3	10080.2
388.7	19770	21184.6	39518.6	97786.1	11868.1	32824	11771.4	13608	1	388.7	0	20477.3	68652.4	22346	12689.7
388.8	0	0	0	0	0	0	1316.23	24596.5	1	388.8	0	0	0	0	12956.3
388.901	0	2682.9	13100.4	1860.76	0	0	3177.98	0	1	388.9	0	1341.45	7480.58	0	1588.99
389.1	2996.98	3010.16	0	10552.8	0	8998.65	0	5224.81	1	389.1	0	3003.57	5276.41	4499.32	2612.4
389.2	6446.37	842460	30655.8	230001	35863.7	130419	70941.3	84282.3	1	389.2	0	424453	130329	83141.5	77611.8
389.619	10185.9	2000.19	13702.8	0	0	0	0	0	1	389.6	0	6093.06	6851.38	0	0
389.7	5408.4	0	0	22913.8	4654.01	49640.7	2897.24	14552.2	1	389.7	0	2704.2	11456.9	27147.4	8724.72
390.102	0	0	10414.2	13971.6	0	0	0	0	1	390.1	0	0	12192.9	0	0
390.2	10437.7	37022.2	22685.9	26084.8	13368.1	15854.1	8944.79	39455.7	1	390.2	0	23729.9	24385.3	14611.1	24200.2
390.601	0	0	0	0	0	0	3247.44	10949.6	1	390.6	0	0	0	0	7098.53
390.7	3570.39	3781.43	6463.61	15447.5	0	13495.9	0	0	1	390.7	0	3675.91	10955.6	6747.94	0
390.8	9537.98	7712.68	18483	0	0	0	0	0	1	390.8	0	8625.33	9241.51	0	0
390.9	0	7398.69	0	16682.3	0	0	7139.74	13181.4	1	390.9	0	3699.34	8341.16	0	10160.6
391.2	5552.76	34746.6	17677.6	10345	3792.1	8848.91	8086.38	13434.1	1	391.2	0	20149.7	14011.3	6320.51	10760.3
391.505	0	0	0	2203.71	0	0	4093.36	2070.6	1	391.5	0	0	1101.86	0	3081.98
391.605	5540.82	6336.11	19948.6	0	0	29418.2	0	40664.8	1	391.6	0	5938.46	9974.29	14709.1	20332.4
391.9	2999.66	5896.31	17341	15616.1	0	13115.3	0	0	1	391.9	0	4447.99	16478.6	6557.64	0
392	0	0	11410.4	7586.88	11951.3	3790.53	2798.06	7026	1	392	0	0	9498.64	7870.93	4912.03
392.1	0	54197.4	0	0	17413.7	3808.03	0	0	1	392.1	0	27098.7	0	10610.9	0
392.2	5280.06	3977.46	17031	41031.5	5586.15	63634.9	6409.85	46961.2	1	392.2	0	4628.76	29031.2	34610.5	26685.5
392.3	15154.7	4442.96	0	4460.39	0	4097.19	3855.94	8928.51	1	392.3	0	9798.83	2230.2	2048.59	6392.22
392.401	0	0	0	0	0	4201.41	6806.95	1775.15	1	392.4	0	0	0	2100.71	4291.05
392.5	0	0	4895.83	4360.12	3499.84	2582.31	0	3092.14	1	392.5	0	0	4627.98	3041.07	1546.07
392.601	3696.33	0	0	0	2815.84	3718.26	0	0	1	392.6	0	1848.16	0	3267.05	0
392.7	9100.66	6147.42	9703.05	11169.6	5971.53	6047.2	5155.29	0	1	392.7	0	7624.04	10436.3	6009.36	2577.64
392.801	0	0	0	0	3326.55	7020.14	0	0	1	392.8	0	0	0	5173.35	0
392.9	0	6504.03	9963.64	17523.7	5302.01	0	0	0	1	392.9	0	3252.01	13743.6	2651	0
393.2	9341.11	38796.8	10249.1	99537.6	8593.64	105402	7422.27	24949	1	393.2	0	24069	54893.3	56997.6	16185.6
393.606	2359.52	2175.21	0	0	0	0	0	0	1	393.6	0	2267.36	0	0	0
393.7	24012.3	4106.33	12158.6	0	1912.09	0	0	13006.5	1	393.7	0	14059.3	6079.28	956.043	6503.23
393.8	6004.78	6422.77	4531.38	61062.7	7382.79	9799.19	7498.45	5336.08	1	393.8	0	6213.77	32797	8590.99	6417.26
393.9	6973.72	4268.57	12382.3	0	0	5210.98	4275.86	83419.2	1	393.9	0	5621.14	6191.14	2605.49	43847.5
394	4209.33	5322.84	4270.39	6883.77	0	4018.69	2142.15	3078.23	1	394	0	4766.09	5577.08	2009.35	2610.19
394.1	0	9903.09	0	7174.45	0	4924.12	2052.95	7719.77	1	394.1	0	4951.54	3587.22	2462.06	4886.36
394.2	13751.4	11082.2	20124.1	13884.2	6543.5	48370.6	5969.33	6476.74	1	394.2	0	12416.8	17004.1	27457	6223.04
394.301	0	0	2639.42	15908.4	0	0	0	0	1	394.3	0	0	9273.92	0	0
394.406	0	2863.92	3412.48	6243.16	0	2517	0	0	1	394.4	0	1431.96	4827.82	1258.5	0
394.502	0	0	9800.78	8350.48	0	0	0	0	1	394.5	0	0	9075.63	0	0
394.632	6045.44	3045.08	0	0	2748.87	0	0	0	1	394.6	0	4545.26	0	1374.44	0
394.7	0	0	10875.2	39892.2	4371.42	3334.38	4623.07	30221.3	1	394.7	0	0	25383.7	3852.9	17422.2
394.803	0	0	6131.02	8799.9	0	0	0	0	1	394.8	0	0	7465.46	0	0
394.9	7364.78	0	14076.3	0	6117.45	49225.4	0	0	1	394.9	0	3682.39	7038.15	27671.4	0
395	6156.25	0	16047	4201.44	14554.9	0	3198.47	10264.9	1	395	0	3078.12	10124.2	7277.47	6731.71
395.1	0	4145.45	5682.12	3252.81	0	0	0	9497.33	1	395.1	0	2072.72	4467.46	0	4748.67
395.2	4067.45	3065.34	18801.1	85922	11826	11244.5	16032.1	62536.1	1	395.2	0	3566.4	52361.6	11535.2	39284.1
395.3	61761.3	208026	11056.1	10524.8	25147.4	18894.6	9693.75	12166.8	1	395.3	0	134894	10790.4	22021	10930.3
395.408	0	0	0	0	3386.88	4722.26	0	0	1	395.4	0	0	0	4054.57	0
395.501	0	0	2067.4	4318.77	0	1782.71	0	0	1	395.5	0	0	3193.08	891.353	0
395.607	0	0	2214.06	4299.1	0	0	0	0	1	395.6	0	0	3256.58	0	0
395.7	4926.49	2167.82	0	0	0	3092.91	45693.6	0	1	395.7	0	3547.15	0	1546.45	22846.8
395.8	6578.83	5333.82	13705.6	9364.75	0	8841.58	6853.63	3670.15	1	395.8	0	5956.32	11535.2	4420.79	5261.89
395.9	9764.54	2405.68	3602.89	0	0	0	0	6460.49	1	395.9	0	6085.11	1801.44	0	3230.25
396.107	3970.47	4547.21	0	0	0	0	0	0	1	396.1	0	4258.84	0	0	0
396.301	25560.6	24698.3	0	17016.2	0	0	0	0	1	396.3	0	25129.5	8508.1	0	0
396.5	0	0	2688.3	2608.13	0	0	0	2642.93	1	396.5	0	0	2648.21	0	1321.47
396.601	0	0	13602.3	11784.2	0	0	0	0	1	396.6	0	0	12693.3	0	0
396.7	0	8073.3	18383.6	0	5541.65	8646.34	1738.82	24628.3	1	396.7	0	4036.65	9191.78	7094	13183.5
396.8	2846.7	0	0	0	4826.02	5283.74	2865.76	0	1	396.8	0	1423.35	0	5054.88	1432.88
396.9	3743.39	7703.12	41053.1	11747.5	15642.7	0	12576.7	0	1	396.9	0	5723.25	26400.3	7821.33	6288.37
397.103	3120.4	6257.61	9869.48	3752.14	0	0	0	0	1	397.1	0	4689	6810.81	0	0
397.2	31811.9	13059.6	10697.3	31009.4	6012.32	17227.2	13328.3	18788.5	1	397.2	0	22435.7	20853.4	11619.7	16058.4
397.608	9750.22	3622.66	3569.89	0	0	0	0	0	1	397.6	0	6686.44	1784.94	0	0
397.7	6420.91	3390.31	5578.59	3717.12	4893.04	13631.8	3407.12	31353.5	1	397.7	0	4905.61	4647.85	9262.42	17380.3
397.803	12439.9	5601.62	0	0	4988.6	19426.3	0	0	1	397.8	0	9020.77	0	12207.5	0
397.9	14962.4	4303.57	70322.1	14443.4	12441.5	11990.7	13109.8	47910.5	1	397.9	0	9632.96	42382.7	12216.1	30510.1
398.102	3186.25	5337.91	0	15575.7	0	3401.12	0	3226.65	1	398.1	0	4262.08	7787.86	1700.56	1613.32
398.2	9340.54	3324.22	0	0	0	9127.77	3556.89	18050.4	1	398.2	0	6332.38	0	4563.89	10803.6
398.606	0	4527.42	2412.97	3087.05	0	0	0	0	1	398.6	0	2263.71	2750.01	0	0
398.7	15809.6	9347.32	3097.36	7206.85	3374.67	0	9421.67	0	1	398.7	0	12578.5	5152.1	1687.33	4710.84
398.8	2966.03	4156.9	0	0	0	0	1946.65	0	1	398.8	0	3561.46	0	0	973.323
398.9	5645.61	2573.27	0	0	0	0	0	50172.1	1	398.9	0	4109.44	0	0	25086
399.106	2417.62	8225.86	0	0	0	0	0	0	1	399.1	0	5321.74	0	0	0
399.2	13104.5	270556	23826.2	24581.2	14092.6	30484.3	5026.57	31687.6	1	399.2	0	141830	24203.7	22288.4	18357.1
399.605	3951.15	3284.48	0	0	0	2348.44	1487.22	0	1	399.6	0	3617.81	0	1174.22	743.608
399.9	4877.43	3932.99	0	5977.53	0	0	0	11250.7	1	399.9	0	4405.21	2988.77	0	5625.33
400.104	3506.64	3568.69	0	0	1701.22	3104.7	0	0	1	400.1	0	3537.66	0	2402.96	0
400.2	6548.91	13926.7	26239.2	44652.1	10513.3	21768.5	24101.6	36022.4	1	400.2	0	10237.8	35445.6	16140.9	30062
400.5	0	0	36045.8	0	2399.98	0	3697.08	2964.19	1	400.5	0	0	18022.9	1199.99	3330.63
400.601	0	0	0	0	2384.58	11613.9	0	0	1	400.6	0	0	0	6999.23	0
400.804	0	0	0	4026.02	4562.05	6651.16	0	0	1	400.8	0	0	2013.01	5606.61	0
400.9	8734.04	7368.74	0	18820.2	0	19853.8	0	0	1	400.9	0	8051.39	9410.08	9926.91	0
401.2	5532.49	2870.94	46838.9	82135.6	25795.8	31145	13367.4	50858.7	1	401.2	0	4201.71	64487.2	28470.4	32113
401.5	6708.22	0	15141.7	6943.84	34607.2	0	0	7230.94	1	401.5	0	3354.11	11042.8	17303.6	3615.47
401.603	2313.18	4264.2	0	0	3611.25	0	3147.19	0	1	401.6	0	3288.69	0	1805.62	1573.6
401.7	8562.35	5684.6	0	17337.7	0	54588.8	1783.25	0	1	401.7	0	7123.48	8668.86	27294.4	891.626
402.105	0	0	2865.72	0	0	3330.87	1579.12	3472.03	1	402.1	0	0	1432.86	1665.44	2525.58
402.2	7645.81	10807.5	15210.4	43893.1	10144.3	65648.9	14904.1	45127.1	1	402.2	0	9226.64	29551.8	37896.6	30015.6
402.606	0	0	1773.82	3293.25	2247.14	0	0	0	1	402.6	0	0	2533.54	1123.57	0
402.7	3421.65	2614.69	11701	10995.8	4053.26	28817.6	2998.35	23524.2	1	402.7	0	3018.17	11348.4	16435.4	13261.3
402.9	26931.2	5982.7	144831	0	4081.17	0	0	64421.6	1	402.9	0	16456.9	72415.4	2040.58	32210.8
403.2	3263.54	5137.23	38758.7	37867.8	21280.9	14863.2	7592.36	20136.7	1	403.2	0	4200.39	38313.3	18072	13864.5
403.604	27043.5	1882.63	7244.34	0	0	0	0	0	1	403.6	0	14463.1	3622.17	0	0
403.7	3110.56	0	2048.24	8355.05	9173	4330.5	0	2126.15	1	403.7	0	1555.28	5201.65	6751.75	1063.08
403.808	2219.73	2445.01	1879.98	0	0	2178.3	0	0	1	403.8	0	2332.37	939.99	1089.15	0
403.9	0	0	0	0	3345.2	13050.5	0	3437.88	1	403.9	0	0	0	8197.87	1718.94
404.2	6919.15	4962.24	8855.07	48411.3	4034.51	15436.9	12744.3	7489.68	1	404.2	0	5940.69	28633.2	9735.72	10117
404.6	0	0	7720.81	12284.8	0	39651.1	30272.6	0	1	404.6	0	0	10002.8	19825.5	15136.3
404.8	4400.44	0	0	5198.15	4078.47	3891.2	1971.88	0	1	404.8	0	2200.22	2599.08	3984.83	985.942
404.9	10553.5	3214.35	2324.31	0	4014.18	11038.6	0	15655.1	1	404.9	0	6883.93	1162.15	7526.37	7827.53
405.2	11325.2	7441.85	37522.8	26403.1	6722.7	17009.1	5418.34	14086.7	1	405.2	0	9383.52	31963	11865.9	9752.54
405.603	0	0	1992.55	3675.31	0	0	0	0	1	405.6	0	0	2833.93	0	0
405.7	5286.92	6811.82	30028.1	169611	12146.5	0	0	17053.1	1	405.7	0	6049.37	99819.5	6073.27	8526.54
405.8	2039.49	0	5434.43	2692.83	0	2196.74	0	0	1	405.8	0	1019.74	4063.63	1098.37	0
405.9	0	0	0	34928.6	6101.89	21208	5942.61	0	1	405.9	0	0	17464.3	13654.9	2971.31
406.2	2881.68	9878.84	11292	18480.8	9311.68	12409.6	4944.12	31021.1	1	406.2	0	6380.26	14886.4	10860.6	17982.6
406.502	0	2607.64	0	0	0	0	3591.36	3529.22	1	406.5	0	1303.82	0	0	3560.29
406.603	0	0	9822.61	4412.57	0	0	0	3344.81	1	406.6	0	0	7117.59	0	1672.41
406.7	44181	3695.14	24096.2	49920.5	5968.59	83690.5	6930.97	61139.6	1	406.7	0	23938.1	37008.3	44829.6	34035.3
406.9	0	0	99758.3	51621.7	7006.66	0	0	43234.4	1	406.9	0	0	75690	3503.33	21617.2
407.2	10128.1	67058.8	157344	35695.5	4000.67	110416	39437.7	0	1	407.2	0	38593.5	96519.6	57208.3	19718.9
407.601	2103.41	1748.57	0	0	0	0	0	0	1	407.6	0	1925.99	0	0	0
407.7	5895.46	5130.22	8869.73	8673.29	17957	0	0	63962.4	1	407.7	0	5512.84	8771.51	8978.52	31981.2
408.104	0	0	2694.41	16602.4	0	0	3330.79	0	1	408.1	0	0	9648.39	0	1665.39
408.2	15917	10293.5	15533.8	10715.4	5323.86	20084	15773.8	38139	1	408.2	0	13105.3	13124.6	12704	26956.4
408.601	0	0	5330.56	4331.41	0	0	0	0	1	408.6	0	0	4830.98	0	0
408.7	0	7719.44	0	0	3062.54	0	5801.77	31978.8	1	408.7	0	3859.72	0	1531.27	18890.3
408.801	0	0	15170.8	2176.42	0	0	0	0	1	408.8	0	0	8673.59	0	0
409.2	81128.3	51550.6	24945.5	290544	13905.8	165525	10446.8	218027	1	409.2	0	66339.5	157745	89715.3	114237
409.603	0	3048.85	2015.49	7369.34	0	0	0	0	1	409.6	0	1524.42	4692.41	0	0
409.7	5068.13	3979.55	3064.94	21153.5	0	15550.7	5936.8	7910.8	1	409.7	0	4523.84	12109.2	7775.36	6923.8
409.9	0	5964.7	3236.17	16023.3	0	51976	0	60834.4	1	409.9	0	2982.35	9629.76	25988	30417.2
410.608	4208.24	1926.64	0	3986.62	0	0	0	3736.61	1	410.6	0	3067.44	1993.31	0	1868.31
410.7	0	0	17956.2	30165.3	4797.62	8687.41	4037.09	7251.26	1	410.7	0	0	24060.7	6742.51	5644.18
410.9	5798.96	0	2149.54	8262.7	17220	16441.5	5378.53	9643.49	1	410.9	0	2899.48	5206.12	16830.7	7511.01
411.2	26176.1	10271.6	14474.5	40039.2	5126.77	15486.9	5902.64	20162.4	1	411.2	0	18223.9	27256.8	10306.8	13032.5
411.604	0	0	0	0	3460.45	0	3867.18	5665.71	1	411.6	0	0	0	1730.23	4766.45
411.7	28072.4	7081.8	94954	102783	23504.6	33323.1	7853.56	59887.4	1	411.7	0	17577.1	98868.3	28413.8	33870.5
411.9	0	4033.8	29688.4	10247.5	6299.92	0	2595.76	14526.2	1	411.9	0	2016.9	19968	3149.96	8560.97
412.101	0	0	0	0	0	0	2847.86	2089.57	1	412.1	0	0	0	0	2468.72
412.2	3724.08	19661.7	14880.8	20507.2	4853.37	4633.5	5649.96	17654.6	1	412.2	0	11692.9	17694	4743.43	11652.3
412.3	14882.2	5577.99	5611.22	26106.7	14892.9	0	6589.25	9693.48	1	412.3	0	10230.1	15859	7446.46	8141.37
412.601	2377.54	0	0	0	1918.37	0	1942.38	2596.77	1	412.6	0	1188.77	0	959.185	2269.57
412.7	2208.23	4420.48	24601	15444	0	0	2272.16	19199.4	1	412.7	0	3314.36	20022.5	0	10735.8
412.803	0	0	0	0	2200.34	4099.07	0	15604.2	1	412.8	0	0	0	3149.7	7802.09
412.9	7045.37	6571.99	21560.4	15465.6	14486.4	26355.3	34565.4	0	1	412.9	0	6808.68	18513	20420.8	17282.7
413.2	14298.7	9534.72	26478.2	17931.8	24100.6	5561.76	5445.09	25648.1	1	413.2	0	11916.7	22205	14831.2	15546.6
413.507	0	6617.19	3609.02	2126.35	0	0	0	2185.39	1	413.5	0	3308.6	2867.69	0	1092.69
413.6	0	0	6998.51	7520.98	0	0	0	0	1	413.6	0	0	7259.74	0	0
413.7	8872	20864.3	0	0	3522.36	14822.3	10861.8	24845	1	413.7	0	14868.2	0	9172.34	17853.4
414.502	0	0	0	14207.4	7649.14	2947.28	0	0	1	414.5	0	0	7103.68	5298.21	0
414.6	0	0	0	19034.1	5063.2	7897.16	0	0	1	414.6	0	0	9517.04	6480.18	0
414.7	2681.81	3056.14	93874.7	9474.36	15282.4	10536.2	3173.14	17147.8	1	414.7	0	2868.98	51674.5	12909.3	10160.5
414.801	5959.67	0	0	0	4724.65	5089.68	0	0	1	414.8	0	2979.83	0	4907.17	0
414.9	27905.5	6286.56	4130.45	0	0	26931.1	5079.52	0	1	414.9	0	17096	2065.22	13465.6	2539.76
415.2	5439.04	15938.9	10753.4	41303.1	2499.51	9240.26	16467.1	34005.5	1	415.2	0	10689	26028.2	5869.89	25236.3
415.801	4457.61	0	0	2383.9	2189.69	2356.05	0	1731.09	1	415.8	0	2228.8	1191.95	2272.87	865.544
415.9	3618.41	3493.87	0	20460.2	11019.5	29625.5	2623.64	0	1	415.9	0	3556.14	10230.1	20322.5	1311.82
416.2	20470.7	0	30874.4	0	6172.72	4287.01	6417.01	12325.6	1	416.2	0	10235.3	15437.2	5229.87	9371.29
416.7	0	2579.25	0	0	6965.81	8005.04	3669.9	6045.78	1	416.7	0	1289.63	0	7485.43	4857.84
416.807	0	2275.99	5091.01	2391.53	0	0	0	0	1	416.8	0	1138	3741.27	0	0
416.9	0	12327.5	0	12443.2	0	18195.2	10849.5	14594.3	1	416.9	0	6163.73	6221.59	9097.62	12721.9
417.2	14562.3	8379.01	90908.2	10464.6	15097.1	66030.9	28942.7	57391.4	1	417.2	0	11470.7	50686.4	40564	43167.1
417.503	0	0	0	0	4189.33	3147.88	0	0	1	417.5	0	0	0	3668.6	0
417.602	0	0	2584.78	2723.5	0	0	0	0	1	417.6	0	0	2654.14	0	0
417.7	6685.9	4711.98	7248.06	5402.54	0	6936.42	6228.2	17935.5	1	417.7	0	5698.94	6325.3	3468.21	12081.8
417.8	2663.32	2946.6	0	0	0	0	0	0	1	417.8	0	2804.96	0	0	0
417.9	11809	3821.85	8100.89	5515.42	10702.6	5280.64	7077.54	0	1	417.9	0	7815.43	6808.15	7991.64	3538.77
418.2	25769.9	21950.8	16995.2	25635.6	16957.2	93222.2	12811.3	40940.4	1	418.2	0	23860.3	21315.4	55089.7	26875.8
418.601	5300.32	3783.37	7857.61	0	0	0	0	0	1	418.6	0	4541.85	3928.8	0	0
418.7	0	0	0	12646.1	14729.8	0	5041.02	12286.6	1	418.7	0	0	6323.06	7364.92	8663.83
418.9	4875.69	11158.2	17971.4	8767	1967.36	27294.3	6352.41	9721.5	1	418.9	0	8016.94	13369.2	14630.8	8036.95
419.1	3312.37	4329.59	0	0	0	0	0	3213.39	1	419.1	0	3820.98	0	0	1606.7
419.2	3628.58	13690.3	43649.9	28853.4	5761.54	26961.4	0	23389.9	1	419.2	0	8659.45	36251.6	16361.5	11694.9
419.6	12145.5	0	0	0	0	0	3877.99	3017.9	1	419.6	0	6072.75	0	0	3447.95
419.801	0	0	0	2821.82	0	0	2485.82	4218.86	1	419.8	0	0	1410.91	0	3352.34
419.9	6824.28	4629.2	3386.88	6005.39	11167.6	5840.74	6814.87	2951.41	1	419.9	0	5726.74	4696.13	8504.15	4883.14
420.6	3376.75	0	4005.25	8891.12	6706.6	0	3154.09	3280.86	1	420.6	0	1688.38	6448.18	3353.3	3217.47
420.7	11976.7	6668.45	8460.52	38658.7	5242	20983.8	3759	27857	1	420.7	0	9322.57	23559.6	13112.9	15808
420.8	2493.5	3942.96	0	2126.31	0	0	0	0	1	420.8	0	3218.23	1063.16	0	0
420.9	11316	25420	15054.2	174255	53110.3	51059.5	2636.04	50061.3	1	420.9	0	18368	94654.6	52084.9	26348.7
421.104	0	0	4038.44	4690.76	0	4298.81	0	7438.66	1	421.1	0	0	4364.6	2149.41	3719.33
421.2	24404.7	20607	5548.98	21816.2	6804.53	4936.87	8658.2	14951.5	1	421.2	0	22505.9	13682.6	5870.7	11804.9
421.601	0	0	2720.97	0	0	0	1837.99	6978.17	1	421.6	0	0	1360.48	0	4408.08
421.7	2385.05	4110.48	6772.15	14327.6	5755.74	4955.66	6499.84	8584.32	1	421.7	0	3247.77	10549.9	5355.7	7542.08
421.9	0	2876.27	204889	35287.9	14668.7	0	3183.23	18718.6	1	421.9	0	1438.14	120088	7334.33	10950.9
422.101	0	3718.47	14394.3	3176.85	0	0	0	0	1	422.1	0	1859.24	8785.59	0	0
422.2	2196.23	8326.64	20575.6	23287.2	7438.26	83536.8	11412	16520.3	1	422.2	0	5261.43	21931.4	45487.5	13966.1
422.6	0	0	0	0	0	0	2684.45	2621.88	1	422.6	0	0	0	0	2653.17
422.801	6636.38	2297.59	0	0	0	0	0	0	1	422.8	0	4466.99	0	0	0
422.9	4765.58	4559.87	15936.5	13137.5	7221.79	36089.6	0	4012.24	1	422.9	0	4662.72	14537	21655.7	2006.12
423.105	0	0	1773.7	9095.91	0	0	0	0	1	423.1	0	0	5434.8	0	0
423.2	20068.3	12094	19709.7	61066.3	77122.8	11839.7	3591.02	19897.5	1	423.2	0	16081.1	40388	44481.2	11744.2
423.6	3000.56	11379.2	0	50532	0	0	0	2623.2	1	423.6	0	7189.89	25266	0	1311.6
423.7	4206.78	2456.41	8609.01	20067.2	6948.87	3207.63	2986.17	0	1	423.7	0	3331.59	14338.1	5078.25	1493.08
423.9	0	3798.59	8698.95	3980.82	0	9303.41	0	0	1	423.9	0	1899.29	6339.88	4651.71	0
424.105	0	5654.03	0	9964.37	0	5077.33	3787.59	7157.6	1	424.1	0	2827.01	4982.19	2538.67	5472.6
424.2	41013.4	10054.1	0	25620.8	4728	39704.5	19628.1	21497.4	1	424.2	0	25533.7	12810.4	22216.2	20562.8
424.5	43144.7	47863.3	42899	0	0	0	0	0	1	424.5	0	45504	21449.5	0	0
424.6	26824.9	5222.1	0	5337.88	4446.61	0	0	0	1	424.6	0	16023.5	2668.94	2223.3	0
424.7	5368.06	3239.19	46720.3	0	4452.64	4665.42	0	23496.7	1	424.7	0	4303.62	23360.2	4559.03	11748.3
424.801	8133.34	0	2457.74	2119.58	0	1838.22	0	0	1	424.8	0	4066.67	2288.66	919.111	0
424.9	11646	2382.33	141894	46688.2	0	7193.7	5728.06	23309	1	424.9	0	7014.18	94291.3	3596.85	14518.6
425.1	0	0	4945.9	12107.4	0	3935.3	0	0	1	425.1	0	0	8526.63	1967.65	0
425.2	0	0	7892.35	18619.9	9244.5	29682.2	14804.9	0	1	425.2	0	0	13256.1	19463.4	7402.45
425.505	5151.99	7958.16	0	2281.04	0	0	0	0	1	425.5	0	6555.07	1140.52	0	0
425.6	0	0	2695.65	2802.18	0	0	0	0	1	425.6	0	0	2748.92	0	0
425.7	2201.95	0	4659.84	5410.51	0	0	1858.46	8118.09	1	425.7	0	1100.98	5035.18	0	4988.28
425.801	0	0	4593.23	11497.1	0	2256.69	0	0	1	425.8	0	0	8045.15	1128.35	0
425.9	0	0	25294	30825	0	0	6309.74	16052.6	1	425.9	0	0	28059.5	0	11181.2
426	0	0	98202.3	0	3810.95	0	7921.16	12226.5	1	426	0	0	49101.2	1905.48	10073.8
426.1	0	13987	2784.46	14306.7	0	0	0	0	1	426.1	0	6993.51	8545.59	0	0
426.2	14872.1	6794.78	18081.6	12244.7	5511.5	6087.17	3817.15	44678.1	1	426.2	0	10833.4	15163.1	5799.34	24247.6
426.3	6695.57	8636.25	0	2891.97	6075.26	8181.54	0	0	1	426.3	0	7665.91	1445.99	7128.4	0
426.405	10524.8	3070.88	0	0	0	0	0	0	1	426.4	0	6797.85	0	0	0
426.501	0	0	23931.1	0	8407.88	5859.85	0	0	1	426.5	0	0	11965.5	7133.87	0
426.601	0	0	4807.37	5902.46	0	3083.81	3702.58	4587.61	1	426.6	0	0	5354.92	1541.91	4145.1
426.7	7694.16	4213.84	15699.7	18246.2	4697	16450.7	51656.7	57643.6	1	426.7	0	5954	16973	10573.8	54650.1
426.8	0	6217.75	0	0	0	0	1994.65	58520	1	426.8	0	3108.88	0	0	30257.3
426.9	0	6461.82	29873	0	2617.29	26559.6	16053	57988.5	1	426.9	0	3230.91	14936.5	14588.4	37020.7
427.6	0	0	0	0	0	0	3419.41	8714.59	1	427.6	0	0	0	0	6067
427.9	14595.3	7488.33	8486.69	26718.7	4078.71	24527.7	6355.19	6983.74	1	427.9	0	11041.8	17602.7	14303.2	6669.47
428.9	9010.69	15228.7	0	0	16629	12063.2	0	0	1	428.9	0	12119.7	0	14346.1	0
429.103	9509.1	0	14474.6	14279.8	0	0	0	0	1	429.1	0	4754.55	14377.2	0	0
429.3	110316	25363.3	29571.6	49746.8	12384.6	36482.7	21845	30117.2	1	429.3	0	67839.7	39659.2	24433.7	25981.1
429.6	119045	35494.7	0	12761.7	92339.3	0	0	0	1	429.6	0	77269.9	6380.84	46169.6	0
429.801	2819.52	2634.66	0	0	0	0	0	0	1	429.8	0	2727.09	0	0	0
430.103	0	0	2612.54	5697.05	3791.62	0	3405.8	0	1	430.1	0	0	4154.79	1895.81	1702.9
430.601	0	0	0	0	2845.22	17772.2	8722.14	0	1	430.6	0	0	0	10308.7	4361.07
430.804	4055.17	0	2637.9	11968	0	0	0	0	1	430.8	0	2027.58	7302.94	0	0
431.502	4832.93	5616.57	0	0	0	0	0	0	1	431.5	0	5224.75	0	0	0
431.6	6447.48	0	11587.8	5799.61	0	0	0	0	1	431.6	0	3223.74	8693.72	0	0
431.815	0	2506.62	2865.38	3030.97	2733.33	0	0	0	1	431.8	0	1253.31	2948.17	1366.66	0
432	10039.5	1831.64	0	0	3360.07	0	0	0	1	432	0	5935.58	0	1680.03	0
432.103	3858.03	7027.1	0	0	0	0	0	0	1	432.1	0	5442.57	0	0	0
432.2	10624.2	14348.1	2842.63	15917.5	2995.67	5472.61	3030.44	17781.6	1	432.2	0	12486.1	9380.04	4234.14	10406
432.301	4864.9	7603.03	0	0	0	0	0	0	1	432.3	0	6233.97	0	0	0
432.402	0	0	6793.18	2214.42	0	0	0	0	1	432.4	0	0	4503.8	0	0
432.5	11848.6	2863.72	0	30615.9	0	0	5068.57	0	1	432.5	0	7356.14	15308	0	2534.28
432.601	0	0	4671.67	0	0	0	3826.63	3222.24	1	432.6	0	0	2335.84	0	3524.44
432.7	0	0	10407.2	72951.4	0	12874.1	2761.1	0	1	432.7	0	0	41679.3	6437.05	1380.55
432.802	0	0	0	0	1580.12	3196.73	0	0	1	432.8	0	0	0	2388.42	0
432.9	15078.5	12225.6	24947.7	4242.48	10271.5	35377.6	7082.24	2311.52	1	432.9	0	13652	14595.1	22824.6	4696.88
433.6	4145.82	0	0	0	17796.8	3277.92	9630.34	0	1	433.6	0	2072.91	0	10537.4	4815.17
433.9	0	8422.91	0	0	0	32203.1	34488.8	23808.4	1	433.9	0	4211.46	0	16101.6	29148.6
434.002	8388.27	0	6973.55	5894.82	0	0	0	0	1	434	0	4194.14	6434.18	0	0
434.1	5643.52	6030.02	0	0	0	0	0	0	1	434.1	0	5836.77	0	0	0
434.2	6280.43	17998.5	27995.1	23005.4	39261.3	202951	20975	90223.2	1	434.2	0	12139.5	25500.3	121106	55599.1
434.3	20104.1	12471.4	6151.13	0	0	6569.81	0	17388.4	1	434.3	0	16287.8	3075.56	3284.91	8694.2
434.417	0	0	0	0	2701.42	5401.26	0	0	1	434.4	0	0	0	4051.34	0
434.5	0	0	0	0	25113.7	106461	0	0	1	434.5	0	0	0	65787.2	0
434.6	0	0	0	0	0	4510.85	5429.64	28024.8	1	434.6	0	0	0	2255.43	16727.2
434.7	0	0	19445.8	9555.81	3404.01	52848.2	7519.32	20907.1	1	434.7	0	0	14500.8	28126.1	14213.2
434.803	3669.69	6134.9	2583.28	3215.56	0	3124.79	0	0	1	434.8	0	4902.3	2899.42	1562.4	0
434.9	8079.07	6622.77	18690.2	13087.7	0	9054.31	3806.05	19620.9	1	434.9	0	7350.92	15889	4527.15	11713.5
435	0	0	0	0	5185.96	9583.12	0	0	1	435	0	0	0	7384.54	0
435.106	0	0	0	13494.6	0	0	3193.44	3612.36	1	435.1	0	0	6747.3	0	3402.9
435.2	11642.4	30573.3	14919.2	23430.4	5933.98	19643.6	5738.43	29995.6	1	435.2	0	21107.8	19174.8	12788.8	17867
435.303	4823.38	230557	0	0	0	0	0	0	1	435.3	0	117690	0	0	0
435.403	0	34088.6	0	0	8894.25	1965.53	0	0	1	435.4	0	17044.3	0	5429.89	0
435.501	22877.9	7226.1	0	0	4544.02	0	0	0	1	435.5	0	15052	0	2272.01	0
435.602	0	0	6701.19	6488.21	0	0	0	0	1	435.6	0	0	6594.7	0	0
435.7	1781.03	0	5375.72	24476.1	0	9202.38	0	0	1	435.7	0	890.515	14925.9	4601.19	0
435.81	2714.68	3348.06	0	3095.55	0	0	0	0	1	435.8	0	3031.37	1547.77	0	0
435.9	9299.08	0	13715.3	3260.35	2758.76	0	0	11424.7	1	435.9	0	4649.54	8487.84	1379.38	5712.35
436.2	0	12028.3	8404.37	4954.14	17033.7	27494.5	8009.29	0	1	436.2	0	6014.16	6679.26	22264.1	4004.65
436.601	0	0	0	0	7588.93	9712.79	0	0	1	436.6	0	0	0	8650.86	0
436.9	3716.24	15287.7	0	0	0	6364.27	0	16152.2	1	436.9	0	9501.97	0	3182.14	8076.1
437.2	5766.01	17387.8	14564	22566.1	8234.43	30782.8	6693.09	7046.13	1	437.2	0	11576.9	18565.1	19508.6	6869.61
437.601	0	0	0	2828.48	3015.18	2663.55	0	39253	1	437.6	0	0	1414.24	2839.36	19626.5
437.808	3045.53	3035.96	0	0	0	0	0	0	1	437.8	0	3040.75	0	0	0
437.9	5530.24	13789.4	22951.8	4516.99	14498.4	11802	0	10132.9	1	437.9	0	9659.84	13734.4	13150.2	5066.46
438	14520.6	22381.7	0	0	0	0	0	20551.1	1	438	0	18451.2	0	0	10275.6
438.1	0	0	0	0	0	5054.88	3524.85	9700.83	1	438.1	0	0	0	2527.44	6612.84
438.2	0	7655.32	5723.48	23232.4	0	51777.4	4802.95	58141.9	1	438.2	0	3827.66	14477.9	25888.7	31472.4
438.3	21368.2	6922.83	0	5255.5	3116.02	0	0	0	1	438.3	0	14145.5	2627.75	1558.01	0
438.416	0	0	9331.18	0	0	0	2605.88	4597.99	1	438.4	0	0	4665.59	0	3601.93
438.5	7325.35	6426	0	0	0	0	0	0	1	438.5	0	6875.67	0	0	0
438.6	164608	25979	7175.48	0	0	0	0	0	1	438.6	0	95293.6	3587.74	0	0
438.7	4346.19	5861.87	3526.66	5157.92	0	3263.89	2819.83	0	1	438.7	0	5104.03	4342.29	1631.95	1409.91
438.803	6889.07	0	41493.6	0	11530.3	7999.38	0	0	1	438.8	0	3444.53	20746.8	9764.85	0
438.9	21768.6	4411.96	3994.65	0	6604.66	16838.2	4746.17	12506.2	1	438.9	0	13090.3	1997.32	11721.4	8626.16
439	0	0	39093.2	0	15000.4	147152	17118.3	0	1	439	0	0	19546.6	81076.2	8559.17
439.1	4975.2	0	0	7889.33	0	14473.4	20509.2	17776.3	1	439.1	0	2487.6	3944.66	7236.71	19142.7
439.2	0	9295.48	14117.5	59312.6	7786.07	7683.41	0	20480.4	1	439.2	0	4647.74	36715.1	7734.74	10240.2
439.302	6986.09	7104.63	0	3612.7	0	0	0	0	1	439.3	0	7045.36	1806.35	0	0
439.401	0	0	10690.5	2031.88	0	0	0	0	1	439.4	0	0	6361.18	0	0
439.5	7370.05	9777.44	14349.9	0	2055.56	13638.8	15522.7	0	1	439.5	0	8573.74	7174.95	7847.17	7761.37
439.6	0	0	0	0	5025.35	2038.69	0	0	1	439.6	0	0	0	3532.02	0
439.7	10721	0	0	0	0	8589.6	13573.1	8105.13	1	439.7	0	5360.52	0	4294.8	10839.1
439.804	2212.76	3026.6	2513.12	0	0	1789.01	0	0	1	439.8	0	2619.68	1256.56	894.504	0
439.9	4396.35	5701.5	7987.43	17834.3	6398.72	16925.5	4948.22	82128.3	1	439.9	0	5048.92	12910.9	11662.1	43538.2
440	6520.65	0	12045.5	0	4302.98	12933.6	0	0	1	440	0	3260.33	6022.74	8618.31	0
440.104	0	4659.06	0	0	7335.71	0	4435.67	18364	1	440.1	0	2329.53	0	3667.86	11399.8
440.2	3689.21	0	2187.44	6334.54	0	3237.71	4728.82	46460.3	1	440.2	0	1844.61	4260.99	1618.86	25594.6
440.3	142115	30958.2	13184.1	29756.7	10462.9	18832.9	18127	65102.2	1	440.3	0	86536.7	21470.4	14647.9	41614.6
440.405	2498.96	4358.97	7581.05	0	0	0	0	0	1	440.4	0	3428.97	3790.53	0	0
440.501	5662.17	0	9062.26	8335.52	7275.86	0	0	0	1	440.5	0	2831.08	8698.89	3637.93	0
440.6	0	0	2474.32	12493.6	0	0	0	0	1	440.6	0	0	7483.97	0	0
440.7	3691.38	3953.52	2812.19	0	0	3380.91	0	0	1	440.7	0	3822.45	1406.09	1690.45	0
440.804	2551.91	2937.03	0	0	0	2688.42	0	0	1	440.8	0	2744.47	0	1344.21	0
440.9	15112.1	3046.59	16349.7	19565.1	8270.05	0	22886.7	9561.95	1	440.9	0	9079.37	17957.4	4135.03	16224.3
441.103	0	0	4831.4	13813.5	0	6757.13	4241.92	0	1	441.1	0	0	9322.44	3378.57	2120.96
441.6	10736.1	9541.61	27313.2	0	0	0	0	0	1	441.6	0	10138.9	13656.6	0	0
441.7	4556.31	0	39461.4	11855.2	0	0	0	16973.8	1	441.7	0	2278.15	25658.3	0	8486.91
441.8	2532.07	0	2892.62	2364.58	0	1760.91	2076.17	2457.44	1	441.8	0	1266.03	2628.6	880.457	2266.81
441.9	6494.48	7433.71	104073	10382.4	13460	7286.81	5674.82	37400.3	1	441.9	0	6964.1	57227.8	10373.4	21537.5
442	5544.2	6060.79	13009.6	0	0	0	0	0	1	442	0	5802.5	6504.82	0	0
442.1	0	5215.89	3913.81	6467.2	0	0	0	3561.31	1	442.1	0	2607.94	5190.5	0	1780.65
442.2	0	12848.9	17457.6	7209.27	8645.14	16695.7	3979.93	25222.7	1	442.2	0	6424.44	12333.5	12670.4	14601.3
442.3	16246.9	26462.1	34037.6	34950.5	6714.87	17479.2	5821.48	24760.5	1	442.3	0	21354.5	34494.1	12097	15291
442.404	1956.65	7014.29	0	0	1489.78	0	0	0	1	442.4	0	4485.47	0	744.891	0
442.501	4939.27	5886.42	0	20110.7	0	18473.2	2002.11	0	1	442.5	0	5412.85	10055.3	9236.59	1001.05
442.6	5218	9282.49	0	6260.3	10972.4	0	4910.6	86755.6	1	442.6	0	7250.25	3130.15	5486.21	45833.1
442.701	0	7211.76	0	0	2499.66	0	3281.57	10223.9	1	442.7	0	3605.88	0	1249.83	6752.74
442.8	129560	0	23734.6	31078.9	18398.4	0	2905.32	25469.8	1	442.8	0	64779.8	27406.7	9199.22	14187.6
442.9	5442.34	4487.26	54691.2	4484.7	21078.5	28576.2	7941.63	15723.6	1	442.9	0	4964.8	29587.9	24827.4	11832.6
443.1	3107.26	4070.18	0	0	0	0	0	3475.59	1	443.1	0	3588.72	0	0	1737.79
443.3	52439.3	41081	7890.15	19413.8	8386.08	7874.99	3239.03	12513.5	1	443.3	0	46760.2	13652	8130.53	7876.25
444	5115.34	8357.51	27587.6	0	4831.24	0	2604.47	0	1	444	0	6736.42	13793.8	2415.62	1302.23
444.103	0	0	2754.75	16458	0	0	0	0	1	444.1	0	0	9606.39	0	0
444.2	6080.72	18804.2	18857.2	17234	3490.91	13373.4	3817.65	18941.9	1	444.2	0	12442.5	18045.6	8432.14	11379.8
444.3	243676	0	16797	97059.8	0	0	6623.51	51207.2	1	444.3	0	121838	56928.4	0	28915.4
444.405	0	0	4196.78	5838.66	0	5893.05	0	6237.73	1	444.4	0	0	5017.72	2946.52	3118.87
444.5	0	0	13499.2	26847.4	0	0	0	0	1	444.5	0	0	20173.3	0	0
444.601	0	0	0	0	5859.52	18105	0	11345.1	1	444.6	0	0	0	11982.3	5672.56
444.7	5381.41	0	0	8417.24	11322.8	2776.62	14748.5	17802.8	1	444.7	0	2690.71	4208.62	7049.72	16275.6
444.806	0	0	16494.9	6793.63	0	0	0	0	1	444.8	0	0	11644.3	0	0
444.9	9896.92	2568.95	49400.8	43265.1	3352.75	136090	6679.32	5111.6	1	444.9	0	6232.93	46333	69721.3	5895.46
445.102	0	5891.71	4135.36	5806.68	2519.15	4046.48	0	5355.99	1	445.1	0	2945.85	4971.02	3282.81	2678
445.807	0	0	8677.03	2785.46	0	0	0	0	1	445.8	0	0	5731.25	0	0
446.2	13133.1	13730.9	19860.7	47657.6	33568.6	37202	0	31739.1	1	446.2	0	13432	33759.2	35385.3	15869.6
446.6	9792.83	7186.04	0	13460.6	0	0	4574.59	0	1	446.6	0	8489.44	6730.32	0	2287.3
446.8	0	0	9063.56	0	3335.68	6764.25	0	0	1	446.8	0	0	4531.78	5049.96	0
447	0	0	0	0	7267.33	0	6967.31	12811.1	1	447	0	0	0	3633.66	9889.19
447.1	15670.3	4894.58	11505.5	20122.9	0	15745.4	9438.78	24563.2	1	447.1	0	10282.4	15814.2	7872.69	17001
447.2	28967.6	45864.8	30121.8	50176.5	11643.8	29474.1	18483	31767.7	1	447.2	0	37416.2	40149.2	20559	25125.4
447.3	34171.5	63732	13766.1	38868	46477.4	0	4040.21	134594	1	447.3	0	48951.7	26317	23238.7	69317.2
447.401	0	0	2295.58	0	2667.13	1708.16	0	0	1	447.4	0	0	1147.79	2187.64	0
447.5	0	8770.12	0	0	5222.98	32275.7	37364.1	8142.69	1	447.5	0	4385.06	0	18749.3	22753.4
447.6	0	0	0	0	0	0	4576.8	3682.8	1	447.6	0	0	0	0	4129.8
447.7	7389.41	46211.6	4760.22	52665.9	0	30584.4	6954.75	19158.4	1	447.7	0	26800.5	28713.1	15292.2	13056.6
447.805	0	0	3240.52	3563.99	0	3403.16	0	0	1	447.8	0	0	3402.25	1701.58	0
447.9	7876.99	12299.9	44230.6	15868.7	3168.71	0	0	3185.82	1	447.9	0	10088.4	30049.7	1584.35	1592.91
448.5	4648.85	3888.92	0	0	0	84900.1	0	0	1	448.5	0	4268.88	0	42450	0
448.6	4135.55	0	0	28231.9	7320.75	9885.44	4177.19	0	1	448.6	0	2067.78	14116	8603.09	2088.6
448.7	1965.42	0	10372.6	0	0	12398.4	7701.71	15037.5	1	448.7	0	982.708	5186.3	6199.19	11369.6
448.9	6351.77	7084.29	0	5849.71	42530.1	48633.4	4950.32	10525.4	1	448.9	0	6718.03	2924.85	45581.7	7737.84
449	0	3635.84	0	0	4366.21	6712.48	2917.5	0	1	449	0	1817.92	0	5539.35	1458.75
449.1	0	3410.44	0	4776.97	0	3384.06	1776.95	4789.99	1	449.1	0	1705.22	2388.49	1692.03	3283.47
449.2	6954.58	42473.1	6488.48	32983.1	6197.41	25789.3	4546.83	34098.9	1	449.2	0	24713.9	19735.8	15993.3	19322.8
449.3	29692.4	17306.3	0	9150.29	5226.53	4952.51	3310.84	5528.32	1	449.3	0	23499.4	4575.14	5089.52	4419.58
449.404	2467.6	1814.81	0	0	0	0	0	0	1	449.4	0	2141.2	0	0	0
449.5	0	0	0	0	3012.34	4463.79	0	0	1	449.5	0	0	0	3738.07	0
449.6	0	0	85676.4	12842.4	5921.61	0	17586	52221.3	1	449.6	0	0	49259.4	2960.8	34903.7
449.7	0	3742.83	19177.5	0	4220.92	2563.72	6612.95	0	1	449.7	0	1871.42	9588.76	3392.32	3306.48
449.8	7947.06	4374.86	0	4588.94	0	3572.37	0	0	1	449.8	0	6160.96	2294.47	1786.19	0
449.9	0	0	0	0	0	30272.6	17867.8	54715.1	1	449.9	0	0	0	15136.3	36291.4
450	11881.3	22972.2	2291.67	0	0	0	36217.9	0	1	450	0	17426.8	1145.84	0	18109
450.11	6459.96	47866.5	0	0	0	0	0	0	1	450.1	0	27163.3	0	0	0
450.2	7148.26	4994.87	13643.6	0	2250.38	16925.6	14836.3	23162.6	1	450.2	0	6071.56	6821.81	9587.98	18999.5
450.3	28917.6	22204.5	25475.1	45378.2	31866.3	3757.98	14994	437793	1	450.3	0	25561	35426.6	17812.1	226393
450.41	0	0	19588.8	8359.62	0	0	0	0	1	450.4	0	0	13974.2	0	0
450.5	3853.46	10724	0	0	3781.67	0	4158.7	0	1	450.5	0	7288.72	0	1890.84	2079.35
450.6	6622.47	0	0	0	16150.5	8506.81	0	0	1	450.6	0	3311.23	0	12328.6	0
450.7	10900.7	0	19666.3	18333.3	0	5567.18	3818.53	19878.8	1	450.7	0	5450.37	18999.8	2783.59	11848.7
450.8	0	0	0	9742.57	0	2708.93	2583.26	22001.5	1	450.8	0	0	4871.28	1354.47	12292.4
450.9	9263.97	6935.25	35767.3	12429.6	9359.17	11087.4	0	142942	1	450.9	0	8099.61	24098.5	10223.3	71471.1
451	8933.75	9463.62	0	0	0	2668.38	0	15083.1	1	451	0	9198.69	0	1334.19	7541.56
451.1	0	4492.41	3761.89	4533.13	0	0	0	4088.09	1	451.1	0	2246.21	4147.51	0	2044.05
451.2	62403.8	7241.88	42428.2	26767.4	14477.3	103448	46292.8	164409	1	451.2	0	34822.9	34597.8	58962.9	105351
451.3	5865.97	3997.57	0	0	3471.93	0	0	5295.12	1	451.3	0	4931.77	0	1735.97	2647.56
451.401	3841.65	8271.72	0	0	0	0	0	0	1	451.4	0	6056.69	0	0	0
451.5	6058.11	6056.89	20034.6	12088.2	5656.43	0	0	16474.6	1	451.5	0	6057.5	16061.4	2828.21	8237.28
451.602	5289.03	2864.96	0	0	0	0	0	0	1	451.6	0	4076.99	0	0	0
451.7	2988.7	2727.56	0	12828.5	7369.14	10782	0	0	1	451.7	0	2858.13	6414.25	9075.59	0
451.803	1987.25	1885.03	0	0	0	2122.25	0	0	1	451.8	0	1936.14	0	1061.13	0
451.9	7541.67	8195.95	17370.8	307578	0	23061.3	3243.36	35266	1	451.9	0	7868.81	162474	11530.6	19254.7
452	34902.6	0	11209.4	0	0	0	6430.06	12755.8	1	452	0	17451.3	5604.68	0	9592.94
452.106	0	5580.52	0	0	0	0	2173.49	4591.27	1	452.1	0	2790.26	0	0	3382.38
452.2	5066.14	0	0	19875.5	5696.01	11906	9796.19	0	1	452.2	0	2533.07	9937.74	8801	4898.1
452.3	69170.1	9755.32	4345.13	20814.6	12270.1	9906.71	6276.26	14361.8	1	452.3	0	39462.7	12579.9	11088.4	10319
452.4	0	0	14452.8	0	1999.28	2353.44	0	0	1	452.4	0	0	7226.39	2176.36	0
452.5	3697.66	0	12109.5	0	4493.51	14489.4	0	7976.95	1	452.5	0	1848.83	6054.75	9491.44	3988.47
452.6	5444.82	13179.7	0	4378.57	5572.35	0	0	0	1	452.6	0	9312.25	2189.28	2786.17	0
452.7	0	0	0	0	3389.53	3015.91	15824.6	8629.32	1	452.7	0	0	0	3202.72	12227
452.809	0	1782.74	3784.34	4028.91	2957.97	0	0	7291.21	1	452.8	0	891.369	3906.63	1478.98	3645.61
452.9	0	2725.7	26015.1	74386.1	8076.58	0	2710	18875.8	1	452.9	0	1362.85	50200.6	4038.29	10792.9
453	13616	0	0	0	5943.29	10750.6	6429.86	0	1	453	0	6808.01	0	8346.93	3214.93
453.104	0	0	5870.64	15794.3	0	6796.7	0	0	1	453.1	0	0	10832.5	3398.35	0
453.2	3640.83	24404.4	6716.09	0	0	0	0	6560.4	1	453.2	0	14022.6	3358.04	0	3280.2
453.3	33372.7	4469.88	22550.4	39598.5	5431.21	8857.36	8404.45	13657.5	1	453.3	0	18921.3	31074.4	7144.28	11031
453.4	22628.8	2680.56	0	0	0	0	0	0	1	453.4	0	12654.7	0	0	0
453.5	7141.54	5274.37	0	0	0	0	0	0	1	453.5	0	6207.95	0	0	0
453.6	0	0	8779.25	19330.3	0	15216.2	7863.6	18855.6	1	453.6	0	0	14054.8	7608.12	13359.6
453.7	32111.9	3502.82	0	0	0	0	0	0	1	453.7	0	17807.3	0	0	0
453.8	13085.6	11791.3	3111.41	0	0	2866.19	3038.78	0	1	453.8	0	12438.5	1555.71	1433.09	1519.39
453.9	17392.7	0	27369.8	2657.58	30152.6	54583.8	3187.6	0	1	453.9	0	8696.35	15013.7	42368.2	1593.8
454	13494.5	13948.6	3814.89	3828.62	0	0	0	0	1	454	0	13721.6	3821.75	0	0
454.101	0	4392.43	3730.55	3836.41	0	0	0	0	1	454.1	0	2196.21	3783.48	0	0
454.2	0	3155.71	3180.24	0	6900.24	16856.3	3802.06	0	1	454.2	0	1577.86	1590.12	11878.3	1901.03
454.3	23889.8	17972.8	22317.4	26269.1	13118.7	25476.7	15601.2	38268.1	1	454.3	0	20931.3	24293.2	19297.7	26934.7
454.4	0	0	6843.61	0	3767.88	6170.85	0	5311.47	1	454.4	0	0	3421.8	4969.37	2655.73
454.5	32373.3	14824.5	37017.2	0	5086.28	311450	60446.3	0	1	454.5	0	23598.9	18508.6	158268	30223.1
454.6	6279.73	2621.03	11552.1	0	6630.61	0	0	2451.16	1	454.6	0	4450.38	5776.04	3315.31	1225.58
454.7	0	0	4427.83	0	3319.75	0	2988.62	17247.8	1	454.7	0	0	2213.92	1659.87	10118.2
454.803	1984.98	4627.99	9955.2	0	5719.38	9749.89	0	1978.99	1	454.8	0	3306.49	4977.6	7734.63	989.496
454.9	19590.6	0	19255.6	0	0	17572.4	1890.84	3658.05	1	454.9	0	9795.31	9627.8	8786.18	2774.44
455	0	4998.45	12082.1	10920.9	0	115760	10916.1	14219.6	1	455	0	2499.23	11501.5	57880.1	12567.9
455.108	7035.44	11168.9	18141.1	28429.9	0	16267.3	0	0	1	455.1	0	9102.16	23285.5	8133.64	0
455.2	29493.7	0	4742.69	35568.7	0	2673.41	6204.63	0	1	455.2	0	14746.9	20155.7	1336.71	3102.31
455.3	132139	7143.86	8027.94	13596.8	0	13839.9	5189.46	4492.7	1	455.3	0	69641.4	10812.4	6919.96	4841.08
455.401	0	0	10075.9	9578.82	0	0	0	0	1	455.4	0	0	9827.35	0	0
455.5	8157.09	8715.04	102199	0	5831.42	0	4644.92	0	1	455.5	0	8436.06	51099.4	2915.71	2322.46
455.601	2820.46	7273.69	4005.33	0	3734.61	0	0	51090.5	1	455.6	0	5047.08	2002.66	1867.31	25545.2
455.7	3778.99	0	0	0	0	23657.5	17932	14874.1	1	455.7	0	1889.49	0	11828.7	16403.1
455.8	6379.9	0	0	0	2275.8	18148.3	0	4064.63	1	455.8	0	3189.95	0	10212	2032.32
455.9	0	0	8703.43	0	22930.5	3212.08	5083.76	0	1	455.9	0	0	4351.72	13071.3	2541.88
456	0	2744.28	0	22715.7	5077.02	26052.8	2713.3	0	1	456	0	1372.14	11357.8	15564.9	1356.65
456.102	0	0	2352.65	4349.35	0	0	0	0	1	456.1	0	0	3351	0	0
456.2	13726	72295.2	0	18494.4	11840.1	17904.3	8966.21	35929.9	1	456.2	0	43010.6	9247.2	14872.2	22448.1
456.3	25230.5	223899	23363.2	4077.84	10101.6	19276	8234.83	0	1	456.3	0	124565	13720.5	14688.8	4117.42
456.404	0	0	0	0	0	0	6144.52	5302.96	1	456.4	0	0	0	0	5723.74
456.5	4851.22	0	12141.5	14789.8	0	0	0	0	1	456.5	0	2425.61	13465.6	0	0
456.6	52893.2	18200.7	18450.5	0	3603.5	0	0	0	1	456.6	0	35547	9225.23	1801.75	0
456.7	0	0	0	11284.2	0	4472.65	42304.1	18350.9	1	456.7	0	0	5642.08	2236.32	30327.5
456.8	6000.73	6510.05	2597.69	0	0	0	0	0	1	456.8	0	6255.39	1298.84	0	0
456.9	9708.64	12154	13126.8	18999.6	8001.39	25628.3	9899.17	2451.68	1	456.9	0	10931.3	16063.2	16814.9	6175.42
457	5895.33	9302.02	3743.4	0	0	0	6553.4	0	1	457	0	7598.68	1871.7	0	3276.7
457.103	0	0	0	0	27865	12057.1	0	0	1	457.1	0	0	0	19961	0
457.2	9535.05	5273.02	0	5496.45	3541.54	8871.08	5432.68	6675.93	1	457.2	0	7404.04	2748.22	6206.31	6054.3
457.3	38048.4	56146.4	39849.5	27874.3	5546.46	23110.6	5860.56	10989.4	1	457.3	0	47097.4	33861.9	14328.5	8424.97
457.4	0	2677.12	0	0	15187.4	7132.55	0	35442.4	1	457.4	0	1338.56	0	11160	17721.2
457.5	8552.46	4331.46	40282.9	0	16901	10945.9	4404.76	0	1	457.5	0	6441.96	20141.5	13923.4	2202.38
457.6	9554.36	4572	17040.8	19934.7	0	5975	7886.64	0	1	457.6	0	7063.18	18487.7	2987.5	3943.32
457.7	5198.37	7511.61	9407.66	4268.78	8240.15	8269.74	2456.67	1900.65	1	457.7	0	6354.99	6838.22	8254.94	2178.66
457.8	1916.61	4370.97	0	5665.3	0	0	0	0	1	457.8	0	3143.79	2832.65	0	0
457.9	0	0	15051.3	0	4878.1	10916.4	0	23949.7	1	457.9	0	0	7525.67	7897.26	11974.9
458	6301.67	6114.43	12708.5	0	12711.6	0	0	0	1	458	0	6208.05	6354.26	6355.8	0
458.103	0	0	2503.42	11815.2	0	0	0	0	1	458.1	0	0	7159.33	0	0
458.2	12116.9	9267.41	2135.11	3444.99	6871.23	23618.8	4616.89	40610.4	1	458.2	0	10692.1	2790.05	15245	22613.6
458.3	93614.7	10603.8	5271.16	66533.1	5515.52	6289.38	3742.75	16761.3	1	458.3	0	52109.3	35902.1	5902.45	10252
458.401	3912.08	2677.54	0	0	0	0	0	0	1	458.4	0	3294.81	0	0	0
458.5	27566.8	0	23713.7	10681.8	8525.51	0	24531.1	0	1	458.5	0	13783.4	17197.7	4262.76	12265.6
458.6	38857.9	4070.04	18580.2	0	0	6225.45	0	0	1	458.6	0	21464	9290.09	3112.72	0
458.7	4313.15	0	0	0	0	0	2115.35	2840.12	1	458.7	0	2156.57	0	0	2477.74
458.8	0	0	5025.28	0	0	0	2763.35	18277.4	1	458.8	0	0	2512.64	0	10520.4
458.9	4582.77	0	0	79843.9	24554.6	1868.84	0	0	1	458.9	0	2291.38	39922	13211.7	0
459.2	21452.4	6076.45	2582.78	7252.58	3444.49	16678.9	4692.3	20487.4	1	459.2	0	13764.4	4917.68	10061.7	12589.8
459.3	48712.8	80081.7	320321	974338	47918.7	176249	39547	205520	1	459.3	0	64397.3	647329	112084	122534
459.5	11840.4	4219.33	5241.64	0	6336.44	0	0	7989.86	1	459.5	0	8029.86	2620.82	3168.22	3994.93
459.701	3581.49	5249.01	0	0	0	0	3976.96	5234.71	1	459.7	0	4415.25	0	0	4605.83
459.804	0	5974.17	4096.37	2789.6	0	0	0	0	1	459.8	0	2987.08	3442.99	0	0
459.9	9032.5	20297.8	39048.7	0	19363.1	0	14960.3	10397.3	1	459.9	0	14665.2	19524.3	9681.57	12678.8
460.103	3466.7	4867.61	0	0	0	0	0	0	1	460.1	0	4167.15	0	0	0
460.5	5431.62	24945.6	25702	0	0	0	14615.6	13106.6	1	460.5	0	15188.6	12851	0	13861.1
460.6	0	0	0	0	12188.2	15781.9	0	0	1	460.6	0	0	0	13985.1	0
460.7	5267.1	2578.77	2468.07	4747.88	4373.34	2349.89	4687.65	0	1	460.7	0	3922.94	3607.98	3361.62	2343.83
460.8	1.04013e+06	8819.69	341023	0	34799.5	1.57496e+06	802110	1.57293e+06	1	460.8	0	524474	170512	804881	1.18752e+06
460.9	7588.53	13138.1	12273.8	7021.85	0	12046.1	32618.3	26388.6	1	460.9	0	10363.3	9647.81	6023.05	29503.4
461.103	0	0	2890.04	11322.5	0	0	2215.24	0	1	461.1	0	0	7106.26	0	1107.62
461.5	0	2764.46	162102	0	34301.4	64824.3	5975.21	23832	1	461.5	0	1382.23	81050.9	49562.8	14903.6
461.6	7935.83	0	17942.8	70200.2	58343.3	0	0	0	1	461.6	0	3967.92	44071.5	29171.7	0
461.8	6654.92	2632.26	0	3744.52	0	0	0	3421.7	1	461.8	0	4643.59	1872.26	0	1710.85
461.9	13003	0	17495.9	3237.77	0	3109.66	4776.53	51118.2	1	461.9	0	6501.48	10366.8	1554.83	27947.4
462.101	0	0	1994.36	0	5747.29	0	1940.39	8241.99	1	462.1	0	0	997.179	2873.64	5091.19
462.3	0	7482.94	23942.3	0	7344.5	26414.4	5989.08	41229.7	1	462.3	0	3741.47	11971.1	16879.5	23609.4
462.5	5780.21	5645.92	0	0	5758.44	0	14849.7	11703.9	1	462.5	0	5713.07	0	2879.22	13276.8
462.6	0	10004.7	47660.8	31291	7303.59	0	5405.04	0	1	462.6	0	5002.33	39475.9	3651.8	2702.52
462.8	5584.94	3844.58	10822.6	0	0	0	0	0	1	462.8	0	4714.76	5411.28	0	0
462.9	0	57042.1	46594.5	354778	133582	418404	73168.2	212120	1	462.9	0	28521.1	200686	275993	142644
463	0	0	29887.9	165658	6426.72	0	0	0	1	463	0	0	97772.8	3213.36	0
463.1	0	0	0	19144.7	0	0	2219.53	14292.4	1	463.1	0	0	9572.37	0	8255.94
463.2	4116.98	4425.29	5137.1	4887.21	0	9985.99	3961.56	9113.46	1	463.2	0	4271.13	5012.16	4992.99	6537.51
463.3	0	0	4631.47	0	0	0	37223	17381.7	1	463.3	0	0	2315.74	0	27302.3
463.405	9907.77	56668.2	0	0	0	0	0	0	1	463.4	0	33288	0	0	0
463.5	10206.2	4646.34	0	77966	0	27495.1	0	30660.9	1	463.5	0	7426.26	38983	13747.5	15330.5
463.6	13127.1	15305.1	21739.3	70815.9	13218.5	247436	0	0	1	463.6	0	14216.1	46277.6	130327	0
463.701	0	0	0	0	6442.24	14144.2	0	0	1	463.7	0	0	0	10293.2	0
463.801	5453.01	4772.74	16100	0	0	2134.25	0	4565.26	1	463.8	0	5112.87	8049.98	1067.12	2282.63
463.9	6738.31	17577.3	17104.9	0	7329.43	66136.3	0	5770.41	1	463.9	0	12157.8	8552.45	36732.8	2885.2
464.2	0	0	24566.8	25068	0	4096.83	68215	2791.86	1	464.2	0	0	24817.4	2048.42	35503.5
464.3	64393.5	26538.3	4505.31	64398	21209.2	18005.1	14237.1	62726.7	1	464.3	0	45465.9	34451.7	19607.2	38481.9
464.6	32422.2	4607.37	0	0	12818.5	22371.3	3694.65	0	1	464.6	0	18514.8	0	17594.9	1847.32
464.8	7710.64	0	3633.54	16109.3	0	0	6517.87	0	1	464.8	0	3855.32	9871.42	0	3258.93
464.9	15010.2	4125.73	5324.63	32462.7	0	0	8160.29	0	1	464.9	0	9567.97	18893.7	0	4080.14
465	5673.36	4849.42	0	0	3120.07	0	33355.3	0	1	465	0	5261.39	0	1560.03	16677.6
465.101	13656.5	5201.53	0	0	5013.62	0	4265.56	0	1	465.1	0	9429.02	0	2506.81	2132.78
465.2	0	45736.5	20808.2	0	6330.5	39156.8	0	46504	1	465.2	0	22868.3	10404.1	22743.7	23252
465.3	22836.1	10700.8	24484.8	27959.6	2662.36	10825.9	3261.64	7062.03	1	465.3	0	16768.4	26222.2	6744.13	5161.83
465.405	15515.1	0	12175	7730.37	0	0	0	0	1	465.4	0	7757.55	9952.71	0	0
465.5	0	0	0	23988.8	5106.25	14642.5	0	13191.4	1	465.5	0	0	11994.4	9874.37	6595.72
465.6	3416.91	0	5878.03	56966.7	0	17986.3	0	10274	1	465.6	0	1708.45	31422.4	8993.16	5137
465.701	9018.76	7385.77	0	18368.8	0	0	0	0	1	465.7	0	8202.26	9184.41	0	0
465.803	3276.06	3028.88	12464.5	2205.75	0	0	0	0	1	465.8	0	3152.47	7335.15	0	0
465.9	0	21541.6	14976	27758.5	2980.7	157463	0	37896.9	1	465.9	0	10770.8	21367.3	80222	18948.4
466	0	0	9718.33	0	36566.1	0	2246.19	19972.9	1	466	0	0	4859.17	18283.1	11109.5
466.104	4457.16	5107.71	0	0	0	0	0	0	1	466.1	0	4782.43	0	0	0
466.2	0	7502.62	0	4902.36	0	16455.7	6083.92	10254.2	1	466.2	0	3751.31	2451.18	8227.84	8169.04
466.3	19515.6	11727.7	5461.79	17307.4	6701.67	16318.6	2640.9	24974.4	1	466.3	0	15621.7	11384.6	11510.1	13807.6
466.4	0	0	0	9947.11	0	4630.46	1634.55	3342.01	1	466.4	0	0	4973.56	2315.23	2488.28
466.5	0	4177.28	16354.6	20371.2	6236.55	0	8308.92	8188.28	1	466.5	0	2088.64	18362.9	3118.28	8248.6
466.6	5912.36	0	35713.5	70149.2	6275.14	0	18929.5	0	1	466.6	0	2956.18	52931.3	3137.57	9464.76
466.7	0	0	3270.3	11932.7	3374.68	0	0	67523.6	1	466.7	0	0	7601.48	1687.34	33761.8
466.8	15663.5	0	0	0	0	0	6246.39	11207.9	1	466.8	0	7831.76	0	0	8727.16
466.9	12881.5	0	28307.2	6222.73	11219.8	10214.2	8454.01	7100.22	1	466.9	0	6440.73	17265	10717	7777.11
467	49203.3	12894.9	0	0	12116	39928.2	0	0	1	467	0	31049.1	0	26022.1	0
467.1	0	0	0	2015.72	2313.05	2817.99	0	2508.08	1	467.1	0	0	1007.86	2565.52	1254.04
467.2	5961	0	54971	0	0	11266.7	3931.39	56746.5	1	467.2	0	2980.5	27485.5	5633.34	30338.9
467.3	60397.8	23208.1	8350.77	34768.2	4152.52	42671	10945.1	25516.8	1	467.3	0	41803	21559.5	23411.8	18231
467.402	9712.73	2192.26	0	0	0	0	0	0	1	467.4	0	5952.49	0	0	0
467.5	2263.74	4686.5	26177.1	0	5084.54	20025.8	0	0	1	467.5	0	3475.12	13088.6	12555.2	0
467.6	25387.4	13845.2	51558.8	0	8611.73	9451.27	16429.7	24163.7	1	467.6	0	19616.3	25779.4	9031.5	20296.7
467.7	5655.04	0	14317.4	12179.7	10252.3	23109.8	0	44578.7	1	467.7	0	2827.52	13248.6	16681.1	22289.3
467.8	8694.32	3952.42	4312.14	0	0	44075.8	4081.41	3838.05	1	467.8	0	6323.37	2156.07	22037.9	3959.73
467.9	6185.02	16310.9	0	15786.9	0	22198.8	0	0	1	467.9	0	11247.9	7893.43	11099.4	0
468	0	0	15775.9	0	8691.15	56627.1	0	60092.1	1	468	0	0	7887.96	32659.1	30046
468.1	0	0	3405.63	3638.24	1938.76	0	2100.63	0	1	468.1	0	0	3521.94	969.38	1050.32
468.2	5836.92	90343.6	8704.26	14324.6	14039.9	25463	16773.3	26163	1	468.2	0	48090.3	11514.4	19751.5	21468.1
468.3	4357.6	16812.9	27004.9	0	0	27318.6	0	32264.7	1	468.3	0	10585.3	13502.4	13659.3	16132.4
468.4	0	12468.8	0	0	15084	8677.16	0	0	1	468.4	0	6234.4	0	11880.6	0
468.5	20343.1	8904.13	0	0	0	3050.02	3589.12	0	1	468.5	0	14623.6	0	1525.01	1794.56
468.6	9018.56	0	23634.1	4165.44	0	0	0	0	1	468.6	0	4509.28	13899.8	0	0
468.7	0	0	0	0	6244.32	9345.57	0	0	1	468.7	0	0	0	7794.94	0
468.8	0	0	15902.2	0	3716.06	2212.77	0	0	1	468.8	0	0	7951.1	2964.41	0
468.9	0	5510.92	68915.3	20067.5	6064.12	17165.7	15071.9	16674.6	1	468.9	0	2755.46	44491.4	11614.9	15873.2
469.2	0	5714.98	5586.19	11579.8	0	9891.18	3770.06	19653.1	1	469.2	0	2857.49	8582.99	4945.59	11711.6
469.3	18913.5	15672.9	6455.47	58771.4	19142.3	20218.5	16834.6	69359.4	1	469.3	0	17293.2	32613.4	19680.4	43097
469.5	0	5729.28	0	0	0	21354.2	6459.78	80578.6	1	469.5	0	2864.64	0	10677.1	43519.2
469.6	0	25646.9	0	0	4206.41	0	21458.4	35471.8	1	469.6	0	12823.4	0	2103.21	28465.1
469.8	16601.8	18320.7	9678.08	23621.2	8334.37	34475.2	12951.2	32207.3	1	469.8	0	17461.2	16649.6	21404.8	22579.2
469.9	5003.11	4216.44	0	8365.36	4284.85	0	0	10952.2	1	469.9	0	4609.77	4182.68	2142.42	5476.12
470.3	63539.9	9418.52	147834	0	53839.6	141249	2027.31	95738.5	1	470.3	0	36479.2	73917.1	97544.5	48882.9
470.5	1957.03	0	11811.6	6403.83	0	0	4842.17	0	1	470.5	0	978.515	9107.71	0	2421.09
470.6	7608.02	10717.5	86219.9	23937.2	16239.1	0	0	16500.9	1	470.6	0	9162.76	55078.5	8119.56	8250.44
470.7	0	0	0	0	3049.84	20717.5	0	29998.3	1	470.7	0	0	0	11883.7	14999.1
470.8	22269.8	4961.77	9947.5	12089.7	0	0	0	0	1	470.8	0	13615.8	11018.6	0	0
470.9	0	0	2628.91	28857.1	7729.61	13430.2	4612.43	918629	1	470.9	0	0	15743	10579.9	461621
471.3	10826.4	34525.5	76675.7	61937	73917.4	401491	66087.9	329765	1	471.3	0	22675.9	69306.4	237704	197926
471.6	14906.5	0	69556.4	61654.9	0	12642.6	8273.47	39225.6	1	471.6	0	7453.26	65605.6	6321.32	23749.5
471.7	5396.31	2760.41	0	0	0	2400.33	0	1698.75	1	471.7	0	4078.36	0	1200.16	849.376
471.8	5502.17	6710.61	15062.6	0	0	0	5150.02	0	1	471.8	0	6106.39	7531.29	0	2575.01
471.9	11232.9	0	0	73432.7	14469.7	92512.4	2461.12	51422.3	1	471.9	0	5616.45	36716.3	53491	26941.7
472	18339.1	11827.8	0	0	0	11545.7	0	10328.3	1	472	0	15083.5	0	5772.86	5164.13
472.11	0	0	0	0	5079.03	6823.66	0	5539.41	1	472.1	0	0	0	5951.34	2769.7
472.2	6795.08	6929.35	3689.19	249201	27852.1	24323.6	3766.06	30234.1	1	472.2	0	6862.22	126445	26087.9	17000.1
472.3	61689.6	11249.5	147266	26174.2	4640.18	27285.4	11206.6	0	1	472.3	0	36469.6	86719.9	15962.8	5603.3
472.4	0	0	0	0	0	0	6526.48	24119.4	1	472.4	0	0	0	0	15322.9
472.5	0	2464.23	24928.6	0	5286.64	5915.05	0	0	1	472.5	0	1232.11	12464.3	5600.85	0
472.6	7305.82	16073.4	68959.8	124583	23963	0	31839.4	75050.3	1	472.6	0	11689.6	96771.3	11981.5	53444.9
472.7	0	5500.43	3398.15	11118.8	0	0	15092	273664	1	472.7	0	2750.22	7258.47	0	144378
472.8	2344.2	2610.93	60959.1	0	6197.43	11870.5	2622.7	2532.57	1	472.8	0	2477.57	30479.6	9033.95	2577.63
472.9	11264.8	0	26454.8	8715.97	12166.1	12228.6	0	18366.1	1	472.9	0	5632.4	17585.4	12197.4	9183.03
473	0	0	0	0	0	5311.71	5897.63	12158.1	1	473	0	0	0	2655.85	9027.89
473.1	9772.05	0	0	4579.09	3454.52	4558.05	0	5823.6	1	473.1	0	4886.02	2289.55	4006.28	2911.8
473.2	9061.87	12322.3	0	15033.4	8247.27	81400.6	19717.7	37700.8	1	473.2	0	10692.1	7516.72	44823.9	28709.3
473.3	61646.5	31240.2	115587	37939.9	6598.43	53118.7	12354.6	68102.9	1	473.3	0	46443.4	76763.5	29858.5	40228.8
473.402	0	0	15364.1	15293.3	0	0	0	0	1	473.4	0	0	15328.7	0	0
473.5	9619.91	2953.08	24225.4	0	4827.3	8821.92	0	0	1	473.5	0	6286.49	12112.7	6824.61	0
473.6	13612.5	9492.93	178166	0	15037.7	153649	0	19848.3	1	473.6	0	11552.7	89082.9	84343.2	9924.16
473.7	0	0	14248.9	6821.97	0	0	0	0	1	473.7	0	0	10535.4	0	0
473.8	4121.13	3951.61	2709.03	5425.65	0	3860.1	2426.13	0	1	473.8	0	4036.37	4067.34	1930.05	1213.06
473.9	0	0	0	0	7878.99	14444.7	5831.27	14687.3	1	473.9	0	0	0	11161.8	10259.3
474	6158.99	0	80028.4	0	19646.5	23155.6	31295	0	1	474	0	3079.49	40014.2	21401.1	15647.5
474.1	3138.32	4179.43	0	3434.6	0	0	0	0	1	474.1	0	3658.88	1717.3	0	0
474.2	9583.6	8758.9	0	78652.1	57312.2	26998.1	7493.79	0	1	474.2	0	9171.25	39326.1	42155.2	3746.9
474.3	101135	158105	439060	2261213	97663.2	387715	74823.1	1.58022e+06	1	474.3	0	129620	1.35014e+06	242689	827519
474.411	0	0	0	3582.12	5818.25	7964.45	0	0	1	474.4	0	0	1791.06	6891.35	0
474.5	5988.94	16314.6	22151.4	22144.4	0	16301.3	8091.61	0	1	474.5	0	11151.8	22147.9	8150.64	4045.81
474.6	0	0	27743.9	144687	29160.9	114222	3031.14	41794.2	1	474.6	0	0	86215.6	71691.3	22412.6
474.7	0	0	16559.1	33397.2	0	0	0	10472.4	1	474.7	0	0	24978.1	0	5236.22
474.8	0	0	0	0	3957.96	6254.12	0	0	1	474.8	0	0	0	5106.04	0
474.9	0	0	16777.1	22921.2	37868.9	8745.31	15067.3	0	1	474.9	0	0	19849.2	23307.1	7533.67
475	20834.5	5658.46	0	25955.7	9407.08	18527.1	19733.1	19541.9	1	475	0	13246.5	12977.9	13967.1	19637.5
475.1	3686.08	3812.82	3642.97	4487.44	0	0	0	0	1	475.1	0	3749.45	4065.21	0	0
475.2	8130.85	18926.5	7658.57	8292.75	6514.81	8239.5	4235.76	7422.31	1	475.2	0	13528.7	7975.66	7377.15	5829.04
475.3	32336.9	35323.2	12255.4	0	0	73031.5	0	0	1	475.3	0	33830.1	6127.71	36515.7	0
475.409	3708.87	9820.21	0	0	3960.15	0	0	0	1	475.4	0	6764.54	0	1980.08	0
475.5	34381	0	24291.5	5866.43	5183.74	0	0	9316.67	1	475.5	0	17190.5	15079	2591.87	4658.33
475.6	23657.9	0	27449.9	211038	8092.37	337218	7318.47	38534.2	1	475.6	0	11828.9	119244	172655	22926.3
475.703	0	0	0	0	0	0	7735.25	54112.6	1	475.7	0	0	0	0	30923.9
475.8	3959.64	11216.5	0	13219.9	0	0	0	8733.05	1	475.8	0	7588.09	6609.97	0	4366.52
475.9	0	3249.71	10854.6	0	7604.19	10529.9	0	15151.7	1	475.9	0	1624.86	5427.32	9067.06	7575.86
476.103	0	0	0	0	4765.45	4355.38	0	5630.43	1	476.1	0	0	0	4560.42	2815.21
476.3	62423.3	6748.65	0	10502.9	7279.18	16750.6	4793.47	46367.6	1	476.3	0	34586	5251.44	12014.9	25580.5
476.5	0	0	29274	10696.7	0	20597.9	0	0	1	476.5	0	0	19985.3	10298.9	0
476.6	53377.5	2691.16	130402	182885	75303.8	178308	10988.4	47844.6	1	476.6	0	28034.3	156644	126806	29416.5
476.701	2670.83	6258.58	0	0	0	1920.31	6723.16	8337.2	1	476.7	0	4464.7	0	960.153	7530.18
476.9	0	3432.44	60665.1	4241.83	17948.7	28409.5	0	3183.77	1	476.9	0	1716.22	32453.5	23179.1	1591.88
477.103	5759.56	5251.11	0	4140.76	0	0	0	0	1	477.1	0	5505.34	2070.38	0	0
477.2	4608.05	15379.1	24091.6	36542.3	15510	23585.1	4141.54	21933.2	1	477.2	0	9993.58	30316.9	19547.6	13037.4
477.3	14564.5	0	9634.64	12753.6	3646.86	0	0	5423.51	1	477.3	0	7282.25	11194.1	1823.43	2711.76
477.6	0	0	494928	168523	44820.7	55103.2	12356.5	15918.1	1	477.6	0	0	331726	49961.9	14137.3
477.7	0	0	0	0	0	0	2200.89	18725.2	1	477.7	0	0	0	0	10463.1
477.8	32571.7	0	0	0	0	3515.03	24849.7	24989.2	1	477.8	0	16285.8	0	1757.51	24919.4
478	0	0	0	19875.5	8540.81	4312.58	0	0	1	478	0	0	9937.77	6426.69	0
478.1	0	0	0	0	5339.63	3033.22	0	0	1	478.1	0	0	0	4186.43	0
478.2	32908	39991.4	16752.1	10155.8	3474.41	19653	10556.7	8812.21	1	478.2	0	36449.7	13453.9	11563.7	9684.44
478.3	1.64595e+06	11052	57361.7	89015.2	51891.9	14971	3283.64	99314.1	1	478.3	0	828503	73188.4	33431.5	51298.9
478.401	0	0	0	0	2664.24	1931.19	0	0	1	478.4	0	0	0	2297.71	0
478.5	0	2614.74	19193	17184.4	5240.99	5705.05	4715.13	0	1	478.5	0	1307.37	18188.7	5473.02	2357.57
478.6	0	7597.75	91015.6	65848.6	40478.9	29685.2	5941.37	259516	1	478.6	0	3798.87	78432.1	35082	132728
478.7	10856.8	0	0	4147.87	0	4264.11	15817.6	18830.7	1	478.7	0	5428.38	2073.93	2132.05	17324.2
478.8	51770.3	0	211530	0	17809	31677.9	24274.5	29776.3	1	478.8	0	25885.1	105765	24743.5	27025.4
478.9	59638.7	22194.8	15626.6	15959	11252.2	26361.3	2379.89	27790	1	478.9	0	40916.8	15792.8	18806.7	15085
479	38063.2	49777.7	23826.1	70061.2	14966.8	39385.3	16459.7	10157.1	1	479	0	43920.4	46943.7	27176.1	13308.4
479.1	6683.04	18226.6	0	0	0	3828.72	0	0	1	479.1	0	12454.8	0	1914.36	0
479.2	16848.1	0	24549.1	0	12450.3	10591.5	0	6041.54	1	479.2	0	8424.04	12274.6	11520.9	3020.77
479.3	50936.5	13630.3	217760	107278	8569	16550.1	13933.7	81100.5	1	479.3	0	32283.4	162519	12559.5	47517.1
479.408	0	0	2828.36	0	4903.32	8023.91	0	0	1	479.4	0	0	1414.18	6463.62	0
479.5	5687.83	0	38848	13889.3	8178.58	35227.3	0	18020.5	1	479.5	0	2843.92	26368.7	21702.9	9010.26
479.6	44587.3	25153.7	22222.7	550104	60276.4	212393	54477	437576	1	479.6	0	34870.5	286163	136335	246027
479.701	0	5825.49	0	10612.1	10709.5	10236.5	0	0	1	479.7	0	2912.74	5306.05	10473	0
479.8	10307.9	9268.5	0	9056.53	0	14727.5	13477.4	0	1	479.8	0	9788.22	4528.26	7363.77	6738.7
479.9	15234.9	14898.1	39944.4	23628.4	0	0	7396.9	15363.3	1	479.9	0	15066.5	31786.4	0	11380.1
480	0	16961	14455.2	56100.5	8178.91	0	0	0	1	480	0	8480.51	35277.8	4089.46	0
480.12	0	0	1699.96	3498.15	2316.91	0	1823.07	0	1	480.1	0	0	2599.05	1158.45	911.537
480.2	8117.34	27504.3	5911.57	14755.9	8678.62	19573.9	9711.58	26160.1	1	480.2	0	17810.8	10333.8	14126.2	17935.8
480.3	0	13985.3	50453.3	0	4867	34770	4733.66	65500.5	1	480.3	0	6992.67	25226.6	19818.5	35117.1
480.404	2322.08	0	4143.75	0	0	3030.3	3445.9	10831.9	1	480.4	0	1161.04	2071.87	1515.15	7138.89
480.5	0	3844.26	146891	16512.2	23781.6	0	4702.21	4874.87	1	480.5	0	1922.13	81701.8	11890.8	4788.54
480.6	22637.3	25294.8	75936.6	8595.93	17002.2	27895.5	30025.5	18375.2	1	480.6	0	23966	42266.3	22448.9	24200.4
480.702	0	0	1888.75	0	7002.58	2254.24	0	10878	1	480.7	0	0	944.374	4628.41	5439.01
480.8	16003.6	15081.2	22197.3	23801.5	23042.5	33439	4292.22	41782	1	480.8	0	15542.4	22999.4	28240.7	23037.1
480.9	72668	0	0	49415.3	10975.3	32391.1	0	0	1	480.9	0	36334	24707.7	21683.2	0
481	3693.2	17877.1	7506.06	0	3715.84	84674.1	0	3066.91	1	481	0	10785.1	3753.03	44195	1533.46
481.111	0	7246.11	5459.49	11255.8	0	0	2357.15	4626.96	1	481.1	0	3623.06	8357.65	0	3492.05
481.2	8737.39	6242.15	0	0	0	0	4945.86	21252.1	1	481.2	0	7489.77	0	0	13099
481.3	21339.6	79061	11129.1	16732.4	6585.92	40302.1	53501	66945.3	1	481.3	0	50200.3	13930.8	23444	60223.2
481.4	1.09546e+06	1.48598e+06	356459	3266010	1.27729e+06	2.54378e+06	430956	2632494	1	481.4	0	1.29072e+06	1.81123e+06	1.91053e+06	1.53172e+06
481.5	4298.74	8168.14	21657.9	0	14670.8	26780.6	5509.74	4351.25	1	481.5	0	6233.44	10828.9	20725.7	4930.49
481.6	132529	132799	116976	94015.6	160816	86147.3	284812	44212.6	1	481.6	0	132664	105496	123482	164512
481.7	0	1961.68	0	0	2863.63	12915.8	0	1755.54	1	481.7	0	980.84	0	7889.69	877.768
481.8	0	0	0	2836.17	0	0	18867.7	31668.2	1	481.8	0	0	1418.08	0	25267.9
481.9	3674.47	0	33808.3	26133.8	0	0	0	0	1	481.9	0	1837.23	29971.1	0	0
482	3194.45	55980.2	37998.5	0	14298.9	18939.8	6805.16	18441.5	1	482	0	29587.3	18999.2	16619.3	12623.4
482.103	4805.91	0	0	5143.8	3682.66	3881.83	0	0	1	482.1	0	2402.95	2571.9	3782.24	0
482.2	5409.45	66684.2	17119.3	7589.34	0	4788.06	0	22979.3	1	482.2	0	36046.8	12354.3	2394.03	11489.7
482.3	800610	162701	10740.3	17610.3	14008.1	12650.9	4335.39	3390631	1	482.3	0	481655	14175.3	13329.5	1.69748e+06
482.402	0	10704.6	4561.67	11628	0	9865.09	4764.83	11630.6	1	482.4	0	5352.3	8094.82	4932.54	8197.69
482.5	6322.73	20843.9	0	18717.1	41770.3	73851.9	0	46922.2	1	482.5	0	13583.3	9358.55	57811.1	23461.1
482.6	14617	28302	70217.8	50865.5	44283.4	100745	17992.9	14300.7	1	482.6	0	21459.5	60541.7	72514.1	16146.8
482.7	0	3282.64	8655.14	13346.9	0	0	0	0	1	482.7	0	1641.32	11001	0	0
482.8	16376.8	6355.67	18806.7	64544.9	1971.2	58048.5	0	0	1	482.8	0	11366.2	41675.8	30009.8	0
482.9	8636.36	19055.5	23971.6	0	0	0	14313.3	0	1	482.9	0	13845.9	11985.8	0	7156.66
483.3	5025.11	28262.1	4524.6	14893.5	8820.76	0	8209.54	0	1	483.3	0	16643.6	9709.07	4410.38	4104.77
483.5	28185.9	8475.47	35171.2	25569	0	0	4622.03	0	1	483.5	0	18330.7	30370.1	0	2311.02
483.6	6632.25	0	22311.7	14928.9	13797.7	18908.1	0	38222.2	1	483.6	0	3316.13	18620.3	16352.9	19111.1
483.8	5865.75	0	0	4537.6	3747.76	0	3746.91	5014.52	1	483.8	0	2932.87	2268.8	1873.88	4380.72
484	174093	0	0	23784.5	0	8018.07	11541.3	35752.9	1	484	0	87046.7	11892.2	4009.04	23647.1
484.101	6134.39	0	2167.37	3790.83	0	0	0	4453.89	1	484.1	0	3067.2	2979.1	0	2226.95
484.2	4836.45	4937.07	3106.05	12195.7	0	0	0	0	1	484.2	0	4886.76	7650.86	0	0
484.3	24989.2	25011.6	10545.6	60025.3	7703.13	0	9444.7	69541.2	1	484.3	0	25000.4	35285.5	3851.57	39493
484.4	19754.5	0	22962.9	0	26840.4	31335.5	0	0	1	484.4	0	9877.27	11481.5	29088	0
484.5	0	0	18457.1	4270.61	0	0	0	0	1	484.5	0	0	11363.8	0	0
484.6	17528.3	7870.06	0	14120.7	9713.23	11171.5	7145.54	0	1	484.6	0	12699.2	7060.36	10442.3	3572.77
484.701	0	0	2224.3	6231.49	0	2590.99	0	3616.86	1	484.7	0	0	4227.9	1295.49	1808.43
484.8	68784.5	56223.8	216227	243797	6208.25	50239.2	15624.7	19118.8	1	484.8	0	62504.1	230012	28223.7	17371.8
484.9	0	13561.5	24044.5	51004.3	7750.61	28614.4	14655.7	44899.3	1	484.9	0	6780.73	37524.4	18182.5	29777.5
485.2	9437.63	10764.8	0	12705.8	15255.6	4114.14	3428.88	14183.4	1	485.2	0	10101.2	6352.91	9684.87	8806.15
485.3	30343.3	40250.1	65206.8	53968.1	13134	6821.78	0	12054.9	1	485.3	0	35296.7	59587.5	9977.88	6027.45
485.5	4176.88	4732.19	29867.5	0	0	5717.37	0	0	1	485.5	0	4454.54	14933.8	2858.68	0
485.6	17038.4	15206	23442.8	25080	33551.8	47087.8	16021.5	0	1	485.6	0	16122.2	24261.4	40319.8	8010.75
485.702	0	2615.85	7303.59	17199.1	0	0	0	0	1	485.7	0	1307.93	12251.3	0	0
485.9	4088.43	0	0	15062.2	5906.41	5964.33	0	0	1	485.9	0	2044.22	7531.08	5935.37	0
486	0	0	0	57073.5	4666.81	11621.1	0	0	1	486	0	0	28536.8	8143.94	0
486.106	5303.1	5702.54	8363.04	0	0	0	0	0	1	486.1	0	5502.82	4181.52	0	0
486.2	8444.99	0	0	11560.1	0	9769.62	10659	64761.6	1	486.2	0	4222.49	5780.07	4884.81	37710.3
486.3	0	0	268309	273600	21491.3	26453.9	17534.2	5711.13	1	486.3	0	0	270954	23972.6	11622.6
486.401	0	0	0	0	21335.7	2197.81	0	0	1	486.4	0	0	0	11766.8	0
486.5	0	0	26600.6	18787.5	0	9961.18	0	0	1	486.5	0	0	22694	4980.59	0
486.6	0	0	33257.7	44708.7	12675.5	12140.7	6829.88	60994.6	1	486.6	0	0	38983.2	12408.1	33912.3
486.701	4364.98	0	0	3035.37	2721.35	0	2847.13	17830.2	1	486.7	0	2182.49	1517.68	1360.67	10338.7
486.8	4309.19	16607	14902.5	7030.43	0	4422.05	2619.33	7118.94	1	486.8	0	10458.1	10966.5	2211.03	4869.14
486.9	0	7168.5	0	20209.3	5166.39	45751.6	2212.78	165954	1	486.9	0	3584.25	10104.6	25459	84083.5
487	10154.6	14379.3	22579.6	0	0	50196.8	4573.24	0	1	487	0	12267	11289.8	25098.4	2286.62
487.1	0	0	0	4796.98	0	0	3230.09	18382.3	1	487.1	0	0	2398.49	0	10806.2
487.2	0	13357.1	12348	7533.64	4467.9	25015.1	0	5943.13	1	487.2	0	6678.55	9940.84	14741.5	2971.56
487.3	25242.2	62851.7	53546.9	444413	5688.21	111922	3122.44	20051.4	1	487.3	0	44046.9	248980	58805.3	11586.9
487.403	0	0	0	0	3734.22	3857.04	0	0	1	487.4	0	0	0	3795.63	0
487.5	10858	3600.61	28048.9	34060.6	0	0	4521.79	0	1	487.5	0	7229.29	31054.8	0	2260.9
487.6	22814.1	7604.32	44610.8	9135	7753.75	0	0	47628.1	1	487.6	0	15209.2	26872.9	3876.88	23814.1
487.7	0	2317.59	0	0	6414.51	0	4227.58	7064.07	1	487.7	0	1158.79	0	3207.25	5645.83
487.8	4630.96	0	33128.4	75471.4	0	0	0	0	1	487.8	0	2315.48	54299.9	0	0
487.9	0	10863.3	29660.5	13907.2	17246.1	51450.2	5155.59	0	1	487.9	0	5431.65	21783.9	34348.1	2577.8
488.105	4818.92	5272.01	0	0	3477.79	0	0	0	1	488.1	0	5045.46	0	1738.9	0
488.3	117328	0	2855.66	13142.4	11000.5	4443.79	2299.35	19927.8	1	488.3	0	58664.1	7999.05	7722.17	11113.6
488.5	28501	0	34950.1	20600.8	0	0	12722	0	1	488.5	0	14250.5	27775.5	0	6361
488.6	7206.39	193230	1376947	55448.7	54065.7	1.28347e+06	6728.02	59471.4	1	488.6	0	100218	716198	668769	33099.7
488.7	13097.8	10859.2	5863.35	11655.1	7081.73	7276.71	7583.95	4572.22	1	488.7	0	11978.5	8759.2	7179.22	6078.08
488.8	19226	13658.9	22503.7	31445.4	38476.7	140202	14126.8	576009	1	488.8	0	16442.4	26974.5	89339.4	295068
489	20699.1	10135.9	9724.08	26009.8	4926.23	6032.95	0	17720.2	1	489	0	15417.5	17866.9	5479.59	8860.09
489.1	0	0	3196.57	4269.34	0	0	2528.4	0	1	489.1	0	0	3732.96	0	1264.2
489.2	0	0	25240.1	36968.6	5087.73	16193.2	5852.25	88116.7	1	489.2	0	0	31104.4	10640.5	46984.5
489.3	0	22540.2	6935.71	0	0	22812.2	18805.3	15311.7	1	489.3	0	11270.1	3467.86	11406.1	17058.5
489.412	5390.93	5374.43	0	6727.92	5279.91	0	0	13050.6	1	489.4	0	5382.68	3363.96	2639.96	6525.29
489.5	18709.9	71393.8	0	0	61797.4	56668.9	14285.2	0	1	489.5	0	45051.9	0	59233.2	7142.59
489.6	5342.45	0	5210.12	45464.3	9916.88	0	21558.6	34237.9	1	489.6	0	2671.23	25337.2	4958.44	27898.2
489.701	8224.98	0	0	6476.48	0	13593.4	3345.68	12270.6	1	489.7	0	4112.49	3238.24	6796.71	7808.16
489.8	0	9493.1	31267.5	0	7466	5650.98	0	7227.48	1	489.8	0	4746.55	15633.7	6558.49	3613.74
489.9	0	3712.58	0	35355.1	19977.6	15664.1	0	90135	1	489.9	0	1856.29	17677.6	17820.9	45067.5
490.109	0	0	3956.14	7591.42	0	0	0	0	1	490.1	0	0	5773.78	0	0
490.2	3330.8	0	0	0	0	0	3072.86	14232.1	1	490.2	0	1665.4	0	0	8652.47
490.3	60716.3	24601	66376	25359.9	16912.9	45666.2	34198.1	34945	1	490.3	0	42658.6	45867.9	31289.6	34571.6
490.5	7321.8	0	11564.9	127945	23172.7	3257.09	0	0	1	490.5	0	3660.9	69755	13214.9	0
490.6	0	65712.9	68961.1	523215	283817	2.03403e+06	180803	259172	1	490.6	0	32856.5	296088	1.15892e+06	219988
490.701	0	0	0	0	0	0	4789.45	2840.5	1	490.7	0	0	0	0	3814.98
490.8	0	0	0	86494.2	20475.8	0	5257.44	12247.1	1	490.8	0	0	43247.1	10237.9	8752.28
490.9	3200.54	3631.14	57256.8	12322.5	2359.31	446580	9332.99	14803.7	1	490.9	0	3415.84	34789.6	224470	12068.3
491	0	5227.72	5621.92	16196.1	4375.23	3303.04	0	0	1	491	0	2613.86	10909	3839.13	0
491.101	2306.5	2498.96	0	0	0	0	0	0	1	491.1	0	2402.73	0	0	0
491.2	0	0	0	0	0	0	4859.32	9129.35	1	491.2	0	0	0	0	6994.34
491.3	33526.2	13489.6	23505.1	84238	17373.1	6776.77	10655.7	831388	1	491.3	0	23507.9	53871.5	12074.9	421022
491.401	4603.75	6857.39	0	0	0	0	0	0	1	491.4	0	5730.57	0	0	0
491.5	6086.53	11783.4	12577.3	0	0	0	0	0	1	491.5	0	8934.95	6288.65	0	0
491.6	0	0	53557.6	38667.2	6785.45	44118.9	0	28827.7	1	491.6	0	0	46112.4	25452.2	14413.8
491.7	0	0	17494.5	18650.3	0	0	0	0	1	491.7	0	0	18072.4	0	0
491.8	6000.18	26881.4	131042	227437	58375.9	99937.5	64690.3	122930	1	491.8	0	16440.8	179239	79156.7	93810.4
491.9	9035.14	0	92368.4	6930.97	7791.49	10770.6	0	29522	1	491.9	0	4517.57	49649.7	9281.05	14761
492	9743.17	5555.61	13693.7	0	0	8571.3	0	34811.3	1	492	0	7649.39	6846.84	4285.65	17405.6
492.107	0	0	0	0	7764.01	0	1583.18	3692.59	1	492.1	0	0	0	3882.01	2637.89
492.2	18312.8	7994.55	15811	0	15029.2	21276.8	8807.02	52976.9	1	492.2	0	13153.7	7905.52	18153	30892
492.3	61080.3	41141	74029.9	139427	35750.7	6816.79	3286.66	79128.1	1	492.3	0	51110.7	106728	21283.8	41207.4
492.401	0	0	6833.75	10198.6	0	0	0	0	1	492.4	0	0	8516.19	0	0
492.5	6386.18	9430.97	25059.7	18254.7	0	27025.1	0	49576.8	1	492.5	0	7908.58	21657.2	13512.5	24788.4
492.6	112049	84988.4	184075	482111	174635	89421.1	19354.3	11620.1	1	492.6	0	98518.4	333093	132028	15487.2
492.702	0	0	6553.12	3010.69	0	0	0	14937.1	1	492.7	0	0	4781.9	0	7468.54
492.8	51336.2	23026.3	51139	58571.5	82105.9	461753	41116.3	3.86746e+06	1	492.8	0	37181.2	54855.2	271929	1.95429e+06
492.9	0	7158.84	13328.1	9179.83	15917.1	18206.3	11370.3	7822.85	1	492.9	0	3579.42	11254	17061.7	9596.56
493	0	6228.88	8839.85	17900	3518.87	0	0	71480.2	1	493	0	3114.44	13369.9	1759.43	35740.1
493.101	0	0	0	0	6616.83	16653.7	0	0	1	493.1	0	0	0	11635.3	0
493.2	22793	0	7158.08	9019.92	2815.72	0	6874.52	0	1	493.2	0	11396.5	8089	1407.86	3437.26
493.3	17833.9	73047.1	43536.2	85580.6	33581.6	135280	9037.88	106065	1	493.3	0	45440.5	64558.4	84430.9	57551.7
493.405	0	0	0	0	7258.16	0	3758.88	14550.8	1	493.4	0	0	0	3629.08	9154.83
493.5	23140.4	5517.25	0	0	0	6450.98	19219	0	1	493.5	0	14328.8	0	3225.49	9609.52
493.6	6133.34	19325.9	49492.2	34075.6	0	0	0	16155.2	1	493.6	0	12729.6	41783.9	0	8077.58
493.701	0	0	3986.78	13617.7	0	0	0	19687.8	1	493.7	0	0	8802.24	0	9843.91
493.8	13834.4	0	51181.9	44730.6	0	24241.3	5077.68	6122.52	1	493.8	0	6917.2	47956.3	12120.6	5600.1
493.9	20095.7	0	0	32889.3	5231.76	26948.4	5286.47	44766.8	1	493.9	0	10047.9	16444.6	16090.1	25026.6
494	8672.72	5864.61	11288.6	22688.3	12935	0	6232.99	0	1	494	0	7268.67	16988.5	6467.52	3116.49
494.101	5327.84	0	4185.85	4811.28	7782.66	0	0	0	1	494.1	0	2663.92	4498.56	3891.33	0
494.2	3473.66	0	13100.4	4260.61	0	2439.99	0	0	1	494.2	0	1736.83	8680.51	1219.99	0
494.3	148019	43206.2	130644	32749.7	75301.1	71756.6	12867.5	77981.1	1	494.3	0	95612.5	81696.6	73528.8	45424.3
494.403	4540.51	16947.6	0	0	6682.69	0	0	0	1	494.4	0	10744	0	3341.34	0
494.5	10693.7	6258.42	14927.8	15674.6	0	7152.48	0	10223.8	1	494.5	0	8476.03	15301.2	3576.24	5111.92
494.6	3746.77	5817.64	28193.7	11972	18550.2	73952.7	0	14063.7	1	494.6	0	4782.2	20082.9	46251.5	7031.84
494.701	0	0	0	0	5723.59	73400.6	0	0	1	494.7	0	0	0	39562.1	0
494.8	5866.72	14099.2	0	48105.4	15274.5	17094	21143.2	140370	1	494.8	0	9982.96	24052.7	16184.2	80756.7
494.9	0	0	0	0	20712.5	0	15145.3	9355.91	1	494.9	0	0	0	10356.3	12250.6
495.3	27464.5	0	63452.3	28767.3	59397.9	685899	30503.7	37392.7	1	495.3	0	13732.2	46109.8	372649	33948.2
495.6	0	9478.17	14918.5	104621	11244.1	47567.9	4875.36	46511.4	1	495.6	0	4739.08	59769.8	29406	25693.4
495.7	0	0	6632.5	0	10662.4	1916.72	0	2097.08	1	495.7	0	0	3316.25	6289.55	1048.54
495.8	4301.39	8463.67	0	0	4789.31	0	0	0	1	495.8	0	6382.53	0	2394.66	0
495.9	4407.59	9900.57	0	15496.6	10764.7	62463.1	28458.2	3779.41	1	495.9	0	7154.08	7748.28	36613.9	16118.8
496.2	6499.22	0	0	0	5528.8	65431.1	0	0	1	496.2	0	3249.61	0	35480	0
496.3	19324.3	257470	34292.2	7263.09	11312.9	0	35371.5	266405	1	496.3	0	138397	20777.7	5656.44	150888
496.6	17040.1	0	29979.4	31513.9	7009.52	23112.5	14553.2	43884.4	1	496.6	0	8520.04	30746.7	15061	29218.8
496.8	0	0	62245.3	17878.3	0	3276.6	9041.09	0	1	496.8	0	0	40061.8	1638.3	4520.55
496.9	0	11461	0	0	0	0	4585.74	18099.1	1	496.9	0	5730.52	0	0	11342.4
497	3194	3423.68	0	15622.7	10675.9	6462.1	18615.8	15469.8	1	497	0	3308.84	7811.37	8569.02	17042.8
497.1	9800.69	0	13485.7	16023	0	6854.89	5444.7	5737.13	1	497.1	0	4900.35	14754.4	3427.44	5590.91
497.2	7931.98	10530.9	0	5764.08	3041.18	5994.62	5557.48	4383.95	1	497.2	0	9231.44	2882.04	4517.9	4970.71
497.3	20746.7	35334.9	15315.8	267148	0	49727.4	7856.81	0	1	497.3	0	28040.8	141232	24863.7	3928.41
497.401	0	0	0	0	0	5163.11	5836.53	9691.99	1	497.4	0	0	0	2581.55	7764.26
497.5	2917.85	10520.3	60717.3	327675	8751.59	17408.3	6924.64	214225	1	497.5	0	6719.06	194196	13079.9	110575
497.6	9667.58	4650.08	55271.3	131079	5881.49	19376.3	2231.97	0	1	497.6	0	7158.83	93175.3	12628.9	1115.99
497.7	0	2214.52	0	0	2050.46	2447.96	0	23948.9	1	497.7	0	1107.26	0	2249.21	11974.4
497.8	205224	55929.3	340330	47703.6	131172	203976	138760	1782.74	1	497.8	0	130577	194017	167574	70271.1
497.9	7330.53	7910.54	16677.8	0	6864.19	0	10081.1	47928.3	1	497.9	0	7620.54	8338.9	3432.09	29004.7
498	2951.89	5107.54	77514.1	0	30964.1	0	8930.74	19555.6	1	498	0	4029.72	38757	15482.1	14243.2
498.102	0	0	5076.84	4694.86	0	4889.7	0	0	1	498.1	0	0	4885.85	2444.85	0
498.2	8281.56	4864.73	0	0	3292.05	0	8183.35	0	1	498.2	0	6573.15	0	1646.03	4091.68
498.3	30220.1	21954.9	13779.1	107964	52644.7	94711.6	0	182642	1	498.3	0	26087.5	60871.7	73678.1	91321.1
498.4	730779	0	485068	684526	0	1.0455e+06	184646	669978	1	498.4	0	365390	584797	522748	427312
498.5	0	0	26663.4	27729.6	0	22086.8	11476.1	0	1	498.5	0	0	27196.5	11043.4	5738.05
498.6	35999.7	0	199890	6489.3	23177.7	4451.31	30914.3	12301.1	1	498.6	0	17999.9	103190	13814.5	21607.7
498.702	0	0	2589.64	0	8269.21	1882.91	0	0	1	498.7	0	0	1294.82	5076.06	0
498.8	3622.46	13986.4	16945.2	3726.93	0	7134.57	0	0	1	498.8	0	8804.45	10336.1	3567.28	0
498.9	8657.55	8420.26	28085.4	0	1930.18	17177.2	3175.76	0	1	498.9	0	8538.91	14042.7	9553.67	1587.88
499.3	23581.3	96206.6	87640.4	111755	6183.01	14549.7	49837.6	111212	1	499.3	0	59894	99697.4	10366.4	80524.7
499.6	0	15020.9	10809	0	11384.4	15853.9	0	31938.3	1	499.6	0	7510.44	5404.51	13619.2	15969.1
499.7	0	0	0	0	0	0	5383.54	26069.5	1	499.7	0	0	0	0	15726.5
499.8	0	0	0	0	23920.1	57825.4	0	0	1	499.8	0	0	0	40872.8	0
500.104	0	0	3277.78	5425.47	0	0	0	0	1	500.1	0	0	4351.63	0	0
500.3	53355.9	5124.39	26132.7	62218.7	8119.16	39133.6	8469.75	60131.9	1	500.3	0	29240.2	44175.7	23626.4	34300.8
500.5	13574.2	4138.43	23033.6	0	5891.85	12629.6	0	0	1	500.5	0	8856.33	11516.8	9260.74	0
500.6	6035.12	11106.7	0	28700.6	13296.9	28546.8	6504.22	86420.2	1	500.6	0	8570.92	14350.3	20921.8	46462.2
500.8	10328.4	21005.5	54101.9	59559.7	11917.7	16612.5	4417.86	96763.2	1	500.8	0	15666.9	56830.8	14265.1	50590.6
501.3	13640.9	21542.6	68412.8	110133	31799	72170.1	35570.4	30307.3	1	501.3	0	17591.8	89272.7	51984.6	32938.9
501.5	38536.7	7973.51	139374	0	0	16769.9	10592.4	0	1	501.5	0	23255.1	69687.2	8384.93	5296.2
501.6	11348.7	40743.5	80803.4	49573.1	17516.1	15442.5	9572.37	24853.7	1	501.6	0	26046.1	65188.3	16479.3	17213
501.701	0	0	0	0	2362.68	14558.8	0	0	1	501.7	0	0	0	8460.75	0
501.9	0	6183.49	21148.3	8770.19	0	0	0	7933.14	1	501.9	0	3091.74	14959.2	0	3966.57
502	25497.7	0	20593.7	10398.9	8692.96	0	4831.5	0	1	502	0	12748.8	15496.3	4346.48	2415.75
502.103	0	0	2863.21	2168.7	0	0	0	0	1	502.1	0	0	2515.96	0	0
502.2	6406.15	8348.21	0	36284.1	0	0	7924.89	0	1	502.2	0	7377.18	18142.1	0	3962.45
502.3	80062.4	59143.8	29732.1	45866.4	26965.9	134545	58960.5	75437.4	1	502.3	0	69603.1	37799.3	80755.7	67198.9
502.409	0	0	0	0	1820.75	3502.84	0	0	1	502.4	0	0	0	2661.8	0
502.5	10388.7	0	8501.16	27690.1	4794	6620.5	0	0	1	502.5	0	5194.36	18095.7	5707.25	0
502.6	2814.3	30641.3	68795.8	36003.3	6366.52	52243.1	17353.7	42735.6	1	502.6	0	16727.8	52399.6	29304.8	30044.7
502.702	4101.33	5703.92	16623.3	2631.64	0	0	0	0	1	502.7	0	4902.63	9627.47	0	0
502.8	0	10487.2	20308.3	20492.5	6104.8	12537.5	1878.29	21463	1	502.8	0	5243.58	20400.4	9321.15	11670.6
502.9	53042.4	0	0	17965.3	23751	90660.2	3600.35	0	1	502.9	0	26521.2	8982.67	57205.6	1800.17
503.106	22460.3	130085	0	0	0	95588.6	0	0	1	503.1	0	76272.7	0	47794.3	0
503.3	36337.7	17059.4	26454.9	92664.7	13243.9	278053	39020.9	184361	1	503.3	0	26698.6	59559.8	145648	111691
504.104	0	0	0	0	0	0	3855.88	15621.5	1	504.1	0	0	0	0	9738.67
504.3	13529.1	23944.4	39405.8	19428.2	52961.3	110758	0	143002	1	504.3	0	18736.8	29417	81859.6	71500.9
504.6	92285.2	0	3304.6	165009	18301.2	142401	13911.2	126327	1	504.6	0	46142.6	84156.8	80351	70118.9
504.703	0	0	0	0	0	2631.65	3073.01	11505.4	1	504.7	0	0	0	1315.82	7289.2
504.8	4677.84	0	75118.1	79422.1	0	73019.3	11882.8	21900.5	1	504.8	0	2338.92	77270.1	36509.7	16891.6
504.9	2819.07	0	0	16078	3951.92	6885.62	0	10522.2	1	504.9	0	1409.54	8039.02	5418.77	5261.12
505	0	0	15314.1	21510	0	0	0	0	1	505	0	0	18412.1	0	0
505.102	6780.26	0	17827.5	40443.8	0	0	0	15518.3	1	505.1	0	3390.13	29135.6	0	7759.17
505.2	0	12747	0	18226.7	0	7407.16	6118.81	6386.76	1	505.2	0	6373.51	9113.33	3703.58	6252.79
505.3	34999.2	3998.34	145175	118038	62212.3	80692	4880.25	95595.6	1	505.3	0	19498.8	131606	71452.2	50237.9
505.4	376839	21297.7	0	62534.6	0	0	0	28694.9	1	505.4	0	199069	31267.3	0	14347.4
505.5	55587.9	8736.14	31049.7	0	6486.6	16078	4221.71	6649.79	1	505.5	0	32162	15524.8	11282.3	5435.75
505.6	29819.1	26874.2	209547	2344.52	25011.1	22483.6	5220.12	0	1	505.6	0	28346.6	105946	23747.3	2610.06
505.7	0	0	0	23502.9	13674.7	30682.3	7176.26	0	1	505.7	0	0	11751.4	22178.5	3588.13
505.8	6984.13	7347.3	49331.3	4727.4	5642.84	0	67621.5	94772.5	1	505.8	0	7165.72	27029.3	2821.42	81197
505.9	0	0	16924	10657.5	0	4870.92	4566.56	0	1	505.9	0	0	13790.7	2435.46	2283.28
506	27576.4	0	0	0	13460.3	71007.8	0	0	1	506	0	13788.2	0	42234.1	0
506.102	0	0	20437.4	29235.7	0	0	0	0	1	506.1	0	0	24836.5	0	0
506.2	7605.38	13925.9	4508.29	0	11047.1	4450.96	2951.14	3841.9	1	506.2	0	10765.6	2254.14	7749.01	3396.52
506.3	56658.2	53962	1.47318e+06	2.17006e+06	145968	226701	10382.5	1.2239e+06	1	506.3	0	55310.1	1.82162e+06	186335	617140
506.403	42257.6	0	4321.83	8094.31	0	0	0	9048.51	1	506.4	0	21128.8	6208.07	0	4524.25
506.5	0	0	0	65809.3	52612.6	62507.8	7216.78	15351.9	1	506.5	0	0	32904.7	57560.2	11284.3
506.6	6408.37	3589.08	23909.5	18137.6	13974.4	16826.5	0	0	1	506.6	0	4998.73	21023.6	15400.5	0
506.701	8970.29	5610.21	0	0	0	0	0	0	1	506.7	0	7290.25	0	0	0
506.8	0	0	5083.09	77482.6	0	35062.7	5335.61	70180.5	1	506.8	0	0	41282.8	17531.4	37758
506.9	4155.52	0	0	21229.9	8639.81	20445	5371.02	22484.7	1	506.9	0	2077.76	10614.9	14542.4	13927.9
507.3	148341	105698	303340	701994	49898.1	125328	22502.3	210846	1	507.3	0	127020	502667	87613.2	116674
507.5	3396.76	0	23376.2	0	3697.03	2474	2686.02	20987.3	1	507.5	0	1698.38	11688.1	3085.52	11836.7
507.6	0	0	0	19024.6	6000.06	15643.4	6435.31	93776.5	1	507.6	0	0	9512.29	10821.7	50105.9
507.8	8050.66	11508	56653.7	99313	25585.3	19052.9	8548.42	149416	1	507.8	0	9779.34	77983.4	22319.1	78982.3
507.9	0	7854.74	16609.9	5316.67	0	3047.27	4598.49	3133.14	1	507.9	0	3927.37	10963.3	1523.63	3865.81
508.3	6142.6	5853.32	31478.4	37486.2	0	21504.8	24214.8	38041.6	1	508.3	0	5997.96	34482.3	10752.4	31128.2
508.5	5675.42	0	14009.9	5161.83	0	0	0	0	1	508.5	0	2837.71	9585.88	0	0
508.6	7765.59	0	45280.6	57204.4	16626	12490.9	37790.6	34350.8	1	508.6	0	3882.79	51242.5	14558.4	36070.7
508.705	0	0	0	0	6265.04	6693.94	0	0	1	508.7	0	0	0	6479.49	0
508.8	27811.1	62779	79265.8	101456	35074.6	90914.4	0	82155.5	1	508.8	0	45295.1	90360.9	62994.5	41077.8
509.105	0	0	8523.55	5756.06	0	0	0	0	1	509.1	0	0	7139.8	0	0
509.3	163000	46851.4	24393.1	101678	7294.93	44628.7	0	83232.2	1	509.3	0	104926	63035.8	25961.8	41616.1
509.5	0	11610.9	44025.8	71969.4	43261.3	22337.5	0	0	1	509.5	0	5805.46	57997.6	32799.4	0
509.6	0	0	22169.3	39156.1	12515.2	18673.2	52674.5	0	1	509.6	0	0	30662.7	15594.2	26337.2
509.711	41974.1	11855.3	34286.5	17796.7	7324.51	0	0	0	1	509.7	0	26914.7	26041.6	3662.25	0
509.8	0	54193.1	20285	237779	2391.66	9573.16	9596.9	491471	1	509.8	0	27096.6	129032	5982.41	250534
510	10273.4	0	11621.1	2098.66	26939.8	0	10979.8	0	1	510	0	5136.7	6859.87	13469.9	5489.89
510.113	4191.16	0	4899.45	6943.17	0	5263.05	0	0	1	510.1	0	2095.58	5921.31	2631.52	0
510.2	0	10187.6	21130.4	31746.6	0	0	1792.82	4496.52	1	510.2	0	5093.82	26438.5	0	3144.67
510.3	12611.6	16306.8	12179.5	219833	32657.6	68976.8	7472.64	89206.3	1	510.3	0	14459.2	116006	50817.2	48339.5
510.4	43940.8	6935.03	23066.3	24241.2	0	37947.7	0	74362.7	1	510.4	0	25437.9	23653.8	18973.8	37181.4
510.5	0	0	20682.4	0	10117.5	0	9672.51	2168.29	1	510.5	0	0	10341.2	5058.76	5920.4
510.6	0	0	3269.84	19843.8	3300.94	48607.3	0	0	1	510.6	0	0	11556.8	25954.1	0
510.7	0	0	14533.7	19942.7	2121	0	0	0	1	510.7	0	0	17238.2	1060.5	0
510.8	11362.9	15871.8	0	0	3915.76	0	38282.5	258342	1	510.8	0	13617.4	0	1957.88	148312
510.9	0	0	0	0	0	5330.33	5823.83	14005.1	1	510.9	0	0	0	2665.17	9914.45
511	7550.92	0	22803.2	11373.8	24048.6	11939.8	23108.1	0	1	511	0	3775.46	17088.5	17994.2	11554
511.116	39504.8	0	0	0	0	0	1806.53	7382.52	1	511.1	0	19752.4	0	0	4594.52
511.2	0	8454.92	0	0	4674.27	16209.2	4931.28	0	1	511.2	0	4227.46	0	10441.7	2465.64
511.3	0	11064.2	92980.1	0	22500.2	0	21100.6	14045.8	1	511.3	0	5532.1	46490.1	11250.1	17573.2
511.4	9931.06	0	15967	13719.9	0	10834.9	12642.2	33302.2	1	511.4	0	4965.53	14843.5	5417.43	22972.2
511.5	2144.08	212903	19542.6	0	24972.4	0	0	0	1	511.5	0	107524	9771.3	12486.2	0
511.6	350732	102959	139174	85718.6	5147.26	132354	5786.57	64677.5	1	511.6	0	226846	112446	68750.8	35232
511.7	7272.15	0	6962.35	10053	5359.37	0	7912.98	0	1	511.7	0	3636.08	8507.66	2679.68	3956.49
511.8	0	19044	0	0	0	0	7673.46	10774.1	1	511.8	0	9522.02	0	0	9223.76
511.9	0	2962.15	7994.04	0	30020.8	38897.8	0	6472.72	1	511.9	0	1481.08	3997.02	34459.3	3236.36
512.3	4998.98	25965.7	17477.3	26428.2	5505.81	7185.96	5455.5	23757.6	1	512.3	0	15482.3	21952.7	6345.89	14606.6
512.5	0	0	15867.4	5771.49	12758.1	27195.8	0	0	1	512.5	0	0	10819.4	19976.9	0
512.6	15365.1	23240.3	447977	96344.7	62266.4	78268	21958.1	51617.4	1	512.6	0	19302.7	272161	70267.2	36787.7
512.7	3346.53	3165.15	3266.99	0	0	3566.09	3158.52	2845.1	1	512.7	0	3255.84	1633.49	1783.04	3001.81
512.8	4509.64	43936.3	12277.7	22285	11106.8	9677.55	5255.88	0	1	512.8	0	24223	17281.4	10392.2	2627.94
512.9	17425.4	0	0	0	0	4352.92	21226.6	49820.9	1	512.9	0	8712.69	0	2176.46	35523.7
513	0	0	126658	35773.4	8485.25	37651.7	12451	18537.7	1	513	0	0	81215.5	23068.5	15494.3
513.101	0	4034.55	3709.01	11512.6	0	0	0	0	1	513.1	0	2017.27	7610.81	0	0
513.2	0	12382.9	33563.4	37702.1	14343.6	10146	33372.5	63035.4	1	513.2	0	6191.43	35632.8	12244.8	48203.9
513.3	14401.3	38577.8	48370.3	23350.5	17300.4	56106	4121.97	383472	1	513.3	0	26489.5	35860.4	36703.2	193797
513.4	0	0	5973.18	4586.83	0	0	0	0	1	513.4	0	0	5280	0	0
513.5	0	0	0	0	0	0	11474.6	16094.1	1	513.5	0	0	0	0	13784.3
513.6	41059.5	20236.7	5163.74	4659.55	24135.4	52290.9	10278.3	0	1	513.6	0	30648.1	4911.64	38213.2	5139.15
513.702	0	0	0	0	7272.96	15973.3	0	0	1	513.7	0	0	0	11623.1	0
513.8	8568.79	12345.6	65960.3	0	12962.4	25442.5	33305.1	544465	1	513.8	0	10457.2	32980.1	19202.4	288885
513.9	0	8092.73	121464	22454.1	5717.88	24488.2	51822.9	16106.2	1	513.9	0	4046.37	71959.1	15103.1	33964.5
514.101	0	0	0	0	1848.69	28501.4	0	0	1	514.1	0	0	0	15175	0
514.3	62118.8	9266.83	73896.6	45919.1	47612.9	143912	52271.5	122576	1	514.3	0	35692.8	59907.8	95762.4	87423.7
514.5	5965.08	11179.9	0	0	0	0	0	0	1	514.5	0	8572.47	0	0	0
514.6	11270.1	11593.1	23945	41090.7	9687.09	39287.8	0	0	1	514.6	0	11431.6	32517.9	24487.5	0
514.8	25064.1	28881.3	15789	188313	0	59795.3	0	200748	1	514.8	0	26972.7	102051	29897.7	100374
514.901	0	2718.81	0	0	7553.28	13435.3	0	55772.7	1	514.9	0	1359.41	0	10494.3	27886.4
515	0	0	33344	6779.72	0	0	0	0	1	515	0	0	20061.9	0	0
515.106	2001.81	13684.5	0	0	1645.68	0	0	0	1	515.1	0	7843.16	0	822.841	0
515.2	49761.7	0	111535	67658.6	12856.7	74248.3	21872.3	25361.7	1	515.2	0	24880.8	89597	43552.5	23617
515.3	73825.6	50108.4	144530	125907	52257.6	159483	33667.1	125230	1	515.3	0	61967	135218	105870	79448.5
515.4	0	0	0	6787.84	0	16241.2	9588.31	5480.6	1	515.4	0	0	3393.92	8120.59	7534.46
515.5	0	0	4487.35	27707.9	1989.75	3805.24	0	0	1	515.5	0	0	16097.6	2897.49	0
515.6	12322.8	4141.09	22351.7	0	0	0	19067.2	21914.1	1	515.6	0	8231.92	11175.8	0	20490.6
515.702	0	0	0	0	0	0	7113	34722.7	1	515.7	0	0	0	0	20917.8
515.8	9819.83	18142.6	24112.8	0	33826.5	23191.7	92345.9	112812	1	515.8	0	13981.2	12056.4	28509.1	102579
515.9	0	0	0	0	11407.4	0	9563.84	9619.63	1	515.9	0	0	0	5703.72	9591.74
516	0	0	25496.1	0	11854	11080.4	0	0	1	516	0	0	12748.1	11467.2	0
516.1	0	0	9517.57	5697.21	0	0	0	0	1	516.1	0	0	7607.39	0	0
516.2	0	5952.56	2341.5	7789.93	0	0	0	0	1	516.2	0	2976.28	5065.71	0	0
516.3	170614	123164	43609.1	544859	71284.7	375003	73551.1	990878	1	516.3	0	146889	294234	223144	532214
516.4	6067.08	5931.15	4274.38	0	18993.7	0	0	15023.5	1	516.4	0	5999.12	2137.19	9496.83	7511.75
516.5	0	0	21826.4	19533.7	0	26589.1	0	0	1	516.5	0	0	20680.1	13294.5	0
516.6	6740.76	12370.5	19209	26445.1	7021.94	19971.1	0	36871.3	1	516.6	0	9555.63	22827	13496.5	18435.7
516.702	0	0	0	0	0	0	7008.68	17488.8	1	516.7	0	0	0	0	12248.8
516.8	0	0	81434	224526	169455	110198	11986.9	56435.8	1	516.8	0	0	152980	139826	34211.3
516.9	7493.63	3934.91	0	0	0	0	8286.24	24429	1	516.9	0	5714.27	0	0	16357.6
517.1	10853.5	9716.45	0	0	0	0	0	0	1	517.1	0	10285	0	0	0
517.3	36121.3	134874	135681	198689	49598.6	70322.7	26455.2	203086	1	517.3	0	85497.8	167185	59960.7	114771
517.6	31929.7	27887	52458.1	199658	50808	50549.5	20889.5	16292.1	1	517.6	0	29908.3	126058	50678.8	18590.8
517.8	15326.1	0	0	25063.9	7193.81	0	13134.3	21305.6	1	517.8	0	7663.06	12532	3596.9	17220
517.9	7788.38	7101	0	0	2258.07	0	0	42197.4	1	517.9	0	7444.69	0	1129.04	21098.7
518.3	17990.6	38074.3	50134.3	55998.9	27264.9	91589.7	31321.7	226428	1	518.3	0	28032.4	53066.6	59427.3	128875
518.6	55965.4	21469.8	41653.2	20395	3950.22	0	7644.45	0	1	518.6	0	38717.6	31024.1	1975.11	3822.23
518.705	31357	23003	0	0	0	0	0	0	1	518.7	0	27180	0	0	0
518.8	0	0	0	5400.06	0	5434.67	19300.3	51416.8	1	518.8	0	0	2700.03	2717.34	35358.5
519.106	4172.88	14058.8	0	2752.88	0	0	0	0	1	519.1	0	9115.86	1376.44	0	0
519.3	24224.8	7186.29	16466.5	79040.4	21399.4	74360.7	6912.6	901873	1	519.3	0	15705.6	47753.4	47880	454393
519.5	0	7338.02	0	0	6337.13	42981.6	0	0	1	519.5	0	3669.01	0	24659.4	0
519.6	68542.8	0	16454.5	46291.9	33781.1	0	6332.46	5097.5	1	519.6	0	34271.4	31373.2	16890.6	5714.98
519.704	0	0	0	0	0	0	5790.89	27512.2	1	519.7	0	0	0	0	16651.5
519.8	12087.2	7754.25	15599.3	27649.7	0	28206.7	16884.4	38755.2	1	519.8	0	9920.73	21624.5	14103.4	27819.8
519.9	0	3490.24	46969.8	73566	0	50171.4	0	0	1	519.9	0	1745.12	60267.9	25085.7	0
520.109	1856.14	0	0	0	0	2587.31	2631.71	2532.38	1	520.1	0	928.071	0	1293.66	2582.05
520.3	154505	4293.1	121679	198085	45273.3	60953.9	29742.7	17364.4	1	520.3	0	79399.2	159882	53113.6	23553.6
520.6	0	28674.5	47806.5	13497.7	0	0	3228	0	1	520.6	0	14337.2	30652.1	0	1614
520.71	0	0	3434.26	19157.2	0	0	3099.41	0	1	520.7	0	0	11295.7	0	1549.7
521.3	54695.2	25919.2	138344	61887.4	48040.8	37425.6	128767	554238	1	521.3	0	40307.2	100115	42733.2	341503
521.7	0	11696.6	14891.5	0	31001.5	37887.2	0	0	1	521.7	0	5848.32	7445.74	34444.3	0
521.8	12370.3	13810.9	26925.7	124982	9529.99	11381.2	39701.5	0	1	521.8	0	13090.6	75953.7	10455.6	19850.8
521.9	0	4523.61	0	0	2502.11	22791.3	0	0	1	521.9	0	2261.81	0	12646.7	0
522.112	37789.3	10760	0	0	0	0	0	0	1	522.1	0	24274.6	0	0	0
522.2	10356.3	7726.24	34868.8	53379.7	2940.22	254742	34422	57962	1	522.2	0	9041.29	44124.2	128841	46192
522.3	34539.9	40631.2	36699	194137	51962.7	343458	21664	278515	1	522.3	0	37585.6	115418	197710	150089
522.5	6951.18	20390.1	21193	0	32381	5540.89	0	0	1	522.5	0	13670.6	10596.5	18961	0
522.6	4635.54	10895.3	6416.72	0	0	30676.4	0	51810.5	1	522.6	0	7765.41	3208.36	15338.2	25905.3
522.7	0	0	0	49341.1	1835.58	85610.9	0	0	1	522.7	0	0	24670.5	43723.3	0
522.8	0	0	0	0	0	20777.2	29068.4	337054	1	522.8	0	0	0	10388.6	183061
522.9	12249.1	0	6127.8	10733.2	22713.2	0	0	7096.07	1	522.9	0	6124.53	8430.5	11356.6	3548.04
523	8967.76	14150.6	7867.16	6010.14	7305.06	26990.9	50058.8	11687.4	1	523	0	11559.2	6938.65	17148	30873.1
523.112	20454.4	0	3832.48	5237.41	0	0	0	0	1	523.1	0	10227.2	4534.94	0	0
523.2	10300.2	4682.1	25875.3	4389.52	0	0	0	0	1	523.2	0	7491.14	15132.4	0	0
523.3	8456.72	0	0	19394.9	8149.72	4245.38	40155.6	96163.3	1	523.3	0	4228.36	9697.43	6197.55	68159.5
523.4	0	28439.4	7882.17	0	0	0	12407.3	18926.4	1	523.4	0	14219.7	3941.09	0	15666.9
523.5	0	28946.8	18956.5	0	5889.5	20874.6	0	0	1	523.5	0	14473.4	9478.27	13382	0
523.6	7203.8	13743.6	30547.5	23812.2	0	0	11986.5	0	1	523.6	0	10473.7	27179.9	0	5993.27
523.701	0	0	8703.82	2231.6	0	2786.95	0	0	1	523.7	0	0	5467.71	1393.48	0
523.8	29081.8	55274.2	42628.2	78412.6	86103.4	83743.9	18429.4	34158.5	1	523.8	0	42178	60520.4	84923.6	26293.9
523.9	0	4209.26	0	0	6151.3	10158.7	0	57081.7	1	523.9	0	2104.63	0	8155.01	28540.8
524	0	0	17763.7	5849.67	0	0	0	0	1	524	0	0	11806.7	0	0
524.111	0	0	19902	0	6127.1	0	16044.7	19443.6	1	524.1	0	0	9951	3063.55	17744.1
524.2	0	7505.64	0	3702.54	4690.93	12382.2	4748.52	22221.6	1	524.2	0	3752.82	1851.27	8536.56	13485
524.3	210016	127054	84539.5	342836	37917.5	70918.3	20751.1	418435	1	524.3	0	168535	213688	54417.9	219593
524.402	0	0	0	0	25628.1	146760	0	0	1	524.4	0	0	0	86194.1	0
524.5	33685.7	0	19736.3	16581.5	42591.1	7218.93	3396.23	5656.87	1	524.5	0	16842.9	18158.9	24905	4526.55
524.6	5782.15	8509.04	19234.3	7376.58	0	53404.6	20132.3	31020	1	524.6	0	7145.6	13305.4	26702.3	25576.1
524.703	0	0	0	0	6893.24	3986.64	0	0	1	524.7	0	0	0	5439.94	0
524.8	0	16543	0	79701.3	17738.4	0	6650.62	30841.2	1	524.8	0	8271.48	39850.7	8869.18	18745.9
524.9	23671.6	0	35965.2	11447.5	0	6892.66	9848.45	0	1	524.9	0	11835.8	23706.3	3446.33	4924.22
525.101	0	0	2574.99	11692.3	0	0	0	4394.82	1	525.1	0	0	7133.64	0	2197.41
525.3	47306.4	12254.2	0	96497.1	13422.4	56700.9	8788	57582	1	525.3	0	29780.3	48248.6	35061.6	33185
525.5	5467.57	4089.21	0	0	0	0	0	0	1	525.5	0	4778.39	0	0	0
525.6	0	0	99769.2	29787.2	0	36895.4	6640.42	212086	1	525.6	0	0	64778.2	18447.7	109363
525.705	0	0	0	0	5585.86	14235.9	0	13378.1	1	525.7	0	0	0	9910.86	6689.03
525.8	27975.2	13031.2	40749.4	71050.5	34274	171512	28188.5	71844.7	1	525.8	0	20503.2	55899.9	102893	50016.6
525.901	9212.37	0	30974.5	18848.4	0	0	0	0	1	525.9	0	4606.19	24911.5	0	0
526	4767.99	49612.9	19952	34128	9785.6	13183.9	6993.79	8341.51	1	526	0	27190.5	27040	11484.8	7667.65
526.113	6711.19	7981.71	0	0	0	0	0	0	1	526.1	0	7346.45	0	0	0
526.202	8888.08	0	0	0	5791.8	0	2763.21	5869.02	1	526.2	0	4444.04	0	2895.9	4316.12
526.3	81128.3	26293.4	203739	142142	36246.1	276935	27951.9	413216	1	526.3	0	53710.8	172940	156591	220584
526.401	38121.1	0	0	0	0	10728	6503.1	8598.61	1	526.4	0	19060.5	0	5364	7550.85
526.5	0	32277.4	4516.37	0	9136.21	4600.69	1990.36	0	1	526.5	0	16138.7	2258.19	6868.45	995.179
526.6	0	10864.1	19716.5	26501.7	9485.71	131725	13715.8	56160.8	1	526.6	0	5432.03	23109.1	70605.4	34938.3
526.7	3085.64	2130.47	0	0	0	0	0	0	1	526.7	0	2608.05	0	0	0
526.8	10703.9	42794.8	14627.7	75942.1	42770.8	56430	6547.77	106135	1	526.8	0	26749.4	45284.9	49600.4	56341.6
526.9	15301.8	0	17421.5	4062.6	29325	10504.5	10020.3	0	1	526.9	0	7650.92	10742	19914.7	5010.13
527	0	0	4104.78	5485.6	12012.1	0	5108.13	0	1	527	0	0	4795.19	6006.05	2554.06
527.117	0	5036.73	3499.93	4991.75	0	0	0	8017.44	1	527.1	0	2518.36	4245.84	0	4008.72
527.201	0	58854.6	0	0	0	0	6914.85	52467.7	1	527.2	0	29427.3	0	0	29691.3
527.3	35357.1	25211.5	64481.6	137907	95442.2	41904	31132.7	74436.6	1	527.3	0	30284.3	101194	68673.1	52784.7
527.403	0	0	0	0	2010.38	11136.1	0	0	1	527.4	0	0	0	6573.25	0
527.5	19196.1	3143.82	128342	23505.5	7353.54	10952.3	0	0	1	527.5	0	11170	75923.5	9152.93	0
527.6	0	5636.42	0	0	0	43881.6	2447.49	181816	1	527.6	0	2818.21	0	21940.8	92131.8
527.703	0	0	0	0	0	0	7381.14	25300.4	1	527.7	0	0	0	0	16340.8
527.8	8705.38	32328.2	62121	35541.6	15112	10731.1	13904.1	43597.8	1	527.8	0	20516.8	48831.3	12921.5	28751
527.901	0	0	0	0	15287.5	30325.5	0	0	1	527.9	0	0	0	22806.5	0
528	0	0	9162.82	46787.4	51408.7	27652.7	27106.1	33399.4	1	528	0	0	27975.1	39530.7	30252.7
528.107	6367.07	0	0	0	30207.8	19565.5	0	0	1	528.1	0	3183.53	0	24886.7	0
528.201	0	4132.03	0	0	0	0	4968.7	49062.5	1	528.2	0	2066.01	0	0	27015.6
528.3	41954.8	21645.2	34114.8	52199.1	19934.4	397105	48470.9	27262.8	1	528.3	0	31800	43157	208520	37866.8
528.401	29799.4	4462.78	0	0	5273.71	0	0	0	1	528.4	0	17131.1	0	2636.86	0
528.5	0	0	0	37770.9	13809.2	24774.8	0	12066.9	1	528.5	0	0	18885.4	19292	6033.43
528.6	5554.68	0	53632.7	0	11835.1	19994.7	6748.53	35964.6	1	528.6	0	2777.34	26816.3	15914.9	21356.6
528.702	0	0	18249.2	5979.92	0	0	0	4351.71	1	528.7	0	0	12114.6	0	2175.85
528.8	40363.3	13811.6	82264.4	36338.4	43989.1	37541.6	0	0	1	528.8	0	27087.4	59301.4	40765.4	0
528.9	0	0	71240.1	27964.5	0	0	0	0	1	528.9	0	0	49602.3	0	0
529	17056.5	0	40608.7	11768.7	107142	4509.37	2563.37	5726.01	1	529	0	8528.25	26188.7	55825.5	4144.69
529.101	0	0	0	0	10396.6	9950.1	0	0	1	529.1	0	0	0	10173.4	0
529.201	0	0	0	0	0	0	5095.71	10457	1	529.2	0	0	0	0	7776.36
529.3	94920.4	20067	45956.6	42273.8	28883.1	235532	24563.2	86260.2	1	529.3	0	57493.7	44115.2	132208	55411.7
529.405	0	0	0	0	6266.19	58801.7	0	0	1	529.4	0	0	0	32533.9	0
529.5	10556.1	0	6908.38	4877.52	13439.5	0	0	3982.41	1	529.5	0	5278.06	5892.95	6719.75	1991.21
529.6	7801.65	14388	16382.9	20133.7	12895.5	42003.9	15590.3	9951.38	1	529.6	0	11094.8	18258.3	27449.7	12770.8
529.702	3916.96	3038.47	0	0	0	0	0	0	1	529.7	0	3477.71	0	0	0
529.8	11201	21701.5	42353.9	200592	89230.4	8131.15	0	681542	1	529.8	0	16451.2	121473	48680.8	340771
529.901	0	0	17789.8	0	3325.25	14002.2	0	0	1	529.9	0	0	8894.89	8663.72	0
530.105	13258.4	4081.15	0	0	0	0	0	0	1	530.1	0	8669.76	0	0	0
530.3	46169.3	63580.8	98956.6	73927	124211	162343	27816.5	390287	1	530.3	0	54875	86441.8	143277	209052
530.5	4292.78	0	15682.5	23560.5	22734.8	4036.03	0	0	1	530.5	0	2146.39	19621.5	13385.4	0
530.6	14055.8	5094.92	80517.7	82378.6	23306.6	14078	3757.22	205567	1	530.6	0	9575.35	81448.2	18692.3	104662
530.7	2506.53	8783.62	0	58868.8	0	2786.5	0	0	1	530.7	0	5645.07	29434.4	1393.25	0
530.8	37090.2	22277.8	531164	624653	51504.5	86700.8	6957.42	106397	1	530.8	0	29684	577908	69102.7	56677.4
530.9	9298.29	0	7974.8	7104.25	5866.53	0	0	0	1	530.9	0	4649.14	7539.53	2933.26	0
531.3	0	19159.9	23850.7	247878	3730.36	95243.4	31342.9	52548.9	1	531.3	0	9579.96	135864	49486.9	41945.9
531.5	24758.9	4129.25	15432.8	0	0	0	0	0	1	531.5	0	14444.1	7716.41	0	0
531.6	2636.21	0	85492.8	0	8147.05	15124.4	13887.3	0	1	531.6	0	1318.11	42746.4	11635.7	6943.63
531.702	9272.35	0	11898.1	2021.98	0	0	0	0	1	531.7	0	4636.17	6960.02	0	0
531.8	65697.6	30169.5	40894.5	31804.2	31820.8	36885.8	32485.8	36612.6	1	531.8	0	47933.5	36349.3	34353.3	34549.2
531.9	0	0	13471.8	3886.83	4260.27	0	5565.17	0	1	531.9	0	0	8679.29	2130.14	2782.58
532	10842.6	0	9249.04	9658.67	10871.2	27315.3	6046.62	16375.2	1	532	0	5421.29	9453.85	19093.2	11210.9
532.103	0	0	3740.88	2261.13	0	0	0	0	1	532.1	0	0	3001	0	0
532.2	4166.66	4835.28	0	0	0	0	0	0	1	532.2	0	4500.97	0	0	0
532.3	46477.8	44358.3	69652.9	137335	153710	133902	23711.6	223932	1	532.3	0	45418	103494	143806	123822
532.404	0	0	0	0	1764.15	3703.47	0	0	1	532.4	0	0	0	2733.81	0
532.5	17728.5	9577.71	0	24446	2871.49	39981.8	0	0	1	532.5	0	13653.1	12223	21426.7	0
532.6	15492.2	0	25148.2	22461.2	26988.3	3242.43	0	46574.2	1	532.6	0	7746.08	23804.7	15115.4	23287.1
532.7	0	0	11872.7	146326	0	0	0	0	1	532.7	0	0	79099.5	0	0
532.8	26678.4	12866.9	4647.44	21291.9	0	138457	19790.9	143884	1	532.8	0	19772.6	12969.7	69228.3	81837.4
532.901	8735.8	0	0	0	15975.7	8710.94	0	16733.9	1	532.9	0	4367.9	0	12343.3	8366.93
533	68131.6	0	19022.9	30941.6	6709.57	8740.41	0	0	1	533	0	34065.8	24982.2	7724.99	0
533.1	0	0	0	0	7153.47	4771.47	0	0	1	533.1	0	0	0	5962.47	0
533.2	0	4760.52	0	47872.4	6566.39	8398.94	0	95448.6	1	533.2	0	2380.26	23936.2	7482.67	47724.3
533.3	200757	95239.9	97441.9	71314.2	28271	46601	3977.56	630591	1	533.3	0	147999	84378.1	37436	317284
533.4	10179.4	9662.2	0	0	0	0	0	0	1	533.4	0	9920.81	0	0	0
533.5	19751.6	0	21587.5	21151	42564.9	4649.91	0	7833.46	1	533.5	0	9875.79	21369.3	23607.4	3916.73
533.6	0	0	6367.87	31215.9	9115.81	0	0	0	1	533.6	0	0	18791.9	4557.9	0
533.706	0	0	0	0	0	0	5111.58	33987	1	533.7	0	0	0	0	19549.3
533.8	0	0	27488.6	0	12792.2	25892.3	12429.3	41411.2	1	533.8	0	0	13744.3	19342.3	26920.3
533.901	0	0	0	0	1786.04	10428	0	0	1	533.9	0	0	0	6107.02	0
534.3	22223.3	9132.77	34589.2	76539.2	54275.5	34522.2	0	0	1	534.3	0	15678	55564.2	44398.8	0
534.7	0	0	0	0	8506.1	24935	0	4359.94	1	534.7	0	0	0	16720.5	2179.97
534.8	58719.9	5951.14	27523.8	82042.1	0	50763	6486.09	3695.19	1	534.8	0	32335.5	54782.9	25381.5	5090.64
535	5245.33	5652.3	0	7943.86	4520.06	0	0	3724.87	1	535	0	5448.81	3971.93	2260.03	1862.43
535.102	0	0	51587.8	4406.34	0	0	0	0	1	535.1	0	0	27997.1	0	0
535.2	0	13883	0	0	4304.4	79663.8	0	18646.6	1	535.2	0	6941.52	0	41984.1	9323.29
535.3	24314	113876	150858	112090	60322.7	458292	4273.18	493308	1	535.3	0	69094.8	131474	259308	248790
535.402	0	0	0	0	12705.2	7378.25	0	0	1	535.4	0	0	0	10041.7	0
535.5	7366.13	25415.8	20891.5	0	0	0	0	0	1	535.5	0	16391	10445.7	0	0
535.6	4615.62	4949.69	100183	20852.8	35506.7	19471	0	38244	1	535.6	0	4782.66	60517.7	27488.9	19122
535.7	0	0	12299.6	0	7495.19	21408.4	0	10904.4	1	535.7	0	0	6149.81	14451.8	5452.22
535.8	12321.4	16210	38950.9	17988	7129.52	18948.3	13489.1	163421	1	535.8	0	14265.7	28469.4	13038.9	88454.9
535.9	9535.61	0	7974.77	0	3204.04	3199.26	0	0	1	535.9	0	4767.81	3987.39	3201.65	0
536.3	17492.1	25369.3	16198.6	23500.6	5312.83	8615.99	7950.83	8088.43	1	536.3	0	21430.7	19849.6	6964.41	8019.63
536.5	4450.2	3635.57	20547.5	0	0	0	0	0	1	536.5	0	4042.89	10273.8	0	0
536.7	0	0	0	0	6705.79	11656.9	0	0	1	536.7	0	0	0	9181.36	0
536.8	24497.5	16817.4	13514	56682.6	14429.3	26782.3	10945.4	54554.7	1	536.8	0	20657.4	35098.3	20605.8	32750.1
536.9	9918.48	0	15895.7	0	0	47059.1	11625	16912.1	1	536.9	0	4959.24	7947.85	23529.6	14268.5
537.1	0	4580.54	9628.61	4328.62	0	4841.65	0	6358.17	1	537.1	0	2290.27	6978.62	2420.82	3179.08
537.3	1476426	68135.6	1.09769e+06	161398	76150.8	289783	7382.55	50039.9	1	537.3	0	772281	629542	182967	28711.2
537.706	0	0	7091.51	6243.78	0	0	0	0	1	537.7	0	0	6667.65	0	0
538.1	0	0	0	0	18418.3	9828.86	0	0	1	538.1	0	0	0	14123.6	0
538.3	33282	43857.8	60919.4	914729	44886.4	115257	37055.9	48921.5	1	538.3	0	38569.9	487824	80071.7	42988.7
538.4	32272.1	0	23284.3	0	0	18107.5	13060.1	39937.8	1	538.4	0	16136	11642.2	9053.77	26498.9
538.5	11805.1	0	0	34379.5	15555	3988.06	0	11138.9	1	538.5	0	5902.56	17189.7	9771.53	5569.46
538.6	16329.2	16387.8	21705.2	4410.89	18978.1	0	17292	34105.1	1	538.6	0	16358.5	13058	9489.07	25698.6
538.711	0	0	10282.6	2528.18	7552.19	0	0	0	1	538.7	0	0	6405.4	3776.1	0
538.8	19996.6	25711.5	33790.3	221740	41174.8	33221.8	8445.73	95238.2	1	538.8	0	22854	127765	37198.3	51842
538.9	31452.2	0	43459.6	4401.34	9781.86	115738	30530.8	15843.5	1	538.9	0	15726.1	23930.5	62760.1	23187.2
539.3	17876.3	99156.1	5398.84	168120	22054.1	103560	34896	87141.8	1	539.3	0	58516.2	86759.3	62807.1	61018.9
539.4	8053.11	0	9626.31	0	2948.75	20149.5	6998.57	0	1	539.4	0	4026.56	4813.15	11549.1	3499.29
539.6	8818.53	19724.5	252546	288610	0	22130.3	28921.9	42625.8	1	539.6	0	14271.5	270578	11065.2	35773.8
539.8	0	0	84482.4	130479	2665.15	5316.58	7889.73	34818.6	1	539.8	0	0	107481	3990.86	21354.2
539.9	52941.1	0	22113	0	16565.2	11007.3	7685.84	5693.26	1	539.9	0	26470.5	11056.5	13786.2	6689.55
540.121	0	0	0	0	3155.51	3277.23	0	0	1	540.1	0	0	0	3216.37	0
540.2	0	6408.33	35341.7	6090.17	87903.4	4562.32	0	0	1	540.2	0	3204.17	20715.9	46232.9	0
540.3	37351.8	15837.9	47201.4	221209	14881.9	49585.1	9241.21	276253	1	540.3	0	26594.9	134205	32233.5	142747
540.5	10306.7	6770.46	0	2131.91	2312.01	0	0	0	1	540.5	0	8538.59	1065.96	1156	0
540.6	24331.2	9895.87	3998.58	0	4848.53	32888	11116	0	1	540.6	0	17113.5	1999.29	18868.3	5558.02
540.703	1865.08	0	0	0	0	0	1738.68	7244.87	1	540.7	0	932.54	0	0	4491.78
540.8	27238.3	23275.4	34393.2	50962.8	20943.9	72906.6	0	64915.5	1	540.8	0	25256.9	42678	46925.3	32457.7
540.901	22553.2	4116.03	5930.72	0	8352.39	0	0	0	1	540.9	0	13334.6	2965.36	4176.2	0
541	0	0	9369.97	6046.08	3950.5	4918.47	0	18897.6	1	541	0	0	7708.02	4434.48	9448.79
541.1	4135.3	5376.48	0	0	0	0	0	0	1	541.1	0	4755.89	0	0	0
541.2	0	33465.7	0	0	23861.2	10789.6	0	45819.7	1	541.2	0	16732.8	0	17325.4	22909.8
541.3	88378.8	198690	65464.6	106407	138376	181041	34230.1	349668	1	541.3	0	143535	85935.7	159709	191949
541.402	7624.28	0	19766.7	7315.9	4153.62	0	0	0	1	541.4	0	3812.14	13541.3	2076.81	0
541.5	9749.27	0	5522.26	21487.1	0	0	0	18661.7	1	541.5	0	4874.63	13504.7	0	9330.83
541.6	0	8868.43	7856.78	0	28390.5	31477.8	0	0	1	541.6	0	4434.22	3928.39	29934.1	0
541.7	0	0	0	0	0	0	1746.3	209056	1	541.7	0	0	0	0	105401
541.8	0	0	58017.5	42529.5	237915	87312.6	10329.8	123101	1	541.8	0	0	50273.5	162614	66715.4
541.903	0	0	0	0	4905.47	3152.19	0	0	1	541.9	0	0	0	4028.83	0
542.001	4357.05	0	0	6313.01	3334.21	5130.7	0	0	1	542	0	2178.53	3156.5	4232.46	0
542.103	0	0	5154.2	2178.91	0	5550.54	0	0	1	542.1	0	0	3666.56	2775.27	0
542.2	16162.8	6402.87	5455.33	5084.41	4191.08	0	4388.14	32491.8	1	542.2	0	11282.8	5269.87	2095.54	18440
542.3	32612.7	17629.8	191109	53432.4	32815.1	157742	23258.9	237797	1	542.3	0	25121.3	122270	95278.5	130528
542.4	56851	14572.9	0	6075.13	12170.4	0	0	28986.1	1	542.4	0	35711.9	3037.56	6085.19	14493.1
542.5	0	0	0	10871.9	4772.27	4379.43	2781.42	0	1	542.5	0	0	5435.93	4575.85	1390.71
542.6	61382.1	0	13573.5	17846.4	0	42813.7	4839.94	50898.9	1	542.6	0	30691.1	15710	21406.8	27869.4
542.7	16547.7	0	20041.2	90885.8	0	0	0	5532.49	1	542.7	0	8273.84	55463.5	0	2766.25
542.8	7232.81	4584.04	90825.8	80228.4	26364	47396.8	23889.6	22898.3	1	542.8	0	5908.42	85527.1	36880.4	23394
542.9	14513.1	6545.06	0	0	0	0	2039.16	0	1	542.9	0	10529.1	0	0	1019.58
543.3	19108.1	142483	59796.2	99718.6	13623084	18336786	73934.8	178207	1	543.3	0	80795.5	79757.4	15979935	126071
543.5	5536.22	15724	33786.4	0	0	0	0	0	1	543.5	0	10630.1	16893.2	0	0
543.8	28773.6	15623.5	0	26199.7	40598.9	22242.1	14937.1	247356	1	543.8	0	22198.6	13099.8	31420.5	131146
544	0	0	4954.69	8630.38	0	0	5659.05	0	1	544	0	0	6792.54	0	2829.52
544.13	4773.19	4870.15	0	0	0	9723.17	0	0	1	544.1	0	4821.67	0	4861.58	0
544.2	13753.1	0	29131.8	0	61011.2	7511.58	6839.05	9080.34	1	544.2	0	6876.55	14565.9	34261.4	7959.7
544.3	104248	51095.9	47840.3	55648.6	38954.5	573868	23916.7	81369.8	1	544.3	0	77672.1	51744.5	306411	52643.2
544.402	0	0	0	5694.14	0	0	4903.53	16095.6	1	544.4	0	0	2847.07	0	10499.6
544.5	0	0	23319.2	42584.1	0	0	0	9161.92	1	544.5	0	0	32951.6	0	4580.96
544.6	22503.3	7657.64	6232.33	0	12569.9	0	18213.6	22054.9	1	544.6	0	15080.5	3116.17	6284.94	20134.2
544.708	0	0	0	10210.7	4496.51	9095.7	0	0	1	544.7	0	0	5105.35	6796.1	0
544.8	188707	223847	629084	645748	30577.6	108150	206005	30735.2	1	544.8	0	206277	637416	69363.9	118370
544.9	0	0	12837.9	6716.21	7450.41	25384.4	0	7448.2	1	544.9	0	0	9777.04	16417.4	3724.1
545.3	44547.7	48979.8	1.26871e+06	284845	213966	197396	4450.69	436779	1	545.3	0	46763.7	776777	205681	220615
545.6	12841.7	7531.46	16962.1	203521	67810.4	121655	0	44347.9	1	545.6	0	10186.6	110241	94732.7	22173.9
545.8	25577.1	12191.5	75374	14601.9	19925.3	144530	15505.9	98814.8	1	545.8	0	18884.3	44988	82227.4	57160.4
545.902	0	4036.48	0	0	3686.15	9354.79	0	4083.65	1	545.9	0	2018.24	0	6520.47	2041.82
546.3	35730.1	109627	1.2582e+06	41833.1	207904	5305.63	13646.2	8897.91	1	546.3	0	72678.4	650017	106605	11272.1
546.601	0	5007.66	23598.3	0	11747.9	14617.2	11090.7	5496.96	1	546.6	0	2503.83	11799.1	13182.6	8293.81
546.701	0	0	21144.9	2856.96	0	0	0	0	1	546.7	0	0	12000.9	0	0
546.8	19038.2	35368.9	167787	176063	95649.2	66886.4	50332.6	38876.9	1	546.8	0	27203.5	171925	81267.8	44604.8
546.9	0	0	21519	0	5293.82	11454.6	0	0	1	546.9	0	0	10759.5	8374.23	0
547.107	0	0	4283.17	14768	0	0	0	0	1	547.1	0	0	9525.61	0	0
547.3	177106	14607.8	4252.29	96162	33322.5	59208.5	49172.2	569471	1	547.3	0	95856.8	50207.2	46265.5	309322
547.6	9058.02	3989.45	38429.8	0	5703.42	26377.1	41572.8	4910.18	1	547.6	0	6523.74	19214.9	16040.2	23241.5
547.8	19471.3	8440.04	45833.7	42513	26338.5	22653.1	16909.1	40920.2	1	547.8	0	13955.7	44173.3	24495.8	28914.6
547.901	0	0	0	0	0	26549.2	6526.65	22759.4	1	547.9	0	0	0	13274.6	14643
548.1	0	0	0	0	0	0	4447.73	11865.4	1	548.1	0	0	0	0	8156.58
548.3	77125.2	21452.7	40521	10798.8	16888.7	0	19613.6	19203.7	1	548.3	0	49288.9	25659.9	8444.36	19408.7
548.6	53212.9	145469	23962.6	117020	6716.72	76493.9	15787.9	0	1	548.6	0	99341.2	70491.1	41605.3	7893.94
548.701	0	0	15633.6	1863.54	0	25697	0	17927.1	1	548.7	0	0	8748.57	12848.5	8963.57
548.8	17114.9	21096.3	37347	53608.4	33187.6	0	78180.1	95605.3	1	548.8	0	19105.6	45477.7	16593.8	86892.7
549.3	168697	23350.5	48905.8	59484.9	29257.2	133601	28070.5	82375	1	549.3	0	96023.8	54195.3	81429.3	55222.8
549.4	47747.5	5226.42	0	9574.35	0	0	0	0	1	549.4	0	26486.9	4787.17	0	0
549.5	0	13343	0	0	14487.5	11373.7	0	0	1	549.5	0	6671.49	0	12930.6	0
549.6	0	26314.3	9218.29	45483	12774.2	39499.1	0	71504.8	1	549.6	0	13157.2	27350.6	26136.7	35752.4
549.701	0	0	3134.58	2119.46	0	0	0	15544.6	1	549.7	0	0	2627.02	0	7772.28
549.8	59773.9	17408.6	322870	32254.9	25787.7	60077.4	30683.3	47604.6	1	549.8	0	38591.2	177562	42932.5	39144
549.9	0	0	0	0	7911.96	19859.7	0	0	1	549.9	0	0	0	13885.8	0
550	0	6512.04	0	0	12302	5693.21	0	8303.9	1	550	0	3256.02	0	8997.6	4151.95
550.108	2546.49	3209.58	6984.02	0	0	0	0	0	1	550.1	0	2878.04	3492.01	0	0
550.2	4703.86	0	0	21964.3	13235.8	10236.8	0	0	1	550.2	0	2351.93	10982.2	11736.3	0
550.3	96857.9	60737.6	42255.2	55353.8	43930.9	7233.18	0	503615	1	550.3	0	78797.8	48804.5	25582.1	251807
550.402	5348.75	0	0	0	5233.28	2660.43	0	0	1	550.4	0	2674.38	0	3946.86	0
550.5	54178.4	0	49302.5	0	51787.3	61799.8	0	46223.7	1	550.5	0	27089.2	24651.3	56793.5	23111.8
550.6	0	0	0	0	11446.7	15076.4	6529.74	14951.1	1	550.6	0	0	0	13261.6	10740.4
550.701	0	4625.19	0	0	0	0	3427.95	19728.2	1	550.7	0	2312.6	0	0	11578.1
550.8	20392.4	20292	27989.8	110041	10889	28257.8	39129.8	129125	1	550.8	0	20342.2	69015.6	19573.4	84127.3
550.902	0	0	2164.88	0	2246.03	9340.69	0	0	1	550.9	0	0	1082.44	5793.36	0
551	0	5700.68	28027.1	4900.19	0	0	0	4838.23	1	551	0	2850.34	16463.6	0	2419.12
551.1	13412.6	0	0	0	4642.03	0	3493.99	4621.73	1	551.1	0	6706.31	0	2321.01	4057.86
551.2	6578.02	5718.8	5282.73	0	0	0	0	0	1	551.2	0	6148.41	2641.36	0	0
551.3	11120.6	0	207770	78557.3	26041.3	60337.5	21386.8	41410.7	1	551.3	0	5560.28	143164	43189.4	31398.8
551.402	0	0	8161.89	4324.35	0	0	0	0	1	551.4	0	0	6243.12	0	0
551.5	0	0	0	0	0	0	6652.79	148517	1	551.5	0	0	0	0	77584.7
551.6	0	0	157235	122139	0	0	35200.2	22743.1	1	551.6	0	0	139687	0	28971.7
551.702	0	0	0	2055.93	2646.74	0	3164.31	18033.3	1	551.7	0	0	1027.97	1323.37	10598.8
551.8	0	12818	49030.5	49314.6	9341.34	90291.7	7961.93	37618.6	1	551.8	0	6409.02	49172.5	49816.5	22790.3
551.902	0	3383.59	2814.3	3482.51	0	0	0	19925.8	1	551.9	0	1691.79	3148.4	0	9962.92
552.1	0	0	3382.17	0	5637.94	58136	0	0	1	552.1	0	0	1691.09	31887	0
552.3	30173.1	856555	99458.4	225422	0	26263.1	54206.8	219295	1	552.3	0	443364	162440	13131.5	136751
552.5	0	13202.4	8471.44	0	0	54806.1	6808.03	11011.5	1	552.5	0	6601.22	4235.72	27403.1	8909.79
552.6	0	14775.5	13993.9	22642.3	8604.49	33976.8	6105.46	0	1	552.6	0	7387.73	18318.1	21290.6	3052.73
552.8	25566.6	0	21384.9	47870	305904	600224	13133.8	56207.9	1	552.8	0	12783.3	34627.4	453064	34670.8
552.908	6373.95	0	3348.52	0	3643.52	15194.8	0	4123.12	1	552.9	0	3186.98	1674.26	9419.16	2061.56
553.3	175792	27167.8	114710	82884.1	14276.5	122569	54268	59736.8	1	553.3	0	101480	98797.3	68423	57002.4
553.6	16945.1	5675.57	8614.31	0	26410	7232.4	5560.6	0	1	553.6	0	11310.3	4307.16	16821.2	2780.3
553.703	0	0	14266.7	8433.79	0	0	0	0	1	553.7	0	0	11350.2	0	0
553.902	0	0	3215.45	2813.3	0	0	0	0	1	553.9	0	0	3014.37	0	0
554	0	6920.84	86845.5	66443.4	143925	73711.1	9034.86	5254.35	1	554	0	3460.42	76644.5	108818	7144.61
554.101	0	0	0	0	4951.75	4173.01	0	0	1	554.1	0	0	0	4562.38	0
554.2	4776.17	4368.29	0	0	0	5430.1	7548.78	0	1	554.2	0	4572.23	0	2715.05	3774.39
554.3	24916.1	29494.3	44992.9	59139.4	70076.6	35842.3	24566.9	58538.6	1	554.3	0	27205.2	52066.2	52959.5	41552.8
554.402	0	0	0	0	4607.97	10333.6	0	0	1	554.4	0	0	0	7470.79	0
554.5	21760.6	5745.69	0	0	43293.5	0	0	0	1	554.5	0	13753.2	0	21646.8	0
554.6	17431.2	4592.3	84263.3	19326.5	48771	23959.7	0	28173.7	1	554.6	0	11011.7	51794.9	36365.3	14086.9
554.712	0	0	0	0	20419.4	8277.94	0	0	1	554.7	0	0	0	14348.7	0
554.8	26292.5	7591	30315.5	15744.8	18973.1	67713.1	11408.5	26100.4	1	554.8	0	16941.7	23030.2	43343.1	18754.4
554.901	9502.63	4155.24	0	0	0	0	0	0	1	554.9	0	6828.93	0	0	0
555.1	11430.8	0	0	0	0	2243.99	3506.76	3738.54	1	555.1	0	5715.38	0	1122	3622.65
555.3	75099.4	27867.1	187593	31858.2	28312.8	0	24588.9	74226.7	1	555.3	0	51483.2	109725	14156.4	49407.8
555.6	0	0	209009	283272	24547.1	0	52533.4	10192.5	1	555.6	0	0	246141	12273.5	31363
555.701	0	0	0	0	2649.66	48255.1	0	0	1	555.7	0	0	0	25452.4	0
555.8	24139	3506.74	55852.9	41262	19355.1	39236.8	4950.13	15516.3	1	555.8	0	13822.9	48557.4	29296	10233.2
555.904	0	0	0	0	6790.04	8699.1	0	23584.6	1	555.9	0	0	0	7744.57	11792.3
556.3	24621.6	201408	12579.1	6887.66	0	0	7777.89	320555	1	556.3	0	113015	9733.39	0	164166
556.6	0	0	6138.29	17373.6	0	29195.1	10388.2	0	1	556.6	0	0	11755.9	14597.5	5194.11
556.8	49112.4	0	133892	29119.6	112303	33206.4	21949.7	54306	1	556.8	0	24556.2	81505.7	72754.9	38127.9
557.3	36057.8	58880.6	67331.1	283541	11602.6	292013	17391.5	224854	1	557.3	0	47469.2	175436	151808	121123
557.505	0	0	12116.5	2419.62	4610.88	0	0	75335.4	1	557.5	0	0	7268.08	2305.44	37667.7
557.6	22137.4	4678.52	4603.38	9794.28	9241.75	10629.3	14142.8	10427.1	1	557.6	0	13407.9	7198.83	9935.54	12285
557.703	0	0	0	0	12033.1	11499.8	0	0	1	557.7	0	0	0	11766.4	0
557.8	44577.8	26170.5	1.51784e+06	61863.4	172582	240572	12106.4	353121	1	557.8	0	35374.1	789853	206577	182614
557.904	0	0	18081.2	13624.9	0	0	0	0	1	557.9	0	0	15853.1	0	0
558	0	0	7247.04	6541.41	0	0	0	0	1	558	0	0	6894.22	0	0
558.1	5731.03	0	0	0	5648.02	0	2501.21	5587.18	1	558.1	0	2865.52	0	2824.01	4044.19
558.2	0	132663	11144	6544.15	193934	0	0	17699.8	1	558.2	0	66331.3	8844.06	96967.2	8849.92
558.3	46944.2	99179.2	29447.1	38846.9	13579.9	12707.5	54167.3	80927.6	1	558.3	0	73061.7	34147	13143.7	67547.4
558.4	0	0	5452.4	0	0	10018.8	7103.63	6958.31	1	558.4	0	0	2726.2	5009.4	7030.97
558.5	0	0	0	0	4682.4	5131.09	0	0	1	558.5	0	0	0	4906.75	0
558.6	61544	51473.9	22886.9	24993.2	9759.66	249990	0	63594.5	1	558.6	0	56508.9	23940.1	129875	31797.2
558.702	0	0	13609.3	30009.1	0	0	0	0	1	558.7	0	0	21809.2	0	0
558.8	12561	12215.2	44960.4	30481.4	23584.7	26003.4	9356.96	81361	1	558.8	0	12388.1	37720.9	24794.1	45359
558.901	0	0	0	0	3946.63	5997.7	3730.62	0	1	558.9	0	0	0	4972.17	1865.31
559.1	0	0	13548.6	51924.9	8996.6	0	0	0	1	559.1	0	0	32736.7	4498.3	0
559.3	53052.2	20050.1	35304.6	12165.4	14300.6	131807	0	12476.7	1	559.3	0	36551.1	23735	73053.7	6238.35
559.501	5184.11	13358.8	0	0	27798.6	0	0	0	1	559.5	0	9271.45	0	13899.3	0
559.6	0	4245.3	29561.2	11167.1	0	0	0	81491.3	1	559.6	0	2122.65	20364.1	0	40745.6
559.8	60810.6	216052	68251.3	181299	27274.4	20927.4	9420.22	176118	1	559.8	0	138431	124775	24100.9	92769
560	0	0	5773.52	0	10007.7	43792	0	1920.37	1	560	0	0	2886.76	26899.8	960.185
560.101	0	0	15896.4	0	5924.22	30965	0	0	1	560.1	0	0	7948.2	18444.6	0
560.201	0	0	8409.37	4982.62	0	0	0	28756.8	1	560.2	0	0	6695.99	0	14378.4
560.3	35564.1	0	25762.6	43464.5	20422.7	0	61961.8	0	1	560.3	0	17782	34613.5	10211.4	30980.9
560.4	34414.3	61012.9	11323.4	47678.4	11963.2	40329.1	11140.3	138723	1	560.4	0	47713.6	29500.9	26146.1	74931.6
560.5	0	0	18878.6	15571.3	0	0	7935.42	0	1	560.5	0	0	17224.9	0	3967.71
560.6	65165	11159.9	5269.68	0	13502.8	0	0	5437.99	1	560.6	0	38162.4	2634.84	6751.38	2719
560.702	9811.03	2288.64	15751.6	0	0	18495.5	0	0	1	560.7	0	6049.84	7875.78	9247.77	0
560.8	5016.36	10831.9	48653.9	174944	133076	42238.9	64905.2	47668.3	1	560.8	0	7924.1	111799	87657.5	56286.7
560.904	0	0	0	0	8933.05	28272.5	0	0	1	560.9	0	0	0	18602.8	0
561.1	0	0	3363.13	6489.69	0	0	0	3902.39	1	561.1	0	0	4926.41	0	1951.19
561.3	82641.9	53903	196916	127865	107687	455147	26697	367064	1	561.3	0	68272.4	162391	281417	196880
561.6	143411	24704.9	151827	35592.8	23466.6	11417.3	6837.5	0	1	561.6	0	84057.9	93709.7	17442	3418.75
561.7	0	0	38512.3	24621.5	0	0	0	0	1	561.7	0	0	31566.9	0	0
561.8	0	14797.8	0	32650.1	35512.7	27289	9430.5	150086	1	561.8	0	7398.9	16325	31400.9	79758.3
561.9	0	5923.45	20926.9	25192.8	4195.03	7335.04	0	5746.04	1	561.9	0	2961.73	23059.9	5765.03	2873.02
562.003	7789.88	2786.39	6350.77	0	0	0	0	0	1	562	0	5288.13	3175.38	0	0
562.101	0	0	4017.46	9791.9	0	0	0	0	1	562.1	0	0	6904.68	0	0
562.201	0	4782.2	6697.54	5492.48	0	0	0	0	1	562.2	0	2391.1	6095.01	0	0
562.3	49206.2	37987.8	13011.1	24458.8	3910.83	61194.2	28043.1	16977.8	1	562.3	0	43597	18734.9	32552.5	22510.5
562.405	31430.5	16069.1	0	0	31255.7	0	0	0	1	562.4	0	23749.8	0	15627.8	0
562.503	10490.6	0	8225.34	13759.8	0	0	0	3620.15	1	562.5	0	5245.3	10992.6	0	1810.07
562.6	0	225117	236001	0	0	237134	12439.5	7508.48	1	562.6	0	112559	118001	118567	9974.01
562.71	0	0	0	0	13447.4	64734.7	0	11973.5	1	562.7	0	0	0	39091	5986.73
562.8	0	11103.5	97186.4	21574.1	14771.6	33497.5	35806.4	62601.9	1	562.8	0	5551.73	59380.3	24134.6	49204.2
562.904	30961.2	0	68285.8	60406.8	0	0	6408.19	0	1	562.9	0	15480.6	64346.3	0	3204.1
563	10891.8	0	31528.3	0	0	0	8214.36	55925	1	563	0	5445.92	15764.2	0	32069.7
563.106	0	0	48157.6	0	10730.5	4820.98	0	0	1	563.1	0	0	24078.8	7775.75	0
563.204	0	14757.4	0	0	0	4145.64	3632.39	5901.68	1	563.2	0	7378.72	0	2072.82	4767.03
563.3	109683	231087	77780.2	79933.4	25992.4	53175.9	22754.1	198016	1	563.3	0	170385	78856.8	39584.1	110385
563.4	239578	31038.3	10777.7	13314.9	0	20649.3	7462.96	10467.2	1	563.4	0	135308	12046.3	10324.6	8965.1
563.501	0	0	0	0	9304.22	28837.4	0	5975.67	1	563.5	0	0	0	19070.8	2987.83
563.6	8296.41	29243.5	5819.84	0	4832.38	0	0	0	1	563.6	0	18769.9	2909.92	2416.19	0
563.702	0	0	0	0	6598.94	17418.2	0	0	1	563.7	0	0	0	12008.6	0
563.8	30061.8	63941.3	67087	204946	16103	31805.8	17630.5	87305.8	1	563.8	0	47001.5	136017	23954.4	52468.1
563.903	0	0	10172.1	0	17468.6	50152.3	0	0	1	563.9	0	0	5086.04	33810.4	0
564.103	0	0	0	0	9692.59	61003.1	0	0	1	564.1	0	0	0	35347.9	0
564.3	245129	121316	9961.98	413491	183216	72204.8	12344.9	243931	1	564.3	0	183222	211726	127711	128138
564.6	0	0	25391.7	5692.58	19638.2	0	2587.15	0	1	564.6	0	0	15542.1	9819.11	1293.57
564.8	30470.1	43755.1	84908	311884	31517.6	244531	26677	60430.8	1	564.8	0	37112.6	198396	138024	43553.9
564.905	0	0	0	0	10727.2	3277.21	8804.09	0	1	564.9	0	0	0	7002.18	4402.04
565	0	0	7063.03	0	19285.7	31345.6	0	0	1	565	0	0	3531.51	25315.6	0
565.101	5783.16	0	4291.52	5380.79	0	18696.4	0	4045.1	1	565.1	0	2891.58	4836.16	9348.19	2022.55
565.2	0	0	7888.27	12564.9	0	0	0	2607.88	1	565.2	0	0	10226.6	0	1303.94
565.3	107223	47092.5	138099	359851	78667.8	313192	70179.3	337685	1	565.3	0	77157.8	248975	195930	203932
565.4	0	0	0	0	9183.41	4681.2	0	0	1	565.4	0	0	0	6932.31	0
565.5	9526.12	0	37494.4	0	43191	8679.4	0	0	1	565.5	0	4763.06	18747.2	25935.2	0
565.6	0	0	283161	0	0	114881	154482	110402	1	565.6	0	0	141580	57440.3	132442
565.704	0	0	0	0	8955.6	3199.2	8445.98	0	1	565.7	0	0	0	6077.4	4222.99
565.8	22278.6	44898.5	57022.9	58931.4	37526.3	56622.9	63052.3	75487.9	1	565.8	0	33588.6	57977.2	47074.6	69270.1
565.901	0	0	21509.2	0	0	0	28766.6	11215.8	1	565.9	0	0	10754.6	0	19991.2
566.101	0	0	25074.9	24965.9	0	0	0	0	1	566.1	0	0	25020.4	0	0
566.3	162090	58953.6	180025	153080	50024	64146.1	36829.1	63876.4	1	566.3	0	110522	166552	57085	50352.7
566.4	36906	0	7622.63	10736.6	0	16867.4	0	13600.6	1	566.4	0	18453	9179.61	8433.71	6800.3
566.6	0	0	5613.27	0	0	0	17240.8	12332.6	1	566.6	0	0	2806.63	0	14786.7
566.704	0	0	0	38465.7	0	0	6722.01	41276	1	566.7	0	0	19232.9	0	23999
566.8	26055.6	27264.9	47042.3	151097	30966	79361.4	17910.6	142582	1	566.8	0	26660.3	99069.7	55163.7	80246.4
566.9	0	0	0	0	0	0	7260.38	28286.8	1	566.9	0	0	0	0	17773.6
567	20904.9	6594.12	0	14137.4	0	49793.7	0	0	1	567	0	13749.5	7068.69	24896.9	0
567.101	0	0	0	0	6513.77	6197.73	0	0	1	567.1	0	0	0	6355.75	0
567.2	0	0	3853.87	22928.4	0	0	0	0	1	567.2	0	0	13391.1	0	0
567.3	40398.9	19642.4	35400.9	161991	84500.5	208675	7287.82	183304	1	567.3	0	30020.7	98695.8	146588	95295.8
567.411	0	0	0	9668.14	0	0	6496.45	34868.6	1	567.4	0	0	4834.07	0	20682.5
567.501	10423.4	4693.72	0	0	0	0	0	0	1	567.5	0	7558.54	0	0	0
567.601	0	0	3522.5	61884.3	0	0	7581.04	0	1	567.6	0	0	32703.4	0	3790.52
567.713	0	0	0	0	0	0	2923.03	8221.45	1	567.7	0	0	0	0	5572.24
567.8	380475	68049.9	78634.2	37597.5	33330	25798.6	120374	43745.4	1	567.8	0	224262	58115.8	29564.3	82059.9
567.903	13275.5	40789.1	0	0	0	0	0	0	1	567.9	0	27032.3	0	0	0
568.1	9033.39	0	4470.7	0	5032.68	3749.91	0	0	1	568.1	0	4516.69	2235.35	4391.29	0
568.3	21993.2	29245.4	136524	110507	15492.2	87618.3	25018.6	146050	1	568.3	0	25619.3	123515	51555.3	85534.5
568.7	0	5939.6	0	18619.6	16436.6	39876.8	0	0	1	568.7	0	2969.8	9309.8	28156.7	0
568.8	0	9728.51	78449.4	42274.2	59133.3	69933.4	9936.85	92473.6	1	568.8	0	4864.26	60361.8	64533.4	51205.2
568.901	0	0	0	41691.6	36489.3	26370	0	0	1	568.9	0	0	20845.8	31429.7	0
569	0	0	0	0	0	0	7543.48	11708.9	1	569	0	0	0	0	9626.17
569.101	0	0	21137.2	31400.4	0	0	0	0	1	569.1	0	0	26268.8	0	0
569.2	7609.5	10434.4	0	33480.3	6649.65	9983.98	11424	27789.4	1	569.2	0	9021.94	16740.2	8316.82	19606.7
569.3	209484	84892.6	100291	87789.9	45226.4	292431	44730.1	257056	1	569.3	0	147188	94040.2	168829	150893
569.4	33758.4	15548.2	20306.5	26617.1	0	13607.6	0	25644.5	1	569.4	0	24653.3	23461.8	6803.8	12822.3
569.5	10427.9	0	24396.8	0	18540	2053.41	4516.38	0	1	569.5	0	5213.95	12198.4	10296.7	2258.19
569.6	0	3229.75	20657.9	0	0	0	10403.1	61010.4	1	569.6	0	1614.88	10328.9	0	35706.7
569.716	0	0	22347.3	19474.2	0	0	0	0	1	569.7	0	0	20910.8	0	0
569.8	19774.6	45718.1	60329	79945.8	22131.7	31547.2	4446.69	46801.5	1	569.8	0	32746.4	70137.4	26839.4	25624.1
569.903	0	0	8365.5	2261.87	0	0	0	0	1	569.9	0	0	5313.69	0	0
570	0	3245.93	20179.8	15619.3	10885.1	0	0	0	1	570	0	1622.97	17899.5	5442.57	0
570.112	0	0	0	0	0	0	3107.4	10379.8	1	570.1	0	0	0	0	6743.58
570.201	6214.57	62038.2	0	13146.4	9882.31	0	0	5365.39	1	570.2	0	34126.4	6573.2	4941.15	2682.69
570.3	25110	38147.6	188555	282033	0	44510.4	4404.4	38349.3	1	570.3	0	31628.8	235294	22255.2	21376.9
570.4	0	0	18258.4	4187.79	0	0	0	0	1	570.4	0	0	11223.1	0	0
570.5	0	0	7286.82	12074.2	3723.53	10510.4	8159.88	0	1	570.5	0	0	9680.49	7116.98	4079.94
570.6	46190.8	25087.8	5179.02	23711.8	0	0	0	22763.9	1	570.6	0	35639.3	14445.4	0	11381.9
570.71	2668.99	3540.13	0	3512.99	0	1906	0	0	1	570.7	0	3104.56	1756.49	952.998	0
570.8	15737.4	0	35606	50127.7	7486.71	32116.7	8066.99	14885.8	1	570.8	0	7868.71	42866.8	19801.7	11476.4
570.901	0	0	15729.2	2515.87	0	0	0	0	1	570.9	0	0	9122.51	0	0
571.1	11173.8	0	5420.48	6083.83	14401.8	9643.24	0	4417.25	1	571.1	0	5586.9	5752.15	12022.5	2208.62
571.3	106153	0	49324.9	6052.8	4827.07	21922.7	0	100691	1	571.3	0	53076.5	27688.8	13374.9	50345.7
571.5	0	0	10462.9	0	8340.33	39391.8	8655.79	0	1	571.5	0	0	5231.47	23866	4327.89
571.6	0	0	7316.3	7996.4	0	0	22686.6	70135.3	1	571.6	0	0	7656.35	0	46411
571.8	54963	14363.7	32439.7	25137	0	86498.4	7357.01	235798	1	571.8	0	34663.3	28788.4	43249.2	121577
572.101	0	0	4779.61	4674.43	2539.26	4171.75	0	4559.64	1	572.1	0	0	4727.02	3355.51	2279.82
572.3	16802.2	41808.8	12604.2	157176	5404.63	0	39619.9	14302.1	1	572.3	0	29305.5	84890	2702.31	26961
572.4	176295	71268.1	37370.4	75849.7	23668.4	35735.6	25366.9	131503	1	572.4	0	123782	56610.1	29702	78435.1
572.6	0	0	24997.8	20204.2	14667.8	18873	0	13806.4	1	572.6	0	0	22601	16770.4	6903.22
572.7	0	0	0	0	0	0	168473	81842.6	1	572.7	0	0	0	0	125158
572.8	0	0	11625.8	0	6157.95	0	25648	31604.5	1	572.8	0	0	5812.89	3078.97	28626.3
572.904	0	0	0	0	5187.87	5048.65	9094.47	0	1	572.9	0	0	0	5118.26	4547.24
573	0	0	0	4990.34	10141	15064.1	0	0	1	573	0	0	2495.17	12602.5	0
573.102	15381.2	4229.82	0	0	0	0	0	0	1	573.1	0	9805.5	0	0	0
573.2	0	0	0	0	0	0	3137.04	6306.59	1	573.2	0	0	0	0	4721.82
573.3	68737.2	10011.9	38060.6	0	23066.8	31689.2	8958.65	25421.1	1	573.3	0	39374.5	19030.3	27378	17189.9
573.4	4631384	11356.9	379529	114980	0	108469	31252	159607	1	573.4	0	2.32137e+06	247255	54234.3	95429.7
573.5	0	0	12410.5	23699	0	0	0	0	1	573.5	0	0	18054.7	0	0
573.6	24425.7	49832.3	5926.24	0	10482.5	7111.47	6893.37	4612.41	1	573.6	0	37129	2963.12	8797.01	5752.89
573.701	9322.11	4352.73	0	0	0	0	0	0	1	573.7	0	6837.42	0	0	0
573.8	15807	12875	195797	113348	6906.88	34467.6	43575.7	38144.7	1	573.8	0	14341	154573	20687.2	40860.2
573.9	10245.8	3864.71	0	0	0	0	0	0	1	573.9	0	7055.24	0	0	0
574	0	0	171226	29069.2	0	5254.02	28255.8	0	1	574	0	0	100147	2627.01	14127.9
574.11	62674.3	32681.6	0	0	2092.34	0	0	0	1	574.1	0	47677.9	0	1046.17	0
574.202	0	0	0	0	0	0	21661.9	22198.3	1	574.2	0	0	0	0	21930.1
574.3	73381	20467.6	51677.3	65862.1	5422.42	0	14599.4	34762.4	1	574.3	0	46924.3	58769.7	2711.21	24680.9
574.4	1.19256e+06	0	31020	110709	52341.9	0	11011.2	217861	1	574.4	0	596279	70864.6	26170.9	114436
574.5	0	0	0	0	4535.24	8671.22	8030.59	0	1	574.5	0	0	0	6603.23	4015.29
574.6	19209.4	5622.11	0	0	0	0	8595.81	45103.9	1	574.6	0	12415.8	0	0	26849.9
574.7	3008.71	3172.05	0	0	0	3186.8	0	3033.2	1	574.7	0	3090.38	0	1593.4	1516.6
574.8	5629.54	6536.05	36388.4	425429	18212.7	76936.8	14770.7	37183.1	1	574.8	0	6082.8	230909	47574.7	25976.9
574.9	119495	0	10985.9	13105.4	0	25450.3	5041.69	12486.6	1	574.9	0	59747.3	12045.7	12725.1	8764.13
575.3	60598.5	32555.8	81312.4	113523	22970.8	94842.1	108466	120682	1	575.3	0	46577.2	97417.6	58906.5	114574
575.501	0	0	94899.7	25841.6	15342.5	29337.4	7780.62	0	1	575.5	0	0	60370.7	22339.9	3890.31
575.8	9884.97	0	27078.4	62102.3	10653.6	0	3006.45	6614.94	1	575.8	0	4942.49	44590.3	5326.79	4810.69
576	9396.6	0	49101.7	8568.51	0	0	0	0	1	576	0	4698.3	28835.1	0	0
576.108	0	0	0	0	8318.49	4173.3	0	0	1	576.1	0	0	0	6245.9	0
576.2	88906.6	10645.9	29487.7	14018.3	13807.8	41252.1	45576.6	35857.1	1	576.2	0	49776.2	21753	27530	40716.8
576.3	49928.2	10958.6	4091.06	24576.2	33876.2	28226.1	3620.28	9972.46	1	576.3	0	30443.4	14333.6	31051.2	6796.37
576.403	153133	10009.2	0	0	3798.32	0	0	0	1	576.4	0	81571	0	1899.16	0
576.5	103935	32640.6	0	0	10146.7	0	0	0	1	576.5	0	68287.8	0	5073.36	0
576.6	0	0	23666.6	88686.2	0	76953.5	7966.53	0	1	576.6	0	0	56176.4	38476.8	3983.26
576.7	10067.8	5012.19	10069.5	9978.41	25717.4	4963.2	0	6983.61	1	576.7	0	7539.98	10024	15340.3	3491.81
576.8	26887.8	12530.4	112197	68664.8	26476.8	143805	11373.8	51888.7	1	576.8	0	19709.1	90430.8	85140.8	31631.2
576.901	0	0	7556.1	36802	0	0	0	0	1	576.9	0	0	22179	0	0
577	36734	20540.7	45271.4	26304	27235.7	62020.7	0	13152.4	1	577	0	28637.3	35787.7	44628.2	6576.18
577.1	0	0	112288	4018.74	0	0	0	0	1	577.1	0	0	58153.4	0	0
577.2	8181.06	16082.8	0	22071.4	10688	13132.1	7299.95	12741.2	1	577.2	0	12131.9	11035.7	11910.1	10020.6
577.3	564616	573222	260056	1.14037e+06	779517	462003	106987	210529	1	577.3	0	568919	700212	620760	158758
577.4	6161.83	12088	0	11506.4	0	0	0	0	1	577.4	0	9124.91	5753.19	0	0
577.501	8208.14	0	0	0	33169.4	13253.6	0	0	1	577.5	0	4104.07	0	23211.5	0
577.6	0	0	0	0	6973.81	5559.79	0	13410.7	1	577.6	0	0	0	6266.8	6705.36
577.7	49219.8	0	13503.5	10300.7	23488.2	21952.6	13649.6	34133	1	577.7	0	24609.9	11902.1	22720.4	23891.3
577.8	45990.2	39566.5	168056	38836.3	63181.3	479061	12588.8	39625.4	1	577.8	0	42778.3	103446	271121	26107.1
577.901	0	0	0	0	6109.46	20156.6	0	0	1	577.9	0	0	0	13133	0
578	9005.09	46741.2	0	12796.3	0	7611.39	10437.3	0	1	578	0	27873.2	6398.16	3805.7	5218.66
578.1	6125.96	0	5549.73	5511.57	6871.57	0	0	0	1	578.1	0	3062.98	5530.65	3435.79	0
578.201	0	0	0	0	0	8686.45	3131.3	7890.46	1	578.2	0	0	0	4343.22	5510.88
578.3	50995.5	38992.6	30729.9	105165	18475.9	190749	15135.8	89131.7	1	578.3	0	44994.1	67947.5	104612	52133.7
578.4	72078.3	6482.45	5364.18	0	0	55011.1	25840.3	0	1	578.4	0	39280.4	2682.09	27505.5	12920.2
578.5	0	0	0	0	2215.18	4077.88	0	0	1	578.5	0	0	0	3146.53	0
578.6	0	8178.23	0	19333.9	0	0	24160.3	40930.3	1	578.6	0	4089.11	9666.93	0	32545.3
578.7	14866.9	0	53802	6454.54	17826.5	4733.77	0	8521.58	1	578.7	0	7433.43	30128.3	11280.1	4260.79
578.8	21942.1	29034.4	61309.8	78482.3	0	30329.3	0	118018	1	578.8	0	25488.2	69896.1	15164.6	59008.8
578.901	0	0	0	0	10664.2	0	48182.7	42846	1	578.9	0	0	0	5332.09	45514.4
579.101	0	0	22028.4	6595.68	0	4325.64	0	0	1	579.1	0	0	14312	2162.82	0
579.2	0	6389.37	0	0	4235.82	11545.4	0	0	1	579.2	0	3194.69	0	7890.63	0
579.3	48884.8	18899	108526	9141.12	9232.51	30569.8	3941.23	12738.2	1	579.3	0	33891.9	58833.6	19901.1	8339.74
579.501	0	0	2966.9	94405.7	18358.8	0	0	0	1	579.5	0	0	48686.3	9179.38	0
579.6	0	115085	0	49883.2	68934.6	279144	15925.2	50027.4	1	579.6	0	57542.5	24941.6	174039	32976.3
579.704	0	0	14391.2	0	18295.9	17639.3	0	0	1	579.7	0	0	7195.6	17967.6	0
579.8	34750.5	41446	126310	50160.1	93599.3	48714.3	16506.4	0	1	579.8	0	38098.2	88235.3	71156.8	8253.21
580.001	0	0	41707.3	5608.22	0	22275.4	0	0	1	580	0	0	23657.8	11137.7	0
580.103	4300.07	4873.88	0	5123.86	4266.78	0	0	0	1	580.1	0	4586.98	2561.93	2133.39	0
580.206	0	0	0	0	0	0	14274	4580.86	1	580.2	0	0	0	0	9427.41
580.3	66997.5	38200.5	76526.1	211335	99134.7	106079	83031.6	312309	1	580.3	0	52599	143930	102607	197670
580.404	21848.7	0	0	0	0	4120.57	3430.72	11187.2	1	580.4	0	10924.4	0	2060.29	7308.98
580.502	0	0	27539.8	24330.4	0	0	0	37065.4	1	580.5	0	0	25935.1	0	18532.7
580.601	0	0	40191.7	0	0	0	8022.9	21845.6	1	580.6	0	0	20095.9	0	14934.3
580.7	28483.8	0	3771.12	19247.9	18455.9	0	0	0	1	580.7	0	14241.9	11509.5	9227.93	0
580.8	0	6528.05	287770	160803	24134.7	48924.3	12880.7	109091	1	580.8	0	3264.03	224287	36529.5	60985.8
580.904	0	0	16983.8	39770	0	0	7535.61	0	1	580.9	0	0	28376.9	0	3767.8
581	0	34937.9	29328.4	5987.6	0	8748.89	0	14295.1	1	581	0	17468.9	17658	4374.44	7147.54
581.1	2581.58	2492.94	2721	0	0	3912.04	2858.8	3064.95	1	581.1	0	2537.26	1360.5	1956.02	2961.88
581.2	14936.3	24756.8	27970.8	5976.82	34276.9	24519.2	0	9667.14	1	581.2	0	19846.6	16973.8	29398.1	4833.57
581.3	37642.8	51171.8	40317.4	114210	47755.8	63355.8	82823.8	328702	1	581.3	0	44407.3	77263.7	55555.8	205763
581.404	23859.6	0	4789.89	7250.2	0	5202.56	0	15571.3	1	581.4	0	11929.8	6020.05	2601.28	7785.63
581.505	7084.47	13378.6	0	0	0	0	0	0	1	581.5	0	10231.6	0	0	0
581.6	10011.9	22866.4	23486.9	0	0	11010.2	0	9323.56	1	581.6	0	16439.2	11743.5	5505.11	4661.78
581.7	19303	0	16791.5	0	3225.99	4323.61	0	0	1	581.7	0	9651.49	8395.77	3774.8	0
581.8	0	92079.3	112295	218958	10554.1	152592	6276.28	18066.1	1	581.8	0	46039.6	165627	81573.1	12171.2
581.901	26516.7	1979.28	0	0	0	0	0	1903.64	1	581.9	0	14248	0	0	951.819
582	0	6007.96	3644.37	135548	0	0	0	0	1	582	0	3003.98	69596	0	0
582.1	6074.01	5365.14	0	0	2633.39	0	2584.23	0	1	582.1	0	5719.57	0	1316.69	1292.11
582.203	0	7271.69	0	0	0	0	3280.87	10716.1	1	582.2	0	3635.84	0	0	6998.5
582.3	9264.06	50944.1	94309.6	93209.5	2.59611e+06	13811928	46957.9	150667	1	582.3	0	30104.1	93759.6	8.20402e+06	98812.5
582.401	7092.84	9160.22	0	0	0	0	4372.53	0	1	582.4	0	8126.53	0	0	2186.27
582.502	0	0	0	0	5014.66	4155.64	0	0	1	582.5	0	0	0	4585.15	0
582.6	0	8893.48	0	14796.7	4135.08	12846	17365.7	9415	1	582.6	0	4446.74	7398.33	8490.53	13390.4
582.7	36365.2	0	0	0	0	0	2258.5	9163.04	1	582.7	0	18182.6	0	0	5710.77
582.8	9092.35	29241.7	73960.6	30031	40651.9	71789.6	16976.5	41558.5	1	582.8	0	19167	51995.8	56220.7	29267.5
582.904	0	0	0	0	1840.09	1974.64	0	26221.9	1	582.9	0	0	0	1907.37	13110.9
583.1	0	0	4440.34	2935.62	0	0	0	0	1	583.1	0	0	3687.98	0	0
583.3	117464	24508.7	1.17147e+06	150593	66134.3	758701	343879	930062	1	583.3	0	70986.4	661030	412418	636970
583.6	22554.2	5729.75	0	0	0	26274.1	0	0	1	583.6	0	14142	0	13137.1	0
583.701	12597.7	0	4307.29	0	45321	3279.4	0	0	1	583.7	0	6298.83	2153.65	24300.2	0
583.8	18542.9	10677.8	83226.9	38871.2	52984.2	62544.9	17513	206133	1	583.8	0	14610.3	61049	57764.6	111823
584	9461.9	8366.94	0	0	7532.78	19006.1	0	0	1	584	0	8914.42	0	13269.5	0
584.107	0	0	5715.58	0	2761.18	2110.61	0	0	1	584.1	0	0	2857.79	2435.9	0
584.202	0	0	0	0	6408.92	4619.77	0	0	1	584.2	0	0	0	5514.34	0
584.3	59939.4	23415	88348.7	117003	258218	28755	30012.8	480271	1	584.3	0	41677.2	102676	143486	255142
584.4	29500	30886.9	4775.88	45768.5	17553.3	14209	7497.86	25917.9	1	584.4	0	30193.4	25272.2	15881.1	16707.9
584.5	0	0	171298	0	14446.6	52537.6	0	0	1	584.5	0	0	85649	33492.1	0
584.6	0	0	0	0	0	16237.1	6076.49	7758.39	1	584.6	0	0	0	8118.56	6917.44
584.7	0	0	6010.97	10543.2	8182.51	0	0	0	1	584.7	0	0	8277.07	4091.26	0
584.8	11266.1	3665.88	203498	13896.6	78635.7	18537.8	0	0	1	584.8	0	7465.98	108697	48586.8	0
584.9	0	0	3725.18	2017.05	0	0	0	0	1	584.9	0	0	2871.12	0	0
585	0	8177.16	0	119341	214746	67155.4	106656	0	1	585	0	4088.58	59670.7	140950	53327.8
585.101	0	0	0	0	3291.7	4797.56	0	7882.98	1	585.1	0	0	0	4044.63	3941.49
585.2	8467.76	6380.44	0	9112.06	0	0	0	5266.89	1	585.2	0	7424.1	4556.03	0	2633.45
585.3	33753	13309.6	154121	63472.4	45611.4	244022	61278.3	145931	1	585.3	0	23531.3	108797	144817	103604
585.4	309268	0	8575.68	24106.9	0	0	5808.33	19230	1	585.4	0	154634	16341.3	0	12519.2
585.5	0	0	2529.99	17666.7	0	0	0	0	1	585.5	0	0	10098.3	0	0
585.6	0	0	15850.4	4657.56	0	0	0	0	1	585.6	0	0	10254	0	0
585.7	11338.4	9471.83	0	189490	0	5548	3005.62	0	1	585.7	0	10405.1	94744.8	2774	1502.81
585.8	3887.88	4158.33	365650	78085	2743.07	75735.8	36747.7	101514	1	585.8	0	4023.1	221867	39239.4	69130.8
585.9	0	0	27719.6	10170.2	0	0	0	0	1	585.9	0	0	18944.9	0	0
586.102	0	0	0	0	2129.13	4519.62	0	0	1	586.1	0	0	0	3324.38	0
586.3	13301.7	42590.1	33669.2	54119.8	86869.4	7673.24	10846.5	0	1	586.3	0	27945.9	43894.5	47271.3	5423.24
586.6	0	0	0	33061.8	22606.9	16853	0	26425.9	1	586.6	0	0	16530.9	19729.9	13212.9
586.8	22501.2	15022.3	90849.3	374417	66839.5	143481	30890.7	32561.1	1	586.8	0	18761.7	232633	105160	31725.9
586.905	0	0	0	0	1829.54	5442.69	0	0	1	586.9	0	0	0	3636.11	0
587	0	6344.6	11314.8	0	0	32786.3	10669.8	29537.1	1	587	0	3172.3	5657.42	16393.1	20103.5
587.104	0	0	15573.7	10439.3	0	0	0	0	1	587.1	0	0	13006.5	0	0
587.203	0	0	32476.9	9396.63	0	5008.97	0	0	1	587.2	0	0	20936.8	2504.48	0
587.3	25583.4	47499.1	47381.8	161157	41717	33299	53273.2	128837	1	587.3	0	36541.3	104269	37508	91054.9
587.4	20824.1	28289.8	0	20434.1	0	7941.96	4505.05	45593.8	1	587.4	0	24557	10217	3970.98	25049.4
587.501	0	0	0	0	0	17414.7	3020.89	22390.8	1	587.5	0	0	0	8707.36	12705.9
587.6	0	0	0	47088.1	11028.9	12367	8326.19	0	1	587.6	0	0	23544	11697.9	4163.1
587.7	28662.5	0	51169.3	23487.6	38951.4	21107.4	0	9505.61	1	587.7	0	14331.2	37328.4	30029.4	4752.8
587.8	4863	8090.42	122307	0	43635.2	5337	79055.8	0	1	587.8	0	6476.71	61153.5	24486.1	39527.9
587.903	0	0	47908.3	3932.96	0	0	0	0	1	587.9	0	0	25920.6	0	0
588	0	0	11272.8	37343.8	5844.76	0	4270.88	0	1	588	0	0	24308.3	2922.38	2135.44
588.106	13816.7	23105.4	0	0	0	0	0	0	1	588.1	0	18461.1	0	0	0
588.2	8628.7	0	0	0	14578.2	16502.3	0	0	1	588.2	0	4314.35	0	15540.2	0
588.3	41597	15221.4	92085.9	192788	44147.4	48705.7	23146.3	42711.3	1	588.3	0	28409.2	142437	46426.5	32928.8
588.4	5800.29	7897.66	6640	9750.06	0	5698.85	0	34166.3	1	588.4	0	6848.97	8195.03	2849.42	17083.1
588.501	0	30714.7	26029.9	22333	14829.8	0	0	20843.1	1	588.5	0	15357.3	24181.5	7414.88	10421.6
588.6	4058.76	2696.31	15221.7	0	0	21100.2	0	0	1	588.6	0	3377.54	7610.86	10550.1	0
588.7	7563.03	0	7136.9	16127.4	15827.2	0	0	4230.99	1	588.7	0	3781.52	11632.2	7913.58	2115.49
588.8	32233.9	36186.6	67289.8	116103	70849.3	27641.5	16442.2	49529.8	1	588.8	0	34210.2	91696.2	49245.4	32986
588.909	0	0	2178.3	11186.3	0	0	0	0	1	588.9	0	0	6682.31	0	0
589.3	50677.8	27707.2	121471	79238.1	24093.3	53661.2	76419.6	113284	1	589.3	0	39192.5	100354	38877.3	94852
589.4	22205	8791.73	0	21815.6	0	5741.18	6285.71	99625.4	1	589.4	0	15498.3	10907.8	2870.59	52955.6
589.6	16899.5	10198.7	0	0	22999.2	0	0	0	1	589.6	0	13549.1	0	11499.6	0
589.8	26705.5	8895.1	66703	35902.5	15795.8	7958.05	12120	38411.9	1	589.8	0	17800.3	51302.7	11876.9	25265.9
589.903	0	0	12618.7	0	3543	0	25942.1	6169.37	1	589.9	0	0	6309.37	1771.5	16055.7
590	0	0	3122.1	0	8023.84	2576.34	2967.5	0	1	590	0	0	1561.05	5300.09	1483.75
590.101	10767.1	0	0	0	4351.21	14166.5	0	0	1	590.1	0	5383.57	0	9258.88	0
590.2	7421.24	5170.36	16485.4	0	32042	0	3778.65	10780.5	1	590.2	0	6295.8	8242.71	16021	7279.58
590.3	45449.4	20053.6	151011	198170	39694.8	97969.3	76466.5	386555	1	590.3	0	32751.5	174590	68832	231511
590.4	9787.25	0	0	0	7577.79	11403.7	0	0	1	590.4	0	4893.63	0	9490.74	0
590.5	26238.1	0	0	0	5317.11	15702.6	0	0	1	590.5	0	13119	0	10509.8	0
590.602	0	0	39918.8	5014.25	0	0	0	14303.5	1	590.6	0	0	22466.5	0	7151.76
590.7	11261	0	0	4763.68	4964.79	4457.35	3293.95	12671	1	590.7	0	5630.52	2381.84	4711.07	7982.49
590.8	83990.9	6303.54	21556.8	93415.2	8120.03	24988.2	18500.6	378763	1	590.8	0	45147.2	57486	16554.1	198632
590.901	6110.25	0	0	0	4524.79	9269.78	0	0	1	590.9	0	3055.13	0	6897.28	0
591	361003	6196.4	177265	0	23450.5	4541.34	0	23260.4	1	591	0	183600	88632.3	13995.9	11630.2
591.111	0	5156.56	19323.2	4268	7720.66	0	0	0	1	591.1	0	2578.28	11795.6	3860.33	0
591.201	0	0	5011.47	6165.67	0	0	3482.61	0	1	591.2	0	0	5588.57	0	1741.31
591.3	0	27061.2	42671.7	28443.1	544733	31214.8	42360.2	213013	1	591.3	0	13530.6	35557.4	287974	127687
591.404	0	16168.8	0	0	35053.3	25244.8	0	0	1	591.4	0	8084.41	0	30149	0
591.502	0	0	22172.8	24619.8	6921.5	0	0	0	1	591.5	0	0	23396.3	3460.75	0
591.601	0	0	51708.2	17962.1	0	0	0	22349.4	1	591.6	0	0	34835.1	0	11174.7
591.7	8835.91	0	15344.3	0	8585.6	2191.51	0	0	1	591.7	0	4417.95	7672.16	5388.56	0
591.8	0	16848.3	48218.6	0	12294.7	33272.5	0	263858	1	591.8	0	8424.13	24109.3	22783.6	131929
591.902	0	0	0	0	8041.38	17938.5	0	0	1	591.9	0	0	0	12989.9	0
592.3	26375.2	17088.5	293353	161950	19160.7	226992	30311.1	372129	1	592.3	0	21731.9	227652	123076	201220
592.6	0	9103.7	0	0	11949.5	50334.1	0	0	1	592.6	0	4551.85	0	31141.8	0
592.701	0	0	6968.13	0	7560.08	5620.56	0	10245.6	1	592.7	0	0	3484.06	6590.32	5122.82
592.8	0	0	4710.12	38994.4	6732.7	47606	9047.84	127669	1	592.8	0	0	21852.3	27169.3	68358.4
592.906	0	0	0	0	0	0	75053.5	50749.4	1	592.9	0	0	0	0	62901.4
593.3	31333.5	28594.5	107429	88890.5	40436.2	47957.2	12331.1	57969	1	593.3	0	29964	98159.6	44196.7	35150
593.502	0	0	51986.8	12833.5	5081.6	0	0	0	1	593.5	0	0	32410.2	2540.8	0
593.601	29924.3	7667.23	7661.59	11808.1	0	0	6419.85	0	1	593.6	0	18795.8	9734.87	0	3209.93
593.701	0	0	6360.04	5981.7	10999.2	0	0	0	1	593.7	0	0	6170.87	5499.58	0
593.8	103851	2.09943e+06	2.34507e+06	513761	303775	55226	109297	255388	1	593.8	0	1.10164e+06	1.42942e+06	179500	182343
593.9	17189.6	2199.51	14324.8	0	0	0	0	0	1	593.9	0	9694.55	7162.39	0	0
594	8200.31	0	0	0	0	0	7362.1	28856.7	1	594	0	4100.16	0	0	18109.4
594.102	0	0	52527.5	2308.49	0	0	0	0	1	594.1	0	0	27418	0	0
594.2	9810.45	32545.8	8606.41	60462.3	6330.25	26422.8	11106.6	51805.3	1	594.2	0	21178.1	34534.4	16376.5	31455.9
594.3	11060.4	51447.4	79558.7	141210	12665.2	109791	40695.8	34771.5	1	594.3	0	31253.9	110384	61228	37733.7
594.403	12465.5	0	5253.93	49110.2	0	0	0	0	1	594.4	0	6232.77	27182.1	0	0
594.502	0	0	9094.38	5450.67	0	0	0	0	1	594.5	0	0	7272.53	0	0
594.6	0	0	9219.48	0	0	26367	24090.1	16864.8	1	594.6	0	0	4609.74	13183.5	20477.5
594.7	7396.31	0	0	7320.81	3412.72	0	6981.09	6579.1	1	594.7	0	3698.15	3660.41	1706.36	6780.09
594.8	15797.8	18013.5	87412.7	16122.8	7732.83	96256.1	20783.5	50188.4	1	594.8	0	16905.6	51767.7	51994.5	35486
594.902	0	0	40937.1	12708.2	0	0	0	0	1	594.9	0	0	26822.7	0	0
595	11302.3	0	95529.4	13405.1	0	0	6956.08	8409.63	1	595	0	5651.13	54467.3	0	7682.86
595.102	0	0	2444.27	4611.69	0	0	0	0	1	595.1	0	0	3527.98	0	0
595.2	0	18853.1	7147.77	7389.46	0	0	0	0	1	595.2	0	9426.54	7268.61	0	0
595.3	126738	21019	132201	127929	26249.2	22467.1	24720.1	36766.8	1	595.3	0	73878.5	130065	24358.1	30743.4
595.4	10651.1	16605.6	0	0	15206.4	0	0	0	1	595.4	0	13628.3	0	7603.2	0
595.5	9613.65	0	48207.3	2590.2	0	0	0	0	1	595.5	0	4806.83	25398.7	0	0
595.6	0	0	15736.8	0	4150.43	0	7118.45	5364.88	1	595.6	0	0	7868.38	2075.21	6241.66
595.7	52123.1	0	4629.51	83051.1	13717	14016.6	12391.2	48861.9	1	595.7	0	26061.5	43840.3	13866.8	30626.5
595.8	69889	12212.3	61579.9	112062	52426.2	157923	17483.8	70981.1	1	595.8	0	41050.6	86820.9	105175	44232.4
595.9	0	0	0	0	19284.3	5471.36	0	0	1	595.9	0	0	0	12377.8	0
596	13840.7	0	88267.2	151089	8700.05	5528.3	0	0	1	596	0	6920.34	119678	7114.17	0
596.101	0	0	22972.5	21558	0	0	0	0	1	596.1	0	0	22265.2	0	0
596.203	4566.26	6138.47	0	0	0	0	0	0	1	596.2	0	5352.37	0	0	0
596.3	66726.3	19497.8	63259.8	0	42270	69873.8	12091.2	66486.1	1	596.3	0	43112.1	31629.9	56071.9	39288.7
596.4	82568.2	10243.1	11489.9	92674.1	0	0	26025.4	50912.2	1	596.4	0	46405.7	52082	0	38468.8
596.5	0	0	0	0	4884.72	7123.71	0	0	1	596.5	0	0	0	6004.22	0
596.6	0	23595.4	0	60581.7	5315.49	21154.5	0	0	1	596.6	0	11797.7	30290.9	13235	0
596.7	10881.5	0	53764.6	11723	25745	5573.87	0	16909.5	1	596.7	0	5440.76	32743.8	15659.5	8454.75
596.8	84658.6	93223.6	23840.4	28899.8	26638.4	107267	18080.9	114760	1	596.8	0	88941.1	26370.1	66952.8	66420.6
596.904	0	0	22824.5	0	0	0	50340.4	39476	1	596.9	0	0	11412.2	0	44908.2
597.3	117193	40312.8	0	288967	64132.2	541583	10486.8	969951	1	597.3	0	78752.7	144484	302858	490219
597.4	23650.6	0	7665.76	10598.7	6515.7	7568.06	4290.48	8946.42	1	597.4	0	11825.3	9132.25	7041.88	6618.45
597.506	0	0	23193.5	33523.5	0	0	7090.75	24017.2	1	597.5	0	0	28358.5	0	15554
597.7	0	4057.13	1850.39	29191.3	1888.33	0	0	0	1	597.7	0	2028.57	15520.8	944.166	0
597.8	0	14492.5	41354.5	52585.9	11561.1	14022.2	2420.51	34955.5	1	597.8	0	7246.27	46970.2	12791.7	18688
597.903	12403	0	3971.66	6813.55	0	0	0	0	1	597.9	0	6201.52	5392.61	0	0
598	0	0	86040.7	394944	0	0	0	0	1	598	0	0	240492	0	0
598.101	0	0	0	0	3716.33	21837.6	0	0	1	598.1	0	0	0	12777	0
598.201	0	6396.42	0	13784	0	25530.1	8105.75	59376.8	1	598.2	0	3198.21	6892	12765.1	33741.3
598.3	60724.8	30283.2	41291.3	225234	57973.3	218542	42864.5	83201.4	1	598.3	0	45504	133263	138257	63032.9
598.4	0	82457.8	17430.6	0	94262.8	487833	10181.3	41830.2	1	598.4	0	41228.9	8715.29	291048	26005.8
598.503	0	0	0	0	13525	9614.8	0	0	1	598.5	0	0	0	11569.9	0
598.6	0	5255.98	5742.85	14027.2	5229.94	0	0	0	1	598.6	0	2627.99	9885.03	2614.97	0
598.7	37902.8	0	11771.5	7331.77	0	0	0	14622.7	1	598.7	0	18951.4	9551.62	0	7311.37
598.8	32868.1	15082.3	64145.5	75934.2	51994.8	75886.6	10061.6	67240.2	1	598.8	0	23975.2	70039.8	63940.7	38650.9
598.905	0	0	32301.9	35699.4	0	0	0	0	1	598.9	0	0	34000.7	0	0
599	0	3911.51	0	0	0	34244.4	35705.3	32752.8	1	599	0	1955.75	0	17122.2	34229.1
599.102	0	0	24750.2	7135.83	10232.9	0	0	0	1	599.1	0	0	15943	5116.47	0
599.2	0	0	8348.27	8995.48	7036.18	0	0	0	1	599.2	0	0	8671.87	3518.09	0
599.3	29539.6	16543.9	90357.9	23047.2	93479.3	152251	17485.3	532248	1	599.3	0	23041.7	56702.5	122865	274867
599.4	35634.1	0	7848.39	22639.8	6601.44	8455.25	5039.36	8842.9	1	599.4	0	17817	15244.1	7528.34	6941.13
599.5	12933.2	0	7589.86	13207.2	0	0	20670.8	0	1	599.5	0	6466.6	10398.5	0	10335.4
599.6	0	0	51822.8	23725.1	18486.7	0	6192.45	37892.6	1	599.6	0	0	37773.9	9243.34	22042.5
599.7	6161.86	2829.38	12435.4	8446.56	0	0	3216.75	64790.9	1	599.7	0	4495.62	10441	0	34003.8
599.8	71709.9	15770.3	0	65734.6	14728.6	0	14889.9	9161.16	1	599.8	0	43740.1	32867.3	7364.31	12025.5
599.906	0	0	0	0	9292.41	60384.5	0	0	1	599.9	0	0	0	34838.5	0
600	0	0	0	49810.4	9323.93	0	16713.5	174504	1	600	0	0	24905.2	4661.97	95608.9
600.101	0	0	18226.3	0	6307.16	10732.4	0	0	1	600.1	0	0	9113.13	8519.78	0
600.202	0	0	0	0	0	25759.7	3490.16	7889.05	1	600.2	0	0	0	12879.9	5689.61
600.3	69349	23647.3	198158	93278.3	73067.2	99634.7	36062.2	365411	1	600.3	0	46498.1	145718	86351	200737
600.4	0	0	0	8836.39	0	5858.73	4053.85	10926.4	1	600.4	0	0	4418.19	2929.36	7490.11
600.502	0	0	22183.2	7887.87	0	0	0	0	1	600.5	0	0	15035.5	0	0
600.6	0	0	0	0	114974	6010.87	0	57252.6	1	600.6	0	0	0	60492.6	28626.3
600.702	0	0	0	0	5792.2	0	4908.09	4208.43	1	600.7	0	0	0	2896.1	4558.26
600.8	30118.5	7382.87	53476.5	164625	31918.8	97008.4	65235.9	349272	1	600.8	0	18750.7	109051	64463.6	207254
600.902	0	0	3386.69	8816.69	0	0	0	0	1	600.9	0	0	6101.69	0	0
601	0	9495.29	95215.9	115902	0	28224	8317.07	0	1	601	0	4747.65	105559	14112	4158.53
601.103	0	0	6434.73	6807.32	0	0	0	0	1	601.1	0	0	6621.02	0	0
601.2	0	0	14470.3	15582.8	0	0	0	5532.71	1	601.2	0	0	15026.5	0	2766.35
601.3	24274.6	43214.9	83184.9	41029.1	92630.1	300599	76271.7	393474	1	601.3	0	33744.8	62107	196615	234873
601.4	13312.1	0	9291.13	124194	24906.3	65749.6	5006.32	92991.7	1	601.4	0	6656.03	66742.6	45327.9	48999
601.5	0	0	0	0	2414.36	2329.38	0	0	1	601.5	0	0	0	2371.87	0
601.601	0	0	0	0	4956.67	8940.79	0	0	1	601.6	0	0	0	6948.73	0
601.7	0	0	12754.8	16341.9	0	0	3158.99	0	1	601.7	0	0	14548.4	0	1579.49
601.8	38176.2	0	87536.3	58198.4	31139.8	23231	19667.9	84638.8	1	601.8	0	19088.1	72867.4	27185.4	52153.4
601.901	0	0	0	0	6797.25	6589.54	0	0	1	601.9	0	0	0	6693.39	0
602	54555.2	0	52555	11118.7	14227.1	0	3183.58	0	1	602	0	27277.6	31836.9	7113.57	1591.79
602.103	0	0	9805.41	55202.7	8360.82	0	0	0	1	602.1	0	0	32504.1	4180.41	0
602.202	0	5885.32	6656.81	0	8490.09	77046.7	0	0	1	602.2	0	2942.66	3328.41	42768.4	0
602.3	46890.1	20591.2	61539.8	17231.9	54762.5	145394	13674.8	80495.2	1	602.3	0	33740.7	39385.8	100078	47085
602.401	0	0	4475.26	0	6284.45	9571.71	0	0	1	602.4	0	0	2237.63	7928.08	0
602.502	0	0	6260.27	40219.3	6695.64	0	5395.77	2227.89	1	602.5	0	0	23239.8	3347.82	3811.83
602.601	0	0	44308.2	0	2273.37	7280.45	0	0	1	602.6	0	0	22154.1	4776.91	0
602.7	5498.92	0	8570.65	9329.29	14572.9	0	5995.67	0	1	602.7	0	2749.46	8949.97	7286.44	2997.83
602.8	7327.02	8266.74	14365.7	56533.5	26533	42225.6	0	29270.7	1	602.8	0	7796.88	35449.6	34379.3	14635.4
602.9	0	0	0	0	0	0	5826.2	67582.7	1	602.9	0	0	0	0	36704.5
603	16045.5	0	0	121418	8850.04	32431.4	0	17136.1	1	603	0	8022.75	60709.2	20640.7	8568.05
603.102	0	0	20545.9	0	0	0	2664.55	2143.05	1	603.1	0	0	10273	0	2403.8
603.2	0	0	0	0	0	0	3496.23	6079.77	1	603.2	0	0	0	0	4788
603.3	15025.5	6044.43	317943	719581	0	5568.34	19902.3	526169	1	603.3	0	10534.9	518762	2784.17	273036
603.4	35023.9	11328.3	0	0	9520.14	0	0	0	1	603.4	0	23176.1	0	4760.07	0
603.512	0	0	0	0	23398.8	26209.3	0	0	1	603.5	0	0	0	24804.1	0
603.601	0	0	6508.1	6643.93	0	0	7804.64	0	1	603.6	0	0	6576.02	0	3902.32
603.702	0	0	2804.42	6514.84	0	0	0	0	1	603.7	0	0	4659.63	0	0
603.8	74885.5	43059.7	703611	2950387	629358	32097.1	3825.62	44826.3	1	603.8	0	58972.6	1.827e+06	330728	24325.9
603.901	0	0	0	0	16582.3	5631.66	0	0	1	603.9	0	0	0	11107	0
604.1	12724	0	3876.94	16391.7	0	0	3730.67	0	1	604.1	0	6362.01	10134.3	0	1865.33
604.3	33559.6	41267.9	144850	65703.6	87463.3	351746	58184.2	143308	1	604.3	0	37413.7	105277	219604	100746
604.502	0	0	18054.4	29890.4	0	0	0	0	1	604.5	0	0	23972.4	0	0
604.601	8294.99	16155.1	30555.1	0	0	0	0	0	1	604.6	0	12225.1	15277.5	0	0
604.7	29851	0	9697.98	25230.3	12182	40092.2	0	33817	1	604.7	0	14925.5	17464.1	26137.1	16908.5
604.8	32655.8	15017.4	98525.7	22159	7534.47	26696.6	21015.1	44522.9	1	604.8	0	23836.6	60342.3	17115.6	32769
604.901	0	0	14545.3	12419.3	5220.18	0	0	0	1	604.9	0	0	13482.3	2610.09	0
605	0	3929.78	0	0	5695.83	4814.02	0	0	1	605	0	1964.89	0	5254.93	0
605.1	56898.6	0	0	0	165965	85636.9	61259.9	0	1	605.1	0	28449.3	0	125801	30630
605.205	5485.94	10958.8	0	0	0	0	0	0	1	605.2	0	8222.38	0	0	0
605.3	62799.7	79735.3	57021.3	1.5254e+06	76595.6	37912	45412.9	14665.9	1	605.3	0	71267.5	791213	57253.8	30039.4
605.4	6377.62	4889.44	0	59233.3	0	7937.41	3156.3	0	1	605.4	0	5633.53	29616.6	3968.7	1578.15
605.5	0	0	11942.7	38823	0	0	0	0	1	605.5	0	0	25382.9	0	0
605.601	0	10898.5	6416.22	0	0	0	62480.8	47705.5	1	605.6	0	5449.25	3208.11	0	55093.1
605.701	10438.9	0	3354.38	12349.3	3491.86	0	15424.7	6117.78	1	605.7	0	5219.45	7851.85	1745.93	10771.3
605.8	18535.2	25504.2	30961.7	27489	0	7925.06	11158.5	18505	1	605.8	0	22019.7	29225.3	3962.53	14831.8
605.9	6440.44	0	2055.22	10174.7	8870.72	0	0	7888.97	1	605.9	0	3220.22	6114.96	4435.36	3944.48
606	0	0	0	0	5549.24	0	15848.4	25095.8	1	606	0	0	0	2774.62	20472.1
606.101	0	0	7704.95	0	12368.7	5466.57	0	0	1	606.1	0	0	3852.47	8917.61	0
606.2	6571.74	48655.2	22016.2	0	4909.19	0	0	0	1	606.2	0	27613.5	11008.1	2454.59	0
606.3	19538.3	17983.5	157692	49746.4	41489.3	214422	23178.3	24132.2	1	606.3	0	18760.9	103719	127955	23655.2
606.401	0	11055.9	0	69710.1	27706.1	0	21621	25135.4	1	606.4	0	5527.93	34855	13853	23378.2
606.504	0	0	3593.32	7981.09	0	0	0	0	1	606.5	0	0	5787.21	0	0
606.6	0	17570.7	0	0	4906.25	9630.91	0	0	1	606.6	0	8785.37	0	7268.58	0
606.704	0	0	0	0	8917.78	8733.58	0	0	1	606.7	0	0	0	8825.68	0
606.8	12352.5	8264.47	100896	99900.4	219033	29907.3	34782.5	56840.1	1	606.8	0	10308.5	100398	124470	45811.3
606.905	0	0	16329.5	0	5865.84	14135.9	0	0	1	606.9	0	0	8164.76	10000.9	0
607	0	0	16047.8	16134.5	0	0	0	0	1	607	0	0	16091.1	0	0
607.108	43466.5	0	1840.64	5392.25	6748.39	0	0	0	1	607.1	0	21733.3	3616.44	3374.19	0
607.201	9987.38	4718.7	3907.7	0	0	0	0	12627.1	1	607.2	0	7353.04	1953.85	0	6313.54
607.3	4587.24	9289.12	93904.3	0	20036.2	5675.36	9464.74	94850	1	607.3	0	6938.18	46952.1	12855.8	52157.4
607.4	0	28245.3	0	0	15871.2	2961.77	0	0	1	607.4	0	14122.6	0	9416.48	0
607.5	13634.1	14974.7	32174.3	0	3331.34	0	3669.81	0	1	607.5	0	14304.4	16087.1	1665.67	1834.9
607.6	19025.3	0	5918.06	35404.7	0	10327.7	3870.76	47134.3	1	607.6	0	9512.63	20661.4	5163.87	25502.5
607.7	0	2916.11	16500.6	0	0	0	9485.59	24091.7	1	607.7	0	1458.05	8250.3	0	16788.6
607.8	20782.9	19198.7	65917.9	19011.7	12931.4	34059.2	13086.2	6172.73	1	607.8	0	19990.8	42464.8	23495.3	9629.49
607.906	0	0	0	0	7329.33	18680.5	0	0	1	607.9	0	0	0	13004.9	0
608	0	0	24770.5	23065.5	10099.6	0	0	8493.68	1	608	0	0	23918	5049.79	4246.84
608.101	0	0	15426.9	29025.5	0	0	0	22336.8	1	608.1	0	0	22226.2	0	11168.4
608.2	0	0	4417.88	0	0	0	13810.7	12610.7	1	608.2	0	0	2208.94	0	13210.7
608.3	52704.5	37518.4	214351	187055	11173.1	63056.9	3375.44	84175.5	1	608.3	0	45111.5	200703	37115	43775.5
608.4	45444.7	52731.1	6788.36	0	31190.2	8454	0	0	1	608.4	0	49087.9	3394.18	19822.1	0
608.501	0	0	0	0	7621.63	68384.7	0	0	1	608.5	0	0	0	38003.2	0
608.605	0	0	0	7822.74	0	0	9749.83	7629.89	1	608.6	0	0	3911.37	0	8689.86
608.7	5839.59	0	41097.4	15578.6	45548.4	4519.89	0	11934.4	1	608.7	0	2919.8	28338	25034.2	5967.22
608.8	9961.97	29711.4	0	114032	0	60033.5	65866.3	63669.7	1	608.8	0	19836.7	57016.1	30016.7	64768
608.902	0	0	21470.6	0	6167.46	17515.6	0	0	1	608.9	0	0	10735.3	11841.5	0
609	0	0	71731.5	56482.4	7024.37	0	0	54161.7	1	609	0	0	64107	3512.19	27080.9
609.101	0	0	4990.49	19618.9	18214.5	0	0	0	1	609.1	0	0	12304.7	9107.24	0
609.2	0	33525.2	0	0	0	0	3284.74	24269.5	1	609.2	0	16762.6	0	0	13777.1
609.3	0	15601.6	74315.7	33127	137914	12113.2	10341.4	487939	1	609.3	0	7800.8	53721.3	75013.4	249140
609.4	21534	21923.6	0	0	5834.6	0	0	0	1	609.4	0	21728.8	0	2917.3	0
609.508	0	0	0	0	0	0	3060.89	11636.4	1	609.5	0	0	0	0	7348.66
609.6	51993.7	0	5098.93	36897.3	0	0	0	0	1	609.6	0	25996.9	20998.1	0	0
609.704	0	0	5922.43	5546.47	7633.93	0	4341.16	0	1	609.7	0	0	5734.45	3816.97	2170.58
609.8	0	14901.4	17288.4	157546	0	52952	2624.96	95836.7	1	609.8	0	7450.71	87417	26476	49230.8
609.9	0	0	0	35021.2	13422.7	0	4622.41	9792.77	1	609.9	0	0	17510.6	6711.33	7207.59
610.3	25301.8	43177.6	32707.5	57354.1	52200.2	192384	18767	106313	1	610.3	0	34239.7	45030.8	122292	62539.8
610.6	0	0	0	0	2734.89	121823	0	0	1	610.6	0	0	0	62279.1	0
610.7	0	0	35527.3	21044.7	3466.27	15339.9	0	0	1	610.7	0	0	28286	9403.06	0
610.8	40130	13565.7	201677	111450	40217.3	0	10742.9	50680.8	1	610.8	0	26847.8	156563	20108.6	30711.8
611.101	0	0	3583.2	29448.7	0	0	0	0	1	611.1	0	0	16516	0	0
611.3	25875.7	16098.7	225982	65912.7	27519.1	68419.1	18280.2	1.08587e+06	1	611.3	0	20987.2	145948	47969.1	552073
611.7	0	0	27946	21583.3	0	0	0	0	1	611.7	0	0	24764.6	0	0
611.8	55517.5	10842	18962.5	150598	48419.1	0	0	19479.5	1	611.8	0	33179.7	84780	24209.6	9739.73
612	0	0	0	0	22586.5	32909.6	18961.1	0	1	612	0	0	0	27748.1	9480.56
612.101	30810.3	0	3607.96	77736.9	0	0	0	0	1	612.1	0	15405.2	40672.4	0	0
612.201	15920.4	36731.1	0	0	7276.44	0	11249.6	0	1	612.2	0	26325.8	0	3638.22	5624.82
612.3	85238.7	44928.6	60323.2	103303	50754.8	64051	25094.5	145143	1	612.3	0	65083.7	81813.1	57402.9	85118.9
612.4	6880.4	49010.2	0	13451.9	12837.7	0	0	0	1	612.4	0	27945.3	6725.96	6418.85	0
612.502	7771.79	10836.8	0	0	0	0	0	0	1	612.5	0	9304.31	0	0	0
612.6	48524.3	0	30828.3	101504	0	53667.8	42967.9	60452.9	1	612.6	0	24262.2	66166.1	26833.9	51710.4
612.702	0	10189.4	13177.5	29912.5	6221.64	0	0	0	1	612.7	0	5094.72	21545	3110.82	0
612.8	0	10510.5	71639.6	97470.1	28306.3	7611.1	17375.1	49827.6	1	612.8	0	5255.25	84554.8	17958.7	33601.3
612.902	0	0	51169.6	3671.65	0	25138	0	0	1	612.9	0	0	27420.6	12569	0
613	0	0	51375	13252.8	0	8562.66	0	0	1	613	0	0	32313.9	4281.33	0
613.101	25537.2	3324.24	0	0	0	0	0	0	1	613.1	0	14430.7	0	0	0
613.203	0	0	36752.6	7166.3	25199.6	0	0	4677.09	1	613.2	0	0	21959.5	12599.8	2338.54
613.3	69117.1	37760.3	104749	241125	94473.7	131973	41023.1	239106	1	613.3	0	53438.7	172937	113224	140065
613.4	0	19245.3	6221.49	11868.2	0	0	0	6428.62	1	613.4	0	9622.65	9044.87	0	3214.31
613.501	0	0	4957.82	15302.3	0	0	0	0	1	613.5	0	0	10130.1	0	0
613.6	12672.9	0	21850.4	42603.6	0	14081.8	0	14870.6	1	613.6	0	6336.44	32227	7040.91	7435.31
613.7	0	0	12700.8	33705.4	7817.45	0	11188.8	0	1	613.7	0	0	23203.1	3908.73	5594.41
613.8	26273.1	36778.1	11495.5	6250.08	0	20305.7	77008.2	61819.9	1	613.8	0	31525.6	8872.78	10152.9	69414.1
613.901	0	0	20118.9	0	0	0	2912.66	11652.4	1	613.9	0	0	10059.4	0	7282.54
614.3	100744	50208.9	21136	10882.8	61962.5	66327.2	17395.2	86959.4	1	614.3	0	75476.3	16009.4	64144.8	52177.3
614.7	5577.49	0	0	11408.4	0	0	4616.25	5476.44	1	614.7	0	2788.75	5704.21	0	5046.35
614.8	0	52783	77213.5	51192.7	21220.8	47624.1	15185.6	148865	1	614.8	0	26391.5	64203.1	34422.4	82025.4
615	0	0	26312.7	43260.2	18180.9	21583.2	0	51327.5	1	615	0	0	34786.4	19882	25663.8
615.104	0	0	0	0	3653.8	6502.49	0	0	1	615.1	0	0	0	5078.15	0
615.201	6096.24	27779.3	0	0	0	0	8161.83	0	1	615.2	0	16937.8	0	0	4080.91
615.3	29021.7	101672	98546.9	78098.9	22712.8	119059	31544.3	160844	1	615.3	0	65346.9	88322.9	70886	96194.2
615.401	1728.62	0	0	0	6109.14	46650.9	7180.2	5763.3	1	615.4	0	864.31	0	26380	6471.75
615.5	18821.4	0	28091.2	35075.7	12494.6	7556.55	10046.4	13251	1	615.5	0	9410.71	31583.5	10025.6	11648.7
615.601	0	0	7649.84	4299.49	0	0	1598.67	0	1	615.6	0	0	5974.67	0	799.335
615.701	0	0	0	0	9688.14	19275	0	0	1	615.7	0	0	0	14481.6	0
615.8	10650.6	9438.48	28957.9	20637.6	9577.78	41677.9	32512.3	44614	1	615.8	0	10044.5	24797.8	25627.8	38563.2
615.902	12830	0	0	0	9310.23	3791.83	0	9023.06	1	615.9	0	6415.01	0	6551.03	4511.53
616	0	0	0	0	0	0	4894.19	5708.88	1	616	0	0	0	0	5301.53
616.102	0	0	7291.05	6384.58	12024	0	0	0	1	616.1	0	0	6837.82	6012	0
616.202	0	0	7312.6	6167.94	0	0	0	0	1	616.2	0	0	6740.27	0	0
616.3	42787.6	17780.2	11719.9	73226.5	23226.7	199106	15622.8	40149.6	1	616.3	0	30283.9	42473.2	111166	27886.2
616.4	17527.6	0	8387.13	0	0	13560.9	11580.5	30491.2	1	616.4	0	8763.79	4193.57	6780.45	21035.8
616.5	8834.07	52553.3	0	0	0	0	0	0	1	616.5	0	30693.7	0	0	0
616.601	0	0	1963.23	9905.61	0	0	8199.99	0	1	616.6	0	0	5934.42	0	4099.99
616.7	0	0	4485.69	5662.28	0	0	3077.34	0	1	616.7	0	0	5073.99	0	1538.67
616.8	2383.59	5256.99	44402.4	26346.6	11355.1	22541.6	0	52318.6	1	616.8	0	3820.29	35374.5	16948.3	26159.3
616.904	10203.1	5074.31	0	0	0	0	0	0	1	616.9	0	7638.71	0	0	0
617	17597.5	0	39581.8	0	11412.3	25553.5	13010.6	0	1	617	0	8798.74	19790.9	18482.9	6505.31
617.1	15284.4	8942.41	0	0	0	0	0	0	1	617.1	0	12113.4	0	0	0
617.201	0	0	0	0	7821.47	44321.7	0	0	1	617.2	0	0	0	26071.6	0
617.3	8884.67	14844.2	52916.6	55290.6	0	9971.33	5329.89	28385.4	1	617.3	0	11864.4	54103.6	4985.67	16857.6
617.4	5905.9	0	17856.4	47646.1	9314.35	43445.6	26401.5	0	1	617.4	0	2952.95	32751.2	26380	13200.8
617.5	70437.2	0	6350.23	112794	0	23763.8	16407.5	23028.7	1	617.5	0	35218.6	59572.3	11881.9	19718.1
617.601	0	0	25298.5	0	7819.57	0	12289.9	7592.63	1	617.6	0	0	12649.3	3909.78	9941.26
617.701	0	0	19604.2	20107.4	0	0	0	0	1	617.7	0	0	19855.8	0	0
617.8	0	8920.26	24513.7	79378.4	26540.7	89682.4	27495.1	80809.6	1	617.8	0	4460.13	51946	58111.6	54152.4
617.902	11266.2	0	18270.4	14783.1	0	0	0	0	1	617.9	0	5633.09	16526.8	0	0
618	0	0	0	70510.9	2923.18	8363.35	2545.55	0	1	618	0	0	35255.5	5643.27	1272.77
618.1	0	0	18732.3	107409	41062.1	24672.4	0	0	1	618.1	0	0	63070.7	32867.3	0
618.203	20203.6	17748.1	0	0	0	0	0	0	1	618.2	0	18975.9	0	0	0
618.3	259829	21058.5	13792.6	76918.8	18541.3	44915.1	20270	67624.3	1	618.3	0	140444	45355.7	31728.2	43947.1
618.401	0	0	0	0	4030.33	8426.75	0	0	1	618.4	0	0	0	6228.54	0
618.5	0	0	33755.7	18590.4	0	0	0	0	1	618.5	0	0	26173.1	0	0
618.6	29908.9	15758.8	0	0	0	10514	26494.1	0	1	618.6	0	22833.8	0	5256.98	13247.1
618.701	0	0	26265.4	0	6120.16	18914.1	7285.82	0	1	618.7	0	0	13132.7	12517.1	3642.91
618.8	104272	5573.36	75860.9	131930	4130.38	44857.4	13277.6	17093.6	1	618.8	0	54922.8	103895	24493.9	15185.6
618.901	19790.7	15327.4	38854.4	0	0	0	0	0	1	618.9	0	17559	19427.2	0	0
619.102	13699	0	0	0	8350.34	26063.6	0	0	1	619.1	0	6849.48	0	17207	0
619.3	110567	94824	7000.35	547143	12015.1	3822.31	8159.27	0	1	619.3	0	102696	277072	7918.69	4079.63
619.8	8967.13	7505.6	36557.8	101309	39840.5	9884.53	0	28191.5	1	619.8	0	8236.36	68933.2	24862.5	14095.8
619.906	7703.1	11795.1	14467.8	0	3993.12	0	0	0	1	619.9	0	9749.11	7233.89	1996.56	0
620	28867.2	16219.3	24469.9	18252.9	0	0	0	0	1	620	0	22543.2	21361.4	0	0
620.103	4120.82	0	0	0	8189.96	5670.55	0	0	1	620.1	0	2060.41	0	6930.25	0
620.204	0	0	0	0	0	0	5193.6	8158.34	1	620.2	0	0	0	0	6675.97
620.3	35449.2	8933.31	43736.3	92886.5	55102.7	68243.5	0	117014	1	620.3	0	22191.3	68311.4	61673.1	58507
620.4	114172	37284.1	0	42941.3	3091.98	0	5747.86	28522.6	1	620.4	0	75728.2	21470.7	1545.99	17135.2
620.505	95595.1	0	4381.46	9927.92	0	0	0	0	1	620.5	0	47797.6	7154.69	0	0
620.601	36751	0	5353.05	92680.3	0	0	0	0	1	620.6	0	18375.5	49016.7	0	0
620.702	0	0	0	0	13899	10677.8	0	0	1	620.7	0	0	0	12288.4	0
620.8	20008.6	0	29237.1	69307.7	8989.44	32539.9	8611.52	21437.2	1	620.8	0	10004.3	49272.4	20764.7	15024.4
620.906	7812.8	8243.44	0	0	0	0	2780.46	0	1	620.9	0	8028.12	0	0	1390.23
621	10873	0	46181.6	0	3648.81	5191.06	0	0	1	621	0	5436.52	23090.8	4419.93	0
621.108	0	0	8526.2	27075.6	0	0	0	0	1	621.1	0	0	17800.9	0	0
621.2	7078.21	11025.5	0	0	0	0	0	0	1	621.2	0	9051.86	0	0	0
621.3	132779	126073	0	20717.5	0	48421.9	0	42114.1	1	621.3	0	129426	10358.7	24210.9	21057.1
621.4	35932.6	0	6289.98	23483.1	0	10497.4	5388.31	50069.4	1	621.4	0	17966.3	14886.6	5248.69	27728.9
621.518	0	0	5037.49	49222.9	0	65744.5	0	0	1	621.5	0	0	27130.2	32872.3	0
621.6	20254.2	5969.06	13583.7	0	10232.3	28023.5	13815.4	13794.2	1	621.6	0	13111.6	6791.83	19127.9	13804.8
621.702	0	0	0	0	14113.7	24900.4	0	0	1	621.7	0	0	0	19507	0
621.8	0	0	0	0	0	0	10035.9	66994	1	621.8	0	0	0	0	38515
621.9	0	0	0	0	15452.7	24767.9	0	0	1	621.9	0	0	0	20110.3	0
622	0	0	7257.99	37100.9	0	13733.8	8827.13	0	1	622	0	0	22179.4	6866.9	4413.56
622.109	0	0	0	0	4733.29	4611.38	0	0	1	622.1	0	0	0	4672.34	0
622.203	0	30527.5	0	0	6832.6	8346.99	0	0	1	622.2	0	15263.7	0	7589.79	0
622.3	10988.9	11419.2	0	0	21659.2	49689.8	10954	26341.1	1	622.3	0	11204	0	35674.5	18647.5
622.4	109655	49836.8	0	61378.6	10579.9	110220	19175	58785	1	622.4	0	79745.9	30689.3	60399.9	38980
622.505	11734.4	0	60733.9	0	12219.3	10022.6	0	0	1	622.5	0	5867.22	30367	11121	0
622.602	10015.1	0	0	0	15868.9	15276.1	0	0	1	622.6	0	5007.57	0	15572.5	0
622.701	0	0	0	0	14617	78149.1	0	0	1	622.7	0	0	0	46383	0
622.8	0	0	0	0	8267.91	24989.2	13566.7	80119.5	1	622.8	0	0	0	16628.6	46843.1
622.902	7284.83	0	67048.4	2327.7	0	0	0	0	1	622.9	0	3642.41	34688	0	0
623	36902.7	0	60123.8	8091.29	0	25516.2	0	0	1	623	0	18451.4	34107.6	12758.1	0
623.101	0	0	50153.1	3587.54	0	0	0	0	1	623.1	0	0	26870.3	0	0
623.201	0	0	7157.19	41603.9	0	0	0	0	1	623.2	0	0	24380.6	0	0
623.3	13153.5	20532.8	69281.2	151232	42458.8	145670	21710.7	108900	1	623.3	0	16843.2	110256	94064.3	65305.2
623.4	15649.3	5592.5	0	0	9805.58	9352.12	0	8125.13	1	623.4	0	10620.9	0	9578.85	4062.57
623.501	0	0	0	0	7785.73	25900.6	0	0	1	623.5	0	0	0	16843.2	0
623.6	0	0	12443.3	18959.3	0	0	0	0	1	623.6	0	0	15701.3	0	0
623.703	0	0	13753.1	8763.3	0	0	0	0	1	623.7	0	0	11258.2	0	0
623.8	39422.5	172869	47152.5	133739	25546.4	6525.68	7243.52	7625.03	1	623.8	0	106146	90446	16036	7434.27
623.903	0	0	0	0	0	0	2984.36	6599.36	1	623.9	0	0	0	0	4791.86
624.001	0	0	34308.7	32239.7	14031.2	0	21291	0	1	624	0	0	33274.2	7015.58	10645.5
624.1	0	0	178602	0	31165.1	96140.6	0	0	1	624.1	0	0	89300.9	63652.8	0
624.21	6389.7	3801.08	0	0	0	0	0	0	1	624.2	0	5095.39	0	0	0
624.3	66811.5	94654.7	177122	87831.1	29558.2	32701.6	17177.1	16132.2	1	624.3	0	80733.1	132476	31129.9	16654.7
624.4	0	65243.5	0	0	46159	12640.6	0	0	1	624.4	0	32621.8	0	29399.8	0
624.5	0	0	141574	71475.5	0	0	13919.3	0	1	624.5	0	0	106525	0	6959.66
624.601	0	10087.3	29130.4	12943.7	0	0	12802.7	0	1	624.6	0	5043.65	21037	0	6401.33
624.701	0	0	37459.6	15114.1	0	0	0	0	1	624.7	0	0	26286.8	0	0
624.8	18789.9	18886.5	24005.2	63052.3	6530.84	52151.6	21369.8	51479.6	1	624.8	0	18838.2	43528.7	29341.2	36424.7
624.915	30830.2	0	0	0	22495.1	6185.12	0	0	1	624.9	0	15415.1	0	14340.1	0
625	0	43114.6	0	12973.3	0	0	5171.33	34813	1	625	0	21557.3	6486.66	0	19992.2
625.101	50984.2	0	26229.8	7946.05	0	0	0	0	1	625.1	0	25492.1	17087.9	0	0
625.212	0	0	53037.7	6329.22	0	0	3670.07	0	1	625.2	0	0	29683.5	0	1835.03
625.3	53994.5	38121.3	147475	134013	85672.5	113075	63116.6	116142	1	625.3	0	46057.9	140744	99373.8	89629.4
625.4	7119.71	0	4497.52	6860.92	29937.8	0	0	14325.5	1	625.4	0	3559.85	5679.22	14968.9	7162.73
625.501	0	0	5429.67	3510.05	0	0	0	0	1	625.5	0	0	4469.86	0	0
625.6	0	0	0	53096	0	9586.38	21121.2	57454.3	1	625.6	0	0	26548	4793.19	39287.7
625.702	0	0	0	9152.57	7276.77	19301.7	0	0	1	625.7	0	0	4576.28	13289.2	0
625.8	4771.51	16212.2	0	9519.64	0	0	19065.3	30387.2	1	625.8	0	10491.9	4759.82	0	24726.2
625.904	5876.91	9663.28	0	0	0	0	0	0	1	625.9	0	7770.09	0	0	0
626	0	0	153148	0	9465.53	78202.4	0	12695.7	1	626	0	0	76574.1	43834	6347.84
626.103	0	0	12948.6	27618.1	0	0	0	0	1	626.1	0	0	20283.3	0	0
626.212	0	0	16799	0	0	0	6818.91	31056.4	1	626.2	0	0	8399.49	0	18937.6
626.3	37903.7	28172.5	41021.5	79203.9	25725	31745.2	25861.3	48986	1	626.3	0	33038.1	60112.7	28735.1	37423.7
626.4	71533.3	53312.8	178879	14734.1	52777.1	4759.58	77458.7	0	1	626.4	0	62423	96806.3	28768.3	38729.3
626.504	39179.9	19470.4	0	0	29506.3	0	0	0	1	626.5	0	29325.1	0	14753.2	0
626.6	62878.8	40772.5	0	0	0	0	0	0	1	626.6	0	51825.6	0	0	0
626.701	2091.56	1978.81	0	0	0	0	0	0	1	626.7	0	2035.19	0	0	0
626.8	24096.2	0	6304.17	64546.7	16756.6	0	11608.4	5844.72	1	626.8	0	12048.1	35425.4	8378.29	8726.55
626.904	7865.21	5134.08	0	0	0	0	0	12614	1	626.9	0	6499.65	0	0	6307.02
627	18823	6667.84	0	0	0	0	45488	221017	1	627	0	12745.4	0	0	133253
627.105	6951.97	6191.35	0	0	0	0	0	0	1	627.1	0	6571.66	0	0	0
627.2	0	0	58164.6	5308.86	0	0	0	0	1	627.2	0	0	31736.7	0	0
627.3	13655.6	12185.1	23561.4	49937.5	32781.8	35235.2	24885.9	0	1	627.3	0	12920.4	36749.5	34008.5	12443
627.4	0	0	0	0	0	46913.2	95042.7	52051.9	1	627.4	0	0	0	23456.6	73547.3
627.513	0	0	0	0	0	0	1773.3	34761.3	1	627.5	0	0	0	0	18267.3
627.602	0	0	19255.6	19890.3	0	0	0	0	1	627.6	0	0	19573	0	0
627.7	7912.37	0	0	0	15089.9	0	9808.7	69894.8	1	627.7	0	3956.18	0	7544.93	39851.8
627.8	10231	0	251124	501732	28912.4	50699.7	331124	62075.8	1	627.8	0	5115.49	376428	39806.1	196600
627.913	14930	5524.63	0	4643.85	0	0	0	0	1	627.9	0	10227.3	2321.93	0	0
628	8326.88	3348.17	14827	31727.9	0	0	0	93365.2	1	628	0	5837.52	23277.5	0	46682.6
628.1	0	0	0	0	0	0	7617.19	4111.98	1	628.1	0	0	0	0	5864.59
628.204	0	0	0	0	8244.87	42156.1	0	0	1	628.2	0	0	0	25200.5	0
628.3	41756	19687.6	102249	87473.7	31427.6	163512	74792.5	123659	1	628.3	0	30721.8	94861.5	97469.9	99225.8
628.4	8655.17	5821.27	9109.88	10457.4	26777.4	21854.1	6276.96	59253.1	1	628.4	0	7238.22	9783.62	24315.8	32765
628.5	0	0	9017.64	24210.1	0	13432.1	0	14011.8	1	628.5	0	0	16613.9	6716.05	7005.88
628.6	0	0	3052.82	0	4551.42	12429.5	3670.86	0	1	628.6	0	0	1526.41	8490.47	1835.43
628.702	18975.2	0	4105.43	17390.5	10648.8	0	0	0	1	628.7	0	9487.6	10748	5324.39	0
628.8	12834.6	0	249154	0	85531	0	2942.91	196968	1	628.8	0	6417.32	124577	42765.5	99955.4
628.9	13837	0	9262.71	0	12848.5	10874	0	0	1	628.9	0	6918.52	4631.36	11861.2	0
629.3	44002.8	11406.7	102665	77937.4	24731.7	385431	0	53353.5	1	629.3	0	27704.8	90301.1	205082	26676.7
629.502	0	0	0	114035	0	8763.21	9326.79	13535.7	1	629.5	0	0	57017.5	4381.6	11431.2
629.702	0	0	0	0	0	0	3021.7	2091.33	1	629.7	0	0	0	0	2556.51
629.8	12339.8	24607.2	34083.7	35700.4	30258.2	26833.2	19247.3	31415.3	1	629.8	0	18473.5	34892.1	28545.7	25331.3
629.9	0	0	0	3915.26	0	37104.9	13118.2	7859.39	1	629.9	0	0	1957.63	18552.5	10488.8
630	53448	0	54220.6	44396.7	9864.42	79825	12292.1	34443.7	1	630	0	26724	49308.6	44844.7	23367.9
630.102	0	0	55895	9844.58	0	0	6632.83	0	1	630.1	0	0	32869.8	0	3316.41
630.2	43831.2	0	21536.1	42868.8	134146	0	0	5378.68	1	630.2	0	21915.6	32202.5	67073	2689.34
630.3	19595.5	19263.6	91857.2	0	76011.9	186437	0	8586.75	1	630.3	0	19429.6	45928.6	131225	4293.38
630.4	28742.8	0	49801.8	0	174815	18708.7	3590.15	29762.7	1	630.4	0	14371.4	24900.9	96762	16676.4
630.505	0	0	2154.22	36459.3	0	0	0	0	1	630.5	0	0	19306.7	0	0
630.6	7435.61	0	6451.85	0	4385.76	32281.6	0	10789.6	1	630.6	0	3717.8	3225.93	18333.7	5394.78
630.7	8285.33	0	47113.4	47310.8	17277	0	4616.34	0	1	630.7	0	4142.67	47212.1	8638.5	2308.17
630.8	0	52581.7	0	0	48135.1	63273.6	0	0	1	630.8	0	26290.8	0	55704.3	0
630.901	0	0	4080.48	0	5690.61	14401	0	6162.22	1	630.9	0	0	2040.24	10045.8	3081.11
631	8589.01	0	0	0	0	0	2566.09	23972.5	1	631	0	4294.5	0	0	13269.3
631.102	0	0	20717.2	40819.2	0	0	0	0	1	631.1	0	0	30768.2	0	0
631.203	0	22378.7	4286.88	0	4055.74	6722.62	2542.31	0	1	631.2	0	11189.4	2143.44	5389.18	1271.16
631.3	16564.4	39521.8	74321.9	66458.8	41250.6	115851	5597.04	0	1	631.3	0	28043.1	70390.3	78551	2798.52
631.401	4639.15	4363.43	0	0	0	0	0	0	1	631.4	0	4501.29	0	0	0
631.5	0	0	0	0	9595.8	7873.76	0	0	1	631.5	0	0	0	8734.78	0
631.602	0	0	17531.2	35761.7	0	0	0	12180.1	1	631.6	0	0	26646.4	0	6090.06
631.7	32557.4	0	335498	29153.7	0	114268	57152	0	1	631.7	0	16278.7	182326	57134	28576
631.8	34978.1	29243.8	22659.3	28571.4	111110	914913	23541.5	23160	1	631.8	0	32110.9	25615.3	513012	23350.7
631.9	0	0	44577.2	21819.7	10979.8	9993.4	6474.22	0	1	631.9	0	0	33198.4	10486.6	3237.11
632	0	0	0	19893.5	0	0	13277.2	10893.5	1	632	0	0	9946.75	0	12085.3
632.1	0	0	29177.9	9506.38	51016.5	0	0	0	1	632.1	0	0	19342.2	25508.2	0
632.2	0	0	0	0	4517.84	6010.44	0	0	1	632.2	0	0	0	5264.14	0
632.3	15078.9	25127.5	195188	161896	34519	33456.6	83918	37721.7	1	632.3	0	20103.2	178542	33987.8	60819.9
632.4	54698.8	0	15566.5	0	8360.18	3544.51	0	6460.78	1	632.4	0	27349.4	7783.27	5952.34	3230.39
632.501	0	0	14360.3	5110.59	0	0	0	0	1	632.5	0	0	9735.42	0	0
[truncated: 7,425 more rows]
