# Supplementary material for: The royal food of termites shows king and queen specificity
Source: PNAS Nexus. 2023 Jul 4;2(7):pgad222. doi: 10.1093/pnasnexus/pgad222 (PMC10338896; doi:10.1093/pnasnexus/pgad222)
Supplement: pgad222_Supplementary_Data [file pgad222_supplementary_data.zip › PNASNEXUS-PNASNEXUS-2023-00231R-s08.xlsx]

## Sheet: Band-α
ID	peptide sequence	queen (colony F)	queen (colony G)	queen (colony H)	worker (colony F)	worker (colony G)	worker (colony H)	queen specificity
1	DITLLDMYKLFEK	0	0	0	0	291000	0	0
2	AAREQLQR	0	0	0	184000	0	0	0
3	LANEILK	0	0	0	0	0	211000	0
4	YLFLGDYVDR	0	2190000	0	0	0	0	0
5	VAGINLMQETK	1300000	0	23970000	0	0	0	0
6	TFSVTGWK	4220000	4248000	5023000	0	0	0	1
7	APPEEKEALIAR	173000	0	148200	0	117600	0	0
8	LEGLLNR	0	300000	0	0	0	0	0
9	GVIDSDDLPLNISR	0	346000	0	0	0	0	0
10	AIILNTPHNPLGK	3990000	4090000	3446000	0	0	0	1
11	NIDKTPR	276000	0	0	0	0	0	0
12	KDLLQDLEK	0	295000	0	0	0	0	0
13	ESLLAVEKVLEAAQR	0	0	0	0	0	157000	0
14	AIILNTPHNPIGK	3990000	4090000	3446000	0	0	0	1
15	INALELK	0	0	0	0	0	211000	0
16	IAELMPGASGAEVK	0	488000	0	0	0	0	0
17	DNINVLR	0	744000	0	0	0	0	0
18	ILAITAAMTSGTGLGPFSR	0	73500	0	0	0	0	0
19	CPEALFQPSFLGMESCGIHETTFNSIMK	0	57540	0	0	0	0	0
20	QKDLAIDICGK	0	0	2550000	0	0	0	0
21	IGAEFLR	0	630000	0	0	0	0	0
22	DGILSSLARR	223000	0	0	0	0	0	0
23	TFFPEEISSMVLTK	0	1666200	246200	0	1334800	3256800	0
24	TLTIGSAGK	3810000	1228700	332700	0	0	0	1
25	NTICEFTGDILR	0	118000	0	0	0	0	0
26	LEFLAGR	0	630000	0	0	0	0	0
27	MSIEDLAR	0	145000	0	0	0	0	0
28	ISIALER	0	340000	424800	0	236500	366900	0
29	IDALLER	0	0	0	707000	1285000	962500	0
30	SLTLGMNEAAK	0	0	0	175000	0	0	0
31	VAPEEHPLLLTEAPLNPK	549000	2780000	1574000	348700	1161000	1034000	0
32	LLGBVLVVVLAR	0	108000	0	0	0	0	0
33	TVNDYIK	0	177000	0	0	0	0	0
34	TFTTQETITNATSAK	0	0	0	0	475000	0	0
35	ELLVLEK	0	0	0	590000	0	1796000	0
36	LGGIMLR	0	672000	0	0	0	0	0
37	SVEDCDKFFPK	0	209000	0	0	0	0	0
38	TITIGSAGK	3810000	1228700	332700	0	0	0	1
39	TLGALIALYEHK	0	0	262000	0	217800	412400	0
40	ATPAIGILR	0	269000	0	0	0	0	0
41	IKETLPR	0	0	0	0	0	3050000	0
42	LAVTELR	0	340000	424800	0	0	366900	0
43	DLLVPYR	0	275000	0	0	0	0	0
44	YPVKAAAEYVR	0	0	159000	0	0	116500	0
45	TMLELLNQLDGFEATK	0	1227400	0	0	0	0	0
46	DLLALDK	582000	0	0	0	0	0	0
47	GTAPINLADR	0	998000	0	0	0	0	0
48	LNLTTDQR	0	289000	0	0	0	0	0
49	LGAVLANRGLCR	0	299000	0	0	0	0	0
50	LQVVDSSGR	0	289000	0	0	0	0	0
51	LSDLDEVLALDR	0	463410	0	0	0	0	0
52	SISISVAR	695000	0	0	0	0	0	0
53	AIFSHLQR	0	0	0	184000	0	0	0
54	ISLEELNR	750000	0	0	0	0	0	0
55	ALEEANADLEVK	0	323000	0	0	0	0	0
56	LIDIIEK	2560000	2230000	2031000	0	0	0	1
57	VVFDTGSSNLWVPSK	0	0	0	0	0	85700	0
58	LLDLLEK	0	0	2030000	0	0	0	0
59	AFGVDVKLSGGTAR	0	15000000	253900	0	0	77010	0
60	LLQDFFNGK	0	0	0	0	0	1280000	0
61	AGDKVTPR	276000	744200	0	0	0	0	0
62	DXYVGDEAQSKR	0	784000	98160	0	85310	0	0
63	LVAFLGR	0	780000	0	0	0	0	0
64	ELTALAPSTMK	740600	31719000	1651100	0	285700	0	0
65	ILNEPTAAALAYGLDKK	324000	472300	471000	0	509500	504200	0
66	HIFKHNDLDDLR	0	0	0	0	128000	0	0
67	VAGEKMIR	0	15400000	0	0	0	0	0
68	KSPFTEDLGEPCENR	0	95200	0	0	0	0	0
69	TTPSYVAFTDTER	152000	300000	0	0	0	111500	0
70	EVEYEVVR	0	95300	0	0	0	0	0
71	LSALLER	0	340000	0	0	236500	0	0
72	TANVLAVPLK	0	404000	0	0	0	0	0
73	ALVFGLR	0	780000	0	0	0	0	0
74	LHFFMPGFAPLTSR	0	146000	0	0	0	0	0
75	LLPAEPR	0	2333900	0	0	175600	0	0
76	ELFTGAEAR	0	3723700	1623000	0	0	0	0
77	KEIQNITDDNIK	0	101000	0	0	0	0	0
78	ILDILEK	2560000	2230000	2031000	0	0	0	1
79	LELSDIAGR	750000	0	0	0	0	0	0
80	LETIAAWLAR	0	3050000	1647000	0	0	0	0
81	MTANIIDGK	0	303000	0	0	0	0	0
82	IDGLWLSK	0	0	1870000	0	0	0	0
83	QTLRDLR	66300	0	0	0	0	0	0
84	IIDILEK	2560000	2230000	2031000	0	0	0	1
85	MSFKGTTVIAIR	173000	190400	148200	0	117600	0	0
86	KLQDVILAK	0	0	464000	0	0	1257000	0
87	GGILQADLR	268000	541100	399000	0	292200	244700	0
88	IMGIVSR	0	2715600	0	0	0	0	0
89	CPEALFQPCFLGMESCGIHETTFNSIMK	0	57540	0	0	0	0	0
90	VGDCDLR	0	1950000	0	0	0	0	0
91	YATSVSER	0	194000	0	0	0	0	0
92	IIDLLEK	2560000	2230000	2031000	0	0	0	1
93	LVEVYAR	0	0	0	0	213000	0	0
94	NAFLEIR	0	0	0	0	0	471000	0
95	DAEAVEILR	0	241000	0	0	0	0	0
96	LLDILEK	2560000	2230000	2031000	0	0	0	1
97	LRAMLPR	0	0	0	0	0	3050000	0
98	ICNKCYLIR	0	0	1610000	0	0	0	0
99	TAVESGVVAR	2370000	3052900	83320	0	0	0	1
100	IVNALSK	1730000	2292000	2429000	0	0	0	1
101	LIAQEIAILLK	0	0	0	0	0	307000	0
102	DXYVGDEAQSK	0	1812600	0	0	0	0	0
103	ALDLIER	0	0	0	0	1290000	962500	0
104	SYELPDGQVLTIGNER	242000	6151390	341400	0	1063000	223800	0
105	INLADQIR	268000	541100	399000	0	292200	244700	0
106	AAAAVYEAAR	0	0	1270000	0	0	0	0
107	VAPEEHPILLTEAPLNPK	549000	2780000	1574000	348700	1161000	1034000	0
108	FGLVCVNAGGLQGR	64800	0	0	0	0	0	0
109	AEVADFR	0	551000	0	0	0	0	0
110	YIHSANVIHR	1400000	0	1243000	0	0	0	0
111	MNVYDIR	0	314000	0	0	0	0	0
112	YIHSANVLHR	1400000	0	1243000	0	0	0	0
113	VAPEEHPVLLTEAPINPK	1050000	18743100	752000	0	0	0	1
114	LMQWVYEFLERDAR	0	91800	0	0	0	0	0
115	SLDLDSIIAEVK	0	197000	0	0	453100	352200	0
116	VNELAIR	0	0	0	0	164000	0	0
117	YEGEIIR	0	577000	0	0	0	0	0
118	LCYVALDFEQEMATAASSSSLEK	0	54400	0	0	0	0	0
119	DGIEGLR	1124470	1803300	1414500	379900	425500	218600	0
120	VAPDEHPILLTEAPLNPK	1050000	18743100	752000	0	0	0	1
121	LPIQDVYK	0	3504000	3109000	797400	0	0	0
122	LCNLNILNPLTGEK	0	1261900	0	0	106540	0	0
123	VAPEEHPVLLTEAPLNPK	1050000	18743100	752000	0	0	0	1
124	LNLGVGAYR	0	240000	0	0	0	0	0
125	GLLLDTSR	0	0	191000	99230	150700	171000	0
126	LQIMSLVCHLDWSK	0	0	0	0	225000	0	0
127	QLVNVEGIR	0	867000	0	0	0	0	0
128	MKETAEAYLGK	953500	1019000	1197400	0	0	0	1
129	IAIIDTR	0	0	0	318000	0	0	0
130	RVHVTQEDFEMAVAK	0	121000	0	0	0	0	0
131	ETGLKYWELDIR	0	0	0	0	128000	0	0
132	FLQAANACR	594000	7954000	4026000	0	0	219900	0
133	LNIQGLER	0	0	0	0	292000	0	0
134	IGGIGTVPVGR	426600	1843300	568100	0	0	219700	0
135	LASQEPR	145000	0	0	0	0	0	0
136	AMAGLER	0	546000	0	0	0	0	0
137	IDIMDISR	0	207000	0	0	0	0	0
138	DQIIPALER	0	172000	0	0	0	0	0
139	LVNLNVK	0	0	0	0	190000	0	0
140	AALSRDLR	66300	0	0	0	0	0	0
141	LIASLER	0	0	0	0	0	367000	0
142	MGVQPREPK	35100	0	0	0	0	0	0
143	QLAVTLSTSK	0	1854800	439800	0	0	0	0
144	LAGEDFR	0	551000	0	0	0	0	0
145	DAEGIEIIR	0	241000	0	0	0	0	0
146	HLDSITVR	0	0	1040000	0	0	0	0
147	LLQEIVR	0	0	0	1620000	0	0	0
148	NVLIFDLGGGTFDVSLLSIEEGIFEVK	0	157000	0	0	179700	231000	0
149	VELPYVR	0	275000	0	0	0	0	0
150	GALVVADNLR	0	867000	0	0	0	0	0
151	HEIVTSVR	0	0	1040000	0	0	0	0
152	GLEALVLR	0	0	0	1620000	0	0	0
153	LELVLEK	0	0	0	590000	0	1796000	0
154	IATLPGMWER	935000	2697500	1576800	0	0	0	1
155	ITPATVAK	101000	0	0	0	0	0	0
156	VFLENVIR	0	0	489000	199900	0	0	0
157	LGINTVVPGR	0	1652600	0	0	0	0	0
158	HTVAAIKMDVFLTR	0	161000	0	0	0	0	0
159	LWDIETK	0	0	0	805000	0	0	0
160	DSKLEEAGDLHR	0	178000	0	0	0	0	0
161	GFGEILK	0	421000	0	0	0	0	0
162	TVLDRGMSHYVLVAYR	0	73500	0	0	0	0	0
163	DVLLPWYNAYR	0	184000	0	0	0	0	0
164	DAEGLEILR	0	241000	0	0	0	0	0
165	LADLIER	0	0	0	707000	1285000	962500	0
166	AGDVIAIR	0	0	0	0	164000	0	0
167	LTLASLPR	0	0	9260000	0	30090000	0	0
168	AIIGEPLR	0	0	0	159000	138500	158300	0
169	AVFPSIVGR	583100	11603600	463100	129800	611400	299840	0
170	KSSQELYGLICYGELR	0	0	0	0	54900	0	0
171	VISFEEQVASIR	0	0	0	0	0	70000	0
172	LSALIER	0	340000	424800	0	236500	366900	0
173	EVAQIDK	235000	0	0	0	0	0	0
174	VTLQCRQCK	0	0	0	0	202000	0	0
175	KINQIVEGR	0	215000	0	0	0	0	0
176	IAIEEAKR	0	0	0	0	532000	0	0
177	AKFEELNMDLFR	0	1677000	405770	0	0	0	0
178	YHTCGGTLIR	0	1100000	0	0	0	0	0
179	YPMEHGIVTDWNDMER	0	79700	0	0	0	0	0
180	LVAFGLR	0	780000	0	0	0	0	0
181	QVEFLAGR	0	15400000	0	0	0	0	0
182	NEKSIPR	276000	0	0	0	0	0	0
183	EIDYDIVR	0	95300	0	0	0	0	0
184	GTRGEHTEAEGGVYDISNK	842000	1360710	1593500	0	0	0	1
185	QVLGYGDR	350000	0	0	0	0	223600	0
186	TILMMGR	794600	951200	360700	0	0	0	1
187	IKPVLFMNK	322000	0	0	0	0	0	0
188	IAPEEHPVLLTEAPLNPK	549000	2780000	1574000	348700	1161000	1034000	0
189	VMAGALEGDIFVGPK	706500	1790300	1128200	0	0	0	1
190	MLTFNPHNR	608000	603300	218300	0	0	0	1
191	DGLNRLQR	0	0	0	184000	0	0	0
192	VWAIACFAPQR	0	0	0	0	0	394000	0
193	DVAEAVR	1124470	1803300	1414500	379900	425500	218600	0
194	WNPFDLTK	0	1220000	762900	0	0	0	0
195	FDGVLSR	0	0	0	0	118000	0	0
196	SPLLIFK	0	0	0	0	0	649000	0
197	LLQSNPVLEAFGNAK	0	112000	0	0	0	0	0
198	EVLALDK	582000	0	0	0	0	0	0
199	DQILVDVPR	0	172000	0	0	0	0	0
200	ALIDIDK	0	1200000	972200	0	0	0	0
201	IGLIGFR	0	780000	0	0	0	0	0
202	RVAMGMGQEDVSELR	0	82100	0	0	0	0	0
203	LAIDLDK	0	1200000	972200	0	0	0	0
204	LISLLAR	0	354000	0	0	0	0	0
205	LKEPELLEPLMPAIR	0	1340000	0	0	0	0	0
206	AGIEDFR	0	551000	0	0	0	0	0
207	AIDILDK	0	1200000	972200	0	0	0	0
208	FAATQVR	0	0	801000	0	255900	0	0
209	VEAILDK	0	1200000	972200	0	0	0	0
210	VEQALNSSGR	0	0	896000	0	0	0	0
211	AGDVIVNR	276000	0	0	0	0	0	0
212	VEQGTGASRR	0	0	896000	0	0	0	0
213	MSETARFLAER	0	164000	0	0	0	0	0
214	DLKAGGALADLLK	0	527000	0	0	0	0	0
215	LDQMLVADR	0	0	896000	0	0	0	0
216	IAELVTR	0	0	0	318000	0	0	0
217	DIAGISSANGR	0	0	896000	0	0	0	0
218	YPLYLSTK	0	753000	0	0	0	0	0
219	MPSQQIRVR	0	0	0	0	0	158000	0
220	LEGLFAR	0	630000	0	0	0	0	0
221	DVAEGIR	1124470	1803300	1414500	379900	425500	218600	0
222	AGDSLLLDSR	8130000	11650000	6201000	4591000	3009000	0	0
223	GVCTEAGMFALR	0	264000	0	0	0	0	0
224	NIVGDKAR	0	0	307000	0	0	423000	0
225	QDSTLPKR	148000	0	0	0	0	0	0
226	KPMASLDGK	0	303000	0	0	0	0	0
227	QVITTDQR	0	289000	0	0	0	0	0
228	IADLLDK	0	1200000	972200	0	0	0	0
229	DGLGLER	0	1300000	0	0	0	0	0
230	DAEGLELIR	0	241000	0	0	0	0	0
231	LGANYLQLPVNCPYR	0	59200	0	0	0	0	0
232	QVLQEGLR	268000	541100	399000	0	292200	244700	0
233	AVLLGFR	0	780000	0	0	0	0	0
234	MLVTDHDR	0	359000	0	0	0	0	0
235	DLGEIGR	1124470	1803300	1414500	379900	425500	218600	0
236	TIIMESK	313000	0	0	0	0	0	0
237	SLALSLPR	0	0	0	0	0	3050000	0
238	MSAQLIDGK	0	303000	0	0	0	0	0
239	KDLYSNVVLSGGSTMFPGIADR	0	189000	0	0	0	0	0
240	LTGTVVPR	252000	0	260100	0	253400	0	0
241	ELGLLDK	0	1200000	972200	0	0	0	0
242	IAGILEVR	0	0	0	0	0	1170000	0
243	LVDLYAR	0	0	0	0	213000	0	0
244	EFSPYGVITSAK	0	1650000	0	0	0	0	0
245	AGLIFFR	0	278000	0	0	0	0	0
246	DSYVGDEAQSK	0	1812600	0	0	0	0	0
247	IINEPTAAALAYGLDRK	383000	268400	450300	0	361400	288700	0
248	GVLLFGPPGTGK	0	0	875000	0	0	0	0
249	IPDSTYDMVGGLDK	0	209000	0	0	0	0	0
250	GAVEIIK	0	0	0	177000	0	0	0
251	FIGEGSR	0	0	837000	0	0	0	0
252	LLGNVLVVVLAR	0	108000	0	0	0	0	0
253	EKELLQLR	0	244000	0	0	0	0	0
254	ILGLDICK	0	0	0	0	0	171000	0
255	MEGGDLR	0	1950000	0	0	0	0	0
256	WGTEDKVSHVSTGGGASLELLEGK	0	166000	0	0	0	0	0
257	KPWPLTFSYGR	0	0	0	0	0	210000	0
258	VYGALMWSLGK	0	309000	0	0	0	0	0
259	VATVSLPR	316109100	99830200	67958800	126483600	105842100	32790700	0
260	GYPAAFTR	0	0	0	148000	156000	189800	0
261	IINEPTAASLAFGLDK	0	181000	0	0	0	689300	0
262	VGGAQIVSEKDLTAQR	0	0	0	0	145000	99200	0
263	VSLELGGK	0	0	0	853000	682900	1349000	0
264	LAPKPER	0	1310000	0	0	0	0	0
265	LAEVIDK	0	1200000	972200	0	0	0	0
266	IDALIDK	0	1200000	972200	0	0	0	0
267	VATEKDFLEAVNK	0	0	804000	0	0	0	0
268	ALVELDK	0	1200000	972200	0	0	0	0
269	GALGLLGALR	0	167000	0	0	0	43950	0
270	ALDLLDK	0	1200000	972200	0	0	0	0
271	TVEVLVR	0	0	0	161000	0	0	0
272	DLYGNIVMSGGTTMYPGIADR	0	578710	0	0	193300	0	0
273	LDCKMIR	302000	0	0	0	0	0	0
274	LLDSYDLQR	605000	830800	186700	0	0	0	1
275	GLPANLRDQLAR	0	0	0	0	118000	0	0
276	SALTKTTNENR	0	133000	0	0	0	0	0
277	DLQHPNEFLR	0	306000	0	0	0	0	0
278	QSAETLLACQAK	0	453000	0	0	0	0	0
279	LASIIER	0	340000	424800	0	236500	366900	0
280	LCYVALDFENEMTTAASSSSLEK	0	54400	0	0	0	0	0
281	IPLFSAAGLPHNEIAAQICR	0	69500	0	0	0	0	0
282	NLIDAGVDGLR	0	87900	0	0	0	0	0
283	EIIAEIAGR	0	0	0	184000	0	0	0
284	WTGYIDR	0	314000	0	0	0	0	0
285	ETVIIPNNTGSLGSSR	0	0	0	0	291000	0	0
286	LHFFMPGFAPLTAR	0	386000	0	0	0	0	0
287	DLAQALINR	594000	2161800	622600	0	0	0	1
288	HAVVNLINYQDDADLATR	0	70300	0	0	0	0	0
289	LALTVER	0	340000	0	0	0	0	0
290	TTPSYVAFTESER	152000	300000	0	0	0	0	0
291	YNIGVAMSIASAR	0	71100	0	0	0	0	0
292	ALGGIAGLLR	0	167000	0	0	0	43950	0
293	YEDAILR	0	577000	0	0	0	0	0
294	EITALAPSTIK	453000	3049000	1647000	0	413100	0	0
295	GVVDSEDLPLNLSR	0	346000	0	0	0	0	0
296	QKDELHR	0	0	0	0	3630000	0	0
297	QEYDESGPSIVHR	576000	2718600	703900	0	568700	0	0
298	MKLHELR	439000	986600	830300	0	0	0	1
299	QFLHELR	439000	986600	830300	0	0	0	1
300	IGYLNGLK	186000	437500	0	594600	0	0	0
301	VLAINILGR	0	474000	0	0	0	0	0
302	SRPDLLEK	0	0	635000	0	0	0	0
303	DANQRLISILQR	0	127000	0	0	0	0	0
304	LVTAVNDIEK	0	2293300	0	0	0	0	0
305	TVSLISGR	695000	0	0	0	0	0	0
306	ELFVMAR	0	925900	542680	0	0	0	0
307	GDYLDTIR	0	152000	0	0	0	0	0
308	CLMKVFK	103000	0	0	0	0	0	0
309	LIEVIEK	2560000	2230000	2031000	590400	0	1796000	0
310	QIQVDLGVR	0	867000	421200	0	0	0	0
311	IDILHLEFAK	0	0	0	0	0	761000	0
312	SGGGGGGGLGSGGSIR	0	0	0	0	89300	0	0
313	TGNSPVLR	0	744000	0	0	0	0	0
314	LMGIVSR	0	2715600	0	0	0	0	0
315	VDGCDLR	0	1950000	0	0	0	0	0
316	SYVILER	0	163000	0	0	0	0	0
317	VISATFSR	0	964000	0	0	0	0	0
318	VYESGSVTIPSR	0	1020000	0	0	0	0	0
319	INDLISK	0	0	975000	749400	0	0	0
320	LQQLQLER	0	867000	421200	0	0	0	0
321	GVLLYGPPGTGK	0	860000	378800	0	0	0	0
322	SPLIIFK	0	0	0	0	0	649000	0
323	TPASEELLR	0	241000	0	0	0	0	0
324	IACGLTIMSAASAK	56700	0	0	0	0	0	0
325	CPEAIFQPSFLGMESCGIHETTFNSIMK	0	57540	0	0	0	0	0
326	ATAFQVR	0	0	801000	0	255900	0	0
327	SGVGNVFIK	3840000	4049000	0	0	0	0	0
328	GVILYGPPGTGK	0	860000	378800	0	0	0	0
329	LASYLDK	0	869000	0	0	0	0	0
330	VPRNPDIPNPALAQR	0	0	0	0	0	114000	0
331	IPFSHDDR	403600	595200	595000	0	0	0	1
332	YDEILAR	0	577000	0	0	0	0	0
333	MAAEIIDGK	0	559900	0	0	0	0	0
334	NIALDQLR	268000	541100	399000	0	292200	0	0
335	LVHELFELAK	0	0	0	0	0	761000	0
336	ISPFEHQTYCQR	0	3610000	0	0	0	0	0
337	IGQIQLIR	0	167000	0	0	0	43950	0
338	AIEGIGDK	235000	0	0	0	0	0	0
339	DEVCGPELLIEK	0	0	0	0	239000	0	0
340	NEVGGLVR	276000	744200	0	0	0	0	0
341	IINEPTAAAIAYGLDK	0	362000	373600	0	0	1046700	0
342	YGGVIQR	0	0	593000	0	255900	0	0
343	DVQLAIR	0	0	0	0	164000	0	0
344	DNLELFR	0	628000	0	0	0	0	0
345	ALTGELR	0	174000	0	0	0	0	0
346	LFAYSDTQR	0	829000	542500	0	0	0	0
347	DNYSPGWK	0	0	511000	0	0	0	0
348	NILGGTVFR	0	0	0	0	1010000	1730000	0
349	VVSLSIPR	28300000	29150000	9262000	23120000	33783000	6413000	0
350	DVQEIFR	0	628000	0	0	0	0	0
351	EVFGGTGR	143000	0	0	0	0	0	0
352	KALQHCNGDAK	0	0	0	0	65100	0	0
353	EMHDGIAELIK	0	492000	0	0	0	0	0
354	AELGIGDK	235000	0	0	0	0	0	0
355	QVDELFR	0	628000	0	0	0	0	0
356	IADEILR	0	0	0	707000	1285000	962500	0
357	AKELADLIK	0	725000	0	0	0	0	0
358	TLPALLEQAHFALIDRPVQIEEK	0	58100	0	0	0	0	0
359	HLPNNFINTDIIEK	0	190000	0	0	0	0	0
360	RETGSIDGK	0	303000	0	0	0	0	0
361	VFILAGK	0	720000	0	0	0	0	0
362	GSGTEKIEK	1580000	0	0	0	0	0	0
363	IALATLDGR	0	0	0	0	532000	0	0
364	VALVFAR	0	780000	0	0	0	0	0
365	NSRSQLMER	51100	0	0	0	0	0	0
366	VLFENVLR	0	0	489000	0	0	0	0
367	AWKLDIR	66300	0	0	0	0	0	0
368	DVAEVAR	1124470	1803300	1414500	379900	425500	218600	0
369	AIADILVR	0	0	0	1620000	0	1170000	0
370	TGLVTDVQR	2370000	2517000	0	0	0	0	0
371	AAFTQVR	0	0	801000	0	255900	0	0
372	SLPILFK	0	0	0	0	0	649000	0
373	LINDLSK	0	0	0	0	0	740000	0
374	LDAILER	0	0	0	707000	1285000	0	0
375	SGGTTKAAENAK	0	0	0	175000	0	0	0
376	DFVVDFPR	0	183000	0	0	0	0	0
377	LHVAQETQMQLIEK	0	190000	0	0	0	0	0
378	REAGSYR	0	0	638000	436800	0	0	0
379	NFAFIEFR	0	823000	0	0	0	0	0
380	VIESDAGDDER	0	495400	0	0	0	0	0
381	IINEPTAAAIAYGLDKK	324000	472300	471000	0	509500	504200	0
382	GVVDSEDLPLNISR	0	346000	0	0	0	0	0
383	VQAALVALR	0	167000	117100	0	0	43950	0
384	EVILMFFGEK	0	0	477000	0	0	0	0
385	CVAGLER	0	546000	0	0	0	0	0
386	LLSTGFSR	0	964000	0	0	0	0	0
387	TTGIVLDSGDGVSHTVPIYEGYALPHAILR	0	444000	0	0	0	0	0
388	LANEIIK	0	0	0	0	0	211000	0
389	EKLSLPR	128274000	98153000	66370200	31886000	42195800	32195900	0
390	IASAEIR	0	174000	0	0	0	0	0
391	VPVPDER	0	345000	0	0	0	0	0
392	IADINLR	0	300000	0	0	0	0	0
393	IIAPPER	404800	2833500	305300	150700	538400	136300	0
394	DTAHWPR	0	0	461000	0	0	0	0
395	LLSLALR	0	354000	0	0	0	0	0
396	EGTCFLR	0	0	461000	0	0	0	0
397	CLGLAYR	0	192000	0	0	0	0	0
398	TDACFIR	0	0	461000	0	0	0	0
399	WIVEQIR	0	0	454000	0	0	0	0
400	WIVEQLR	0	0	454000	0	0	0	0
401	APEIMLNSK	0	0	444000	0	0	0	0
402	CPEALFQPSFLGMEACGIHETTYNSIMK	0	57540	0	0	0	0	0
403	IGLQVAAVK	0	0	0	0	0	432000	0
404	IAESLIR	0	0	0	318000	0	0	0
405	VEALQDK	235000	0	0	0	0	0	0
406	LSSSTVFK	103000	0	0	0	0	0	0
407	TPGSLLAR	0	0	0	0	164000	0	0
408	AMTRFVK	103000	0	0	0	0	0	0
409	AWDIGVATMK	243000	698000	0	0	0	0	0
410	GNGIDVLR	0	744000	0	0	0	0	0
411	ILNEPTAAALAYGLDK	0	362000	373600	0	0	1046700	0
412	GLIRSDFQVAAIAEAYR	0	73500	0	0	0	0	0
413	IGVAMLR	0	672000	0	0	0	0	0
414	LEAFLGR	0	630000	0	0	0	0	0
415	GRDWNVDLIPK	0	0	0	0	156000	144800	0
416	GAVLANELR	268000	541100	399000	0	292200	244700	0
417	ATASASEGR	0	797000	228500	0	0	0	0
418	LIDHIIAEFK	0	0	0	0	0	761000	0
419	MTVDEAIR	0	145000	0	0	0	0	0
420	QEYDESGPGIVHR	109000	0	0	0	305300	0	0
421	YCGYPER	0	0	0	214000	0	208200	0
422	INIKDILAK	0	0	464000	0	0	1257000	0
423	CRLFPDER	0	0	0	0	0	1070000	0
424	MISADEKR	96900	277700	0	0	0	0	0
425	GGLSGFTK	157000	0	0	0	0	0	0
426	EAAAGRLQR	0	0	0	184000	0	0	0
427	SFITSIANK	0	0	436000	0	0	0	0
428	LDQETIWR	0	0	1521000	210300	0	0	0
429	IELFGAR	0	630000	0	0	0	0	0
430	LETVEQVR	750000	0	0	0	0	0	0
431	SLNNQFASFIDK	0	109000	0	0	0	0	0
432	EVGEGIR	1124470	501300	1414500	379900	425500	218600	0
433	TNPFKDEER	0	389000	0	0	0	0	0
434	EAAAGFR	0	472000	0	0	0	0	0
435	IVAGGLSK	0	2290000	0	0	0	0	0
436	SIVSVLPR	0	0	0	0	30100000	0	0
437	IYTLQDDGK	27200	0	0	0	0	0	0
438	VAGEIIK	0	0	0	177000	0	0	0
439	ALGGIAGILR	0	167000	0	0	0	43950	0
440	GLDEAVR	1124470	501300	1414500	379900	425500	218600	0
441	VETGILKPGMIVTFAPQNLTTEVK	0	234000	0	0	0	0	0
442	ELRSALDSR	8130000	11650000	6201000	4591000	3009000	0	0
443	AVTLDGMAK	0	1350000	0	0	0	0	0
444	TTGIVLDSGDGVTHSVPIYEGYALPHAILR	0	444000	0	0	0	0	0
445	IAVTELR	0	340000	424800	0	0	366900	0
446	ALVTEIR	0	0	425000	0	0	0	0
447	ALVTELR	0	0	425000	0	0	0	0
448	VAPEEHPILLTEAPINPK	549000	2780000	1574000	348700	1161000	1034000	0
449	ILNEVQDR	0	568000	0	0	0	0	0
450	LAADDFR	0	551000	0	0	0	0	0
451	LSQLGGVK	0	0	0	0	163000	0	0
452	AGLLSQPR	0	383000	0	0	0	0	0
453	DFPLQDVGILELNR	178000	0	0	0	0	0	0
454	DRMFELVR	0	750000	1015000	0	0	0	0
455	IGATTQLVGDDLFVTNSAR	0	192000	0	0	0	0	0
456	CAEEALR	0	101000	82770	0	103900	0	0
457	LPFSHDDR	403600	595200	595000	0	0	0	1
458	TFSSILLYIQR	0	341000	0	0	0	0	0
459	IVPIVEPEVLPDGDHDLDR	0	58600	0	0	177100	815700	0
460	LFLRQER	0	391000	0	0	0	0	0
461	IATELVR	0	0	0	318000	0	0	0
462	INVKGEGR	0	0	307000	0	0	423000	0
463	IPLQDVYK	0	3504000	3109000	797400	0	0	0
464	EGIDVVLLEAVK	0	527000	0	0	0	0	0
465	AELELLQR	0	0	0	184000	0	0	0
466	ETPSDAVVVSHQLMLR	0	123000	0	0	0	0	0
467	NPKVVYR	0	0	414000	0	0	0	0
468	LPEVVYR	0	0	414000	0	0	0	0
469	TINPHLEKDHIVISDR	0	0	0	0	64500	0	0
470	RAVHDVVLVGGSTR	388000	1076000	307300	0	314200	688000	0
471	GVCTEAGMYALR	0	687000	358200	0	0	0	0
472	IIEPYSR	0	1670000	0	0	0	0	0
473	DLYANTVLSGGTTMFPGIADR	0	260860	0	0	37460	0	0
474	RIPFSHDDR	379000	399200	556100	0	0	0	1
475	KDLYGNIVLSGGSTMXPGIADR	0	189000	0	0	55550	0	0
476	TVHDAAELIESYR	0	265000	0	0	0	0	0
477	LAVEALVR	0	0	0	1620000	0	0	0
478	LNDLAGALR	0	0	399000	0	0	0	0
479	LNGLADAIR	0	0	399000	0	0	0	0
480	SIEVLGGK	0	0	0	0	683000	1349000	0
481	MMARDEENPAVPR	0	257600	0	0	0	0	0
482	VPVSNVSVVDLTVR	0	502000	0	0	0	0	0
483	FSISWAR	3111300	5988500	0	0	659600	0	0
484	DITDYLMK	0	10727700	0	475900	848300	0	0
485	GYPVSLR	0	2040000	0	0	0	0	0
486	ITKVPDK	101000	0	0	0	0	0	0
487	LLIEVYR	0	0	0	0	628000	818700	0
488	CVALYAR	0	192000	0	0	0	0	0
489	DLADQAVSGR	0	0	384000	0	0	0	0
490	IWHHTYYNELR	0	261000	0	0	0	0	0
491	TMVDEIAR	0	145000	0	0	0	0	0
492	ILLANFLAQTEALMK	0	291000	0	0	0	0	0
493	DADLSVAQGR	0	0	384000	0	0	0	0
494	INDNVIR	0	744000	0	0	0	0	0
495	LLSLLAR	0	354000	0	0	0	0	0
496	INMCGLTTK	0	363000	0	0	0	0	0
497	LNDLALR	0	0	0	0	164000	0	0
498	GTLQQWLEKR	345000	319600	301500	0	0	0	1
499	GIRTADLR	66300	0	0	0	0	0	0
500	VTDNYIK	0	177000	0	0	0	0	0
501	LNELFQR	0	15400000	0	0	0	0	0
502	DGLAVER	0	1300000	0	0	0	0	0
503	LPGQAEDGIR	529000	737900	0	0	0	0	0
504	QVDVPLVADIHYDYK	0	131000	0	0	0	0	0
505	VFAPVEKR	0	632000	0	0	0	88540	0
506	LALDDVKR	0	0	0	0	532000	0	0
507	RFDDAVVQSDMK	0	0	0	0	0	51500	0
508	QNAVSTLLEKR	345000	319600	301500	0	0	0	1
509	DGLGELR	0	1300000	0	0	0	0	0
510	LLVAGCGPIFQLCRSFR	0	73500	0	0	0	0	0
511	ARFEELNADLFR	78200	997700	1824000	0	319600	1353000	0
512	VTSSLGLR	695000	0	0	0	0	0	0
513	TPTGIVQDR	0	568000	0	0	0	0	0
514	IIAADVATR	0	0	0	0	532000	0	0
515	AGSVGGFFPR	0	183000	0	0	0	0	0
516	IEISELNR	750000	0	0	0	0	0	0
517	DQVALLR	0	0	0	0	164000	0	0
518	VTMQNLNDR	250000	0	0	0	0	0	0
519	IIEVLEK	2560000	2230000	2031000	590400	0	1796000	0
520	INLGVGAYR	0	240000	0	0	0	0	0
521	VNQIGSVTESIR	0	204000	0	0	0	0	0
522	LACYIDR	0	314000	0	0	0	0	0
523	IPDIYKR	0	286000	0	0	0	0	0
524	DVQIAIR	0	0	0	0	164000	0	0
525	FGADALR	0	600000	532200	0	0	0	0
526	LKQINDGLR	0	215000	0	0	0	0	0
527	FQIEHLR	439000	986600	830300	104600	0	0	0
528	SLNDYLK	0	177000	0	0	0	0	0
529	LIEEFAR	0	1670000	0	0	0	0	0
530	VFESVVVDVLNR	0	360000	0	0	0	0	0
531	MGLTEYEAVK	2390000	1176000	1208000	0	0	570400	0
532	LCVDPAVIAGIISR	0	127000	0	0	0	0	0
533	STGIVLDSGDGLSHTVPIYEGYALPHAILR	0	444000	0	0	0	0	0
534	IINEPTAAALAYGIDKK	324000	472300	471000	0	509500	504200	0
535	QQLPVYQDELVR	68600	0	0	0	0	0	0
536	STESSVTIPFER	0	67200	0	0	0	0	0
537	NTLCEFTGDILR	0	118000	0	0	0	0	0
538	IPTANVSVVDLTVR	0	502000	0	0	0	0	0
539	GLANGVVELR	0	867000	0	0	0	0	0
540	LPGLLMTIIR	0	1015800	0	0	0	0	0
541	NMGLYGER	0	135000	0	0	0	0	0
542	MAKAPPSEPK	529000	737900	0	0	0	0	0
543	LASGXPAR	145000	0	0	0	0	0	0
544	IAEILSR	0	0	0	318000	0	0	0
545	AGVELLK	0	0	0	177000	0	0	0
546	ISAPQER	145000	246100	0	0	0	0	0
547	IINEPTAAALAYGLDKK	324000	472300	471000	0	509500	504200	0
548	LLEVIYR	0	0	0	0	628000	818700	0
549	VPAEYTLR	0	0	0	0	0	92900	0
550	ALCGDYLR	0	314000	0	0	0	0	0
551	GVNIIACPSCAR	0	176700	0	0	0	0	0
552	RGIITLK	5190000	15820000	0	0	0	0	0
553	TTGVVLDSGDGVTHAVPIYEGFAMPHSIMR	0	288000	0	0	0	0	0
554	LGFLTFCPTNLGTTVR	0	13003700	0	0	0	274140	0
555	RGILTLK	5190000	15820000	0	0	0	0	0
556	FKDIFQEIYER	0	628000	0	0	0	0	0
557	TCPWLRPDGKTQVTVEYR	0	354000	0	0	0	0	0
558	TSCLYVER	0	141000	0	0	489900	0	0
559	IALETVR	0	0	0	318000	0	0	0
560	DGIIGER	0	1300000	0	0	0	0	0
561	SERLPANLLQAQR	0	0	364000	0	0	0	0
562	YEADLLR	0	577000	0	0	0	0	0
563	KEFSPYGVITSAK	329000	1296700	190300	0	0	0	1
564	GEHTEAEGGVYDISNKR	319000	401950	228800	0	0	0	1
565	ICDFGLAR	302000	676500	890400	0	0	0	1
566	VGEGNVIR	0	744000	0	0	0	0	0
567	RFYPHTHNMDGFFIAK	0	253000	0	0	0	0	0
568	LTVTAPAK	101000	0	0	0	0	0	0
569	TLLDIDNTR	125000	0	0	0	0	0	0
570	QVLTESQR	0	289000	0	0	0	0	0
571	IWDLETK	0	0	0	805000	0	0	0
572	XLVASIPR	128274000	98614200	67144800	31886000	42195800	35499900	0
573	IADLIER	0	0	0	707000	1285000	962500	0
574	KDLYANTVLSGASTMFPGIADR	0	189000	0	0	0	0	0
575	NVLIFDLGGGTFDVSILTIEDGIFEVK	0	157000	0	0	179700	231000	0
576	DLYANTVLSGASTMFPGIADR	0	260860	0	0	37460	0	0
577	SLQGYPFNPCLTAEQYK	0	538000	309100	0	0	0	0
578	IALSIER	0	340000	424800	318200	236500	366900	0
579	SLQGYPFNPCLTEAQYK	0	538000	309100	0	0	0	0
580	LLVVYPWTQR	0	223000	0	0	0	0	0
581	LAGEFIR	0	630000	0	0	0	0	0
582	EQVVNELR	0	0	0	137000	0	0	0
583	EHAPSIIFMDEIDSIGSSR	0	463640	30530	0	0	0	0
584	KDLYGNIVMSGGTTMYPGIADR	0	457340	132070	0	0	0	0
585	LLPNKVDPLVSLMMVEK	0	369000	0	0	0	0	0
586	KVHVIFSYK	0	1370000	0	0	0	0	0
587	LVTAVNDIEKR	397000	466100	542400	323100	365700	474000	0
588	MTAQVLDGK	0	303000	0	0	0	0	0
589	KEVLGDVIR	0	244000	0	0	0	0	0
590	QIITNPR	0	383000	0	0	0	0	0
591	DIQIVDQR	0	568000	0	0	0	0	0
592	GIVDYVDGR	0	565000	0	0	0	0	0
593	SSLNGVCMLRPLLSFSR	0	73500	0	0	0	0	0
594	AGILFFR	0	278000	0	0	0	0	0
595	VPPGELEK	103000	0	0	0	0	0	0
596	EVEGGLK	0	0	0	0	192000	0	0
597	ILSLIAR	0	354000	0	0	0	0	0
598	VHFVSNIDGTHLAETLK	0	455000	1240200	0	0	0	0
599	VHFVSNIDGTHIAETLK	0	455000	1240200	0	0	0	0
600	LADELLR	0	0	0	707000	1285000	962500	0
601	LASLSIQNEKR	0	0	302000	0	0	0	0
602	LCDFGLAR	302000	676500	890400	0	0	0	1
603	MIVIPAVDMKNGK	64800	0	0	0	0	0	0
604	GYTFSTTAER	624000	18439300	0	0	690600	0	0
605	DIFSNAR	143000	0	0	0	0	0	0
606	LAPLDALR	0	0	0	159000	0	158300	0
607	DAGSIAGLNVLR	0	5030000	0	0	0	4065000	0
608	YEDALIR	0	577000	0	0	0	0	0
609	DAEAWFNEK	239000	0	0	0	0	0	0
610	YGEELLR	0	577000	0	0	0	0	0
611	IVANLSK	0	2290000	0	0	0	0	0
612	VNLNEEPTTIFK	0	83800	0	0	0	0	0
613	GELVALVAPSGAGK	0	267000	0	0	0	0	0
614	ATFIIGPPGTGK	0	860000	0	0	0	0	0
615	YYVTIIDAPGHR	282000	1086400	738400	364900	313200	0	0
616	ALILVGGYGTR	0	0	153000	0	0	170400	0
617	GGIEIIK	0	0	0	177000	0	0	0
618	VVSSAIVDKYIGESAR	0	0	299000	0	0	0	0
619	HQGVMVGMGQK	158640	3847100	62470	58440	127740	0	0
620	DEAGLEIIR	0	241000	0	0	0	0	0
621	MTAAPADFAR	0	0	0	0	0	103000	0
622	FGGIAELR	0	0	0	0	0	471000	0
623	DGIAEVR	0	1300000	0	0	0	0	0
624	DQVVQVR	276000	0	0	0	0	0	0
625	LANELLK	0	0	0	0	0	211000	0
626	IIAATIENAQPILQIDNAR	0	324000	0	0	0	0	0
627	GFGFVCFSSPEEATK	292000	740100	285000	0	0	0	1
628	APDMLFVVDAAK	0	0	270000	0	0	0	0
629	VTEVLGGK	0	0	0	0	683000	1349000	0
630	SRKPCCVGEGLK	0	0	270000	0	0	0	0
631	SAAESGWDFSSR	113000	427100	208500	0	138500	0	0
632	IGLSSIPR	197709100	99470000	67698700	126253400	51922100	32634200	0
633	AYQLLAPESRSAAIAYR	0	73500	0	0	0	0	0
634	NTINTMVDQLK	0	0	270000	0	0	0	0
635	GNMAATIVEINK	0	0	270000	0	0	0	0
636	IINEPTAAALAYGIDK	0	362000	373600	0	0	1046700	0
637	ASGFLLK	410000	999100	0	0	0	0	0
638	VATISLPR	0	0	0	0	0	3050000	0
639	KVDPTVAMTGEITLR	0	0	258000	0	0	0	0
640	ETCLYSLEHR	0	650000	0	0	0	0	0
641	DLAALGDK	235000	255000	0	0	0	0	0
642	AQIHDLVLVGGSTR	388000	1076000	373020	0	314200	688000	0
643	EELSKIAAIDNLNQYTR	0	406500	318000	0	0	0	0
644	VPLIIDK	0	0	0	595000	0	0	0
645	HVIEEMLLALR	173000	190400	148200	0	117600	0	0
646	YEAAGTLVTLSSAPTAIK	0	350000	0	0	0	0	0
647	LALMRPR	0	0	0	0	0	3050000	0
648	LALTIQDR	0	0	0	0	532000	0	0
649	AKEDIAIIK	0	725000	0	0	0	0	0
650	LFSNDIIRSNPLTFSR	0	73500	0	0	0	0	0
651	YGLNAVR	0	0	593000	0	255900	0	0
652	EVLAIDK	582000	0	0	0	0	0	0
653	LAVFAVR	0	780000	0	0	0	0	0
654	SQAGAVVILEGLK	0	527000	0	0	0	0	0
655	LINVNVK	0	0	0	0	0	335000	0
656	FEELNADLFR	332000	296200	0	0	0	0	0
657	IADIQVR	0	300000	0	0	0	0	0
658	IADTILR	0	0	0	318000	0	0	0
659	GVDVLIVR	0	0	0	1620000	0	1170000	0
660	GVADFAIVHYAGR	0	1480400	0	0	0	0	0
661	GTGGYWR	0	165000	0	0	121300	0	0
662	VQGAGVDILR	269000	866900	0	0	0	0	0
663	ATIGEIR	0	174000	0	0	0	0	0
664	VTSLLGSR	695000	0	0	0	0	0	0
665	NVVACESIGRVLAQR	0	0	0	0	145000	99200	0
666	TPAQIIIR	279000	268800	249300	0	0	0	1
667	TLLDLDNTR	125000	0	0	0	0	0	0
668	VDQELFR	0	628000	0	0	0	0	0
669	DLENGTIEVSR	151000	0	242500	0	0	0	0
670	NLSCHDALVLYLLVEKNK	0	228000	0	0	0	0	0
671	YNTPIDSLAIAGGR	64800	0	0	0	0	0	0
672	LKESLPR	128274000	98153000	66370200	31886000	42195800	32195900	0
673	FTVKVADFGLAR	0	0	0	0	118000	0	0
674	LSIAEAELEDLR	0	371000	0	0	0	0	0
675	LEFVAAR	0	630000	0	0	0	0	0
676	VDIELLATR	128000	0	0	0	0	0	0
677	AILAVADTR	0	0	0	0	532000	0	0
678	DMHGETPYEIMFGPDICGPGTK	0	105990	0	0	0	0	0
679	TGGPLESTDSIR	151000	0	242500	0	0	0	0
680	SVCTEAGMFALR	0	0	242000	0	0	0	0
681	SVCTEAGMFAIR	0	0	242000	0	0	0	0
682	LILEYVR	0	0	0	0	628000	818700	0
683	NSNVLIYR	0	0	242000	0	0	0	0
684	IKNQILDGR	0	215000	0	0	0	0	0
685	DLYANTVLSGGTTMYPGIADR	0	2301990	0	0	451680	36640	0
686	GYSFTTTAER	624000	19292900	558200	0	9500600	0	0
687	STAGDTHLGGEDFDNR	0	389680	261900	0	0	108700	0
688	MRETASTYLGK	334000	0	0	0	0	0	0
689	LWDLYLR	0	0	242000	0	0	0	0
690	TQGLAGLYR	0	0	242000	0	0	0	0
691	IDAFVAEVNR	0	0	0	0	0	615000	0
692	ISLALER	0	340000	424800	0	236500	366900	0
693	NFGLYNER	1490000	7539000	0	321200	0	0	0
694	LGEHNINVLEGDEQFINAAK	0	5518300	736800	0	1773200	1227400	0
695	IINEPTAAAIAYGIDK	0	362000	373600	0	0	1046700	0
696	FSLLCAR	3111300	5988500	0	0	0	0	0
697	NNRPSEGPLQTR	0	71100	0	0	0	0	0
698	VQDLALR	0	0	0	0	164000	0	0
699	IDALIER	0	0	0	707000	1285000	962500	0
700	QLIELVR	0	0	0	0	0	1170000	0
701	HMSNKGMEHLYR	0	0	0	0	124760	0	0
702	GSLSQELSK	1580000	0	0	0	0	0	0
703	ISAIIER	0	340000	424800	0	236500	366900	0
704	TPAQILLR	279000	268800	249300	0	0	0	1
705	SAFGIIK	410000	999100	0	0	0	0	0
706	EIAENQLR	0	0	229000	0	0	0	0
707	IVGTKPLYVALAQR	267000	2157000	1066000	0	0	0	1
708	ILPNKVDPLVSLMMVEK	0	369000	0	0	0	0	0
709	VQSTVQELFGR	490000	0	0	0	0	0	0
710	IIEVIKE	2560000	2230000	0	590400	0	0	0
711	VLIDYAR	0	0	175000	0	213000	0	0
712	FGILGSHEDLSKLSLDR	0	0	0	0	64500	0	0
713	MCFILPR	0	0	0	160000	215500	105600	0
714	LQILTPVR	254000	262300	371500	0	0	0	1
715	FQGEILR	0	0	0	0	0	471000	0
716	LTIMESK	313000	0	0	0	0	0	0
717	LVWIETPTNPVLK	0	2310000	0	0	0	0	0
718	DQLQTFSEEHPVLLTEAPLNPR	0	929400	0	0	0	0	0
719	NVCTEAGMFAIR	0	264000	0	0	0	0	0
720	RGNDEVMAR	0	202000	0	0	0	0	0
721	EEAIEFIK	0	532000	0	0	0	0	0
722	IINEPTAAALAYGLDK	0	362000	373600	0	0	1046700	0
723	DLSKPIGALNPSR	0	0	0	167000	0	118000	0
724	YLNAGVR	0	11700000	1393100	0	255900	0	0
725	VMFTEDLKLPASFDAR	0	91800	0	0	0	0	0
726	VSHVSTGGGASLELLEGK	175000	249100	155300	0	0	0	1
727	LGGREIAAMAGAIVAAR	0	311000	118700	0	0	0	0
728	EGLCQIVRR	0	0	0	0	0	158000	0
729	NVLIFDLGGGTFDVSILTIEDGIFDLK	0	157000	0	0	179700	231000	0
730	SGQVLEVSGSK	0	126000	0	0	0	0	0
731	LNFATYPEVLEEALR	0	0	221000	0	0	0	0
732	APDFVFFAPR	0	363000	0	0	0	0	0
733	HEVVHNRYVVEDLR	0	0	221000	0	0	0	0
734	IINEPTAAALSFGLDKK	0	0	471000	0	509500	504200	0
735	IGEADFR	0	551000	0	0	0	0	0
736	ALGVLASLVWDR	0	299000	0	0	0	0	0
737	ATYQLTR	0	0	0	0	157000	0	0
738	LALPADIR	0	0	0	159000	138500	158300	0
739	VLTSAFSR	0	964000	0	0	0	0	0
740	ADIILNR	0	300000	168900	0	0	0	0
741	SATPEEILR	0	241000	0	0	0	0	0
742	LDAVLQR	0	300000	0	0	0	0	0
743	GFLSALK	0	999000	0	0	0	0	0
744	AQIHDIVLVGGSTR	388000	1076000	373020	0	314200	688000	0
745	DQVAILR	0	0	0	0	164000	0	0
746	LASVLTPR	0	0	0	0	3950000	3051000	0
747	AGFAGDQIPK	0	7060000	0	0	0	0	0
748	VYQVSRTSGGAGGLGSLR	0	0	221000	0	0	0	0
749	IINEPTAAALSFGLDK	0	181000	373600	0	0	689300	0
750	LSSLKER	695000	0	0	0	0	0	0
751	DLKPSNLLLNTTCDLK	0	190000	0	0	0	0	0
752	MPVYFQRPENALKR	0	0	221000	0	0	0	0
753	NILSDKPR	0	0	0	0	292000	0	0
754	LTMLLYHMTDIR	0	0	0	0	255400	0	0
755	LSFAKAIPCLR	0	0	0	0	42500	0	0
756	KEIILADAR	0	244000	0	0	0	0	0
757	DTYLDTQVVGQTGVIR	0	0	221000	0	0	0	0
758	MLSDVLGADVFKQGIR	0	0	221000	0	0	0	0
759	LDAIVQR	0	300000	168900	0	0	0	0
760	DYAELLR	0	577000	0	0	0	0	0
761	EIELAIQR	0	0	0	184000	0	0	0
762	KELIATPTR	0	244000	0	0	0	0	0
763	LSPAEYLR	0	0	0	0	0	92900	0
764	ALVSSIPR	128274000	98153000	66370200	31886000	42195800	32195900	0
765	SLSLGSLR	695000	0	0	0	0	0	0
766	LPAKEPR	0	1310000	0	0	0	0	0
767	LINIALPR	0	304000	0	0	0	0	0
768	MSSIDISGR	96900	277700	0	0	0	0	0
769	VEIIANDQGNR	377000	830400	658700	279900	487000	287500	0
770	ELTKFAFQIAR	0	0	0	0	118000	0	0
771	DLYSNVVLSGGSTMFPGIGER	0	234000	0	0	0	0	0
772	IQASPATALR	0	867000	0	0	0	0	0
773	LKETIPR	0	0	0	0	0	3050000	0
774	DAEGLEIIR	0	241000	0	0	0	0	0
775	EMGGDIR	0	1950000	0	0	0	0	0
776	KDLYANTVLSGGTTMYPGIADR	0	646140	132070	0	55550	0	0
777	NAAVCCTEGILHLLDAR	0	183560	0	0	0	0	0
778	YDEIIAR	0	577000	0	0	0	0	0
779	IDAIVQR	0	300000	168900	0	0	0	0
780	NAGVDVR	0	0	208000	0	0	0	0
781	ITSGLLPR	0	0	0	0	0	3050000	0
782	VGNADVR	0	0	208000	0	0	0	0
783	MSISNYRLQTR	0	71100	0	0	0	0	0
784	AAAAGDVR	0	0	208000	0	0	0	0
785	DLLRNCHLALR	173000	190400	148200	0	117600	0	0
786	LMPLHNK	103000	0	0	0	0	0	0
787	WIMEKEIPR	0	0	0	0	0	330000	0
788	DKTLSLFVPDR	0	0	0	0	0	37600	0
789	LGFITFCPSNLGTTLR	0	12861700	0	0	0	274140	0
790	EHALLAFTLGVK	438000	1735600	1131800	0	465000	928900	0
791	LGLFYLDHDLITR	0	243000	0	0	0	0	0
792	EPRMVLIEGLK	0	527000	0	0	0	0	0
793	YHERLFPNLK	0	0	199000	0	0	0	0
794	LANELIK	0	0	0	0	0	211000	0
795	IIPCPSSPLLAR	173000	190400	148200	0	117600	0	0
796	FRPSWLPIPMRSIDR	0	0	0	0	64500	0	0
797	LNEQKPLQEMXSR	0	140000	0	0	0	0	0
798	IKFEMEQNLR	290000	0	0	0	0	0	0
799	STMQELNSR	178000	0	0	0	0	0	0
800	GQVGGDVNVEMDAAPGVDLSR	0	25900	0	0	0	0	0
801	LQELVLR	0	0	0	1620000	0	1170000	0
802	LSSPATLNSR	39094900	67909500	33361900	27819500	16790500	14084300	0
803	QLLQAGELR	0	867000	0	0	0	0	0
804	INDILSK	0	0	975000	749400	0	0	0
805	CYLCLMGALQLDLGGAPAGPAGTGK	0	0	199000	0	0	0	0
806	LADLVQR	0	300000	168900	0	0	0	0
807	LTPVDKK	101000	0	0	0	0	0	0
808	ALELSQILMK	0	1885300	210400	0	2103100	801000	0
809	NAFIEIR	0	0	0	0	0	471000	0
810	TAETFLR	0	0	0	477000	0	498800	0
811	IYIDCYEIIEK	0	535000	919300	0	238600	0	0
812	FLEVMAR	0	295700	402200	0	0	0	0
813	YQGVNLYVK	0	13700000	0	0	0	0	0
814	EHALQELR	0	682000	0	0	0	0	0
815	KDLYSNVVLSGGSTMYPGIADR	0	646140	132070	0	55550	0	0
816	IGIAVMR	0	672000	0	0	0	0	0
817	LSSIEKR	695000	0	0	0	0	0	0
818	MLLKEASDCLVTK	0	0	197000	0	0	0	0
819	CLSCIVCVEGIVTK	0	0	197000	0	0	0	0
820	GCYLGQEAIARTK	0	0	197000	0	0	0	0
821	TRLQDIR	66300	0	0	0	0	0	0
822	MGVGLTVDER	0	0	0	0	0	1070000	0
823	LALAISEGR	0	0	0	0	532000	0	0
824	YDALLER	0	577000	0	0	0	0	0
825	RCTSLTCLQSIK	0	0	197000	0	0	0	0
826	SPTRCVSEMLVTK	0	0	197000	0	0	0	0
827	SIFIVPTR	245000	592000	256900	150800	453900	548700	0
828	HTAELVDLGR	0	0	197000	0	0	0	0
829	TTGVVLDSGDGVTHTVPIYEGYALPHAILR	0	444000	0	0	0	0	0
830	FGAYIVDGLR	0	0	197000	0	0	0	0
831	EVIPVYR	0	275000	677000	0	0	0	0
832	IALTEVR	0	0	0	318000	0	0	0
833	ERIPPVLGTGR	0	273000	169800	0	0	0	0
834	LEKHELLEFR	0	0	181000	0	0	0	0
835	MLRLVQSNTGFR	0	861000	0	0	0	0	0
836	IITHPNFNGNTLDNDIMLIK	0	1802400	0	0	192000	939900	0
837	IEGLIER	0	0	0	0	0	963000	0
838	GVCTIFR	0	464000	0	0	0	0	0
839	NLVEKNR	0	0	307000	0	0	423000	0
840	LDALNLR	0	300000	0	0	0	0	0
841	MAVVSIR	0	2715600	0	0	0	0	0
842	QHFLLEGR	0	405000	0	0	0	0	0
843	IALVTEQR	0	0	0	0	532000	0	0
844	DLTDYLMK	0	10727700	0	475900	848300	0	0
845	LEKHELIEFR	0	0	181000	0	0	0	0
846	NGGQFQKFGFFIR	0	0	0	0	186000	68500	0
847	SCDIFTNSR	154000	108700	118000	0	0	0	1
848	AGEPWWDSPWGR	0	119000	0	0	0	0	0
849	SVEMHHEQLAEGLPGDNVGFNVK	0	929000	0	0	0	0	0
850	IINEPTAAAIAYGLDKR	383000	361800	450300	0	361400	288700	0
851	CPEALFQPSFLGMESCGIHETTYNSIMK	0	28800	0	0	0	0	0
852	KLDLEAWFPGSGAFR	0	518300	0	0	0	0	0
853	AVPSWFVR	152000	189900	164200	0	0	0	1
854	LESAGVIDSR	10540000	14977000	6201000	5759000	3009000	3107000	0
855	AIDLQVR	0	0	169000	0	0	0	0
856	FGHVFMSETGTSVGEISGQSK	0	151710	58450	0	0	78610	0
857	AYENRVIELNAR	64800	0	0	0	0	0	0
858	ARGTLDLR	66300	0	0	0	0	0	0
859	FFVDSGKAIALR	173000	190400	148200	0	117600	0	0
860	LCYVALDFEQEMQTAASSSSLEK	0	54400	0	0	0	0	0
861	IPIFSAAGLPHNEIAAQICR	0	69500	0	0	0	0	0
862	GEHTEAEGGVYDISNK	120000	365000	218600	0	0	0	1
863	LDAAGIDK	235000	0	0	0	0	0	0
864	NLLVEVQLLESK	0	354000	0	0	0	0	0
865	LEQVLIR	0	0	0	0	0	1170000	0
866	LDALQDK	235000	0	0	0	0	0	0
867	VLDELTLAR	128000	0	0	0	0	0	0
868	RLGITLK	5190000	15820000	0	0	0	0	0
869	VTHAVVTVPAYFNDAQR	0	259000	1779980	0	0	0	0
870	VSSTLSGLEGELK	177000	1116000	32624200	0	356300	254600	0
871	TLCVLTGASRGFGR	0	861000	0	0	0	0	0
872	TDLTSAVEEAVR	0	0	0	0	0	0	0
873	LVQEGQLR	0	0	399000	0	292200	0	0
874	QVLERCR	0	289000	0	0	0	0	0
875	KALPDPSSMNGR	0	74700	0	0	0	0	0
876	ALDLLNR	0	0	169000	0	0	0	0
877	MSVVVTR	0	2040000	0	0	0	0	0
878	ALDIINR	0	0	169000	0	0	0	0
879	QEAADALLR	0	0	0	137000	0	0	0
880	NTKESLEK	1580000	0	0	0	0	0	0
881	VSPLMGSLKR	754000	0	0	0	0	0	0
882	IILGMPIYGR	0	3841000	571600	0	945700	318900	0
883	ENKELHR	0	0	0	0	3630000	0	0
884	AEVLINR	0	0	169000	0	0	0	0
885	ILECIDGK	0	559900	0	0	0	0	0
886	VEAALDGK	235000	0	0	0	0	0	0
887	VALDGLQASQVR	0	0	0	0	162000	0	0
888	QAALLEAVKLASN	0	0	0	0	119000	0	0
889	AGLQFPVGR	111000	420400	139400	0	0	0	1
890	VGASASDGSVFVLDLR	0	142000	0	0	0	0	0
891	VLQDLVMDILR	0	731000	0	0	0	0	0
892	EITALAPSTMK	740600	31719000	1651100	0	285700	0	0
893	CCWSPVADANVPR	0	129000	0	0	0	0	0
894	LTPTQIK	101000	0	0	0	0	0	0
895	VAELVQR	0	0	169000	0	0	0	0
896	AVVEAVGADR	0	568000	0	0	0	0	0
897	IASEILR	0	0	0	318000	0	0	0
898	KEEIQLIR	0	244000	227900	0	0	0	0
899	ALDLGVAR	0	0	169000	0	0	0	0
900	FTSAAPINVKLPR	0	0	167000	0	0	0	0
901	DSYVGDEAQSKR	0	784000	98160	0	85310	0	0
902	KEEIQIIR	0	244000	227900	0	0	0	0
903	YLGLNGLK	186000	200800	0	314600	0	0	0
904	AAVPSGASTGVHEALELR	0	244000	220500	0	0	0	0
905	GYNPVFR	0	464000	0	0	0	0	0
906	LGGELLK	0	0	0	177000	0	0	0
907	MALGTGDRR	0	0	151000	0	0	0	0
908	IEIGAFR	0	630000	0	0	0	0	0
909	LLDLLYR	0	0	0	0	628000	818700	0
910	GLLFIGR	0	780000	0	0	0	0	0
911	LNVALSK	0	2290000	0	0	0	0	0
912	DQGGVVLR	0	744000	0	0	0	0	0
913	TEELNKEVASNSELVQSSR	0	82100	0	0	36420	0	0
914	GLLIDTSR	0	0	191000	99230	150700	171000	0
915	TLDNDIAIMR	0	0	148000	0	0	0	0
916	AIASNIDANFLK	0	235000	319600	0	0	0	0
917	EIISEVQR	750000	0	0	0	0	0	0
918	SVFLGNIK	0	201000	664800	0	0	0	0
919	DLYGNIVLSGGSTMXPGIADR	0	234000	0	0	98520	0	0
920	VLITTDVWAR	0	142000	0	0	0	0	0
921	QISNLQQSISDAEQR	66900	0	0	0	0	0	0
922	LDIIANDQGNR	377000	830400	658700	279900	487000	287500	0
923	VQLRCER	0	289000	0	0	0	0	0
924	GILIDTSR	0	0	191000	99230	150700	171000	0
925	AVLMDLEPGTMESIR	0	0	137900	0	0	0	0
926	YGLILGNK	0	201000	0	314600	0	0	0
927	FAAEDEKR	96900	277700	0	0	0	0	0
928	QLLVGAAIGTR	449000	0	0	0	0	0	0
929	GNYILSAGVDK	0	193000	112800	0	0	0	0
930	CLPPVPCNPHSRYR	0	0	133000	0	0	0	0
931	ELDYLVDR	0	95300	0	0	0	0	0
932	EYPFLVKGGEDLR	0	0	0	0	128000	0	0
933	VASLLPSR	0	0	0	23600000	0	0	0
934	LNDILSK	0	0	975000	749400	0	0	0
935	AMGVKEIYIDDLR	0	0	0	0	128000	0	0
936	AGIQFPVGR	111000	420400	139400	0	0	0	1
937	IFSYADTQR	0	829000	0	0	0	0	0
938	EIVASGLDSR	8130000	14977000	6201000	4591000	3009000	0	0
939	QSLLTVIR	0	1210000	0	0	0	0	0
940	IADLGLGR	0	300000	0	0	0	0	0
941	IEKISPR	0	0	127000	0	0	0	0
942	LPANLIQAQR	191000	569600	590350	0	0	177200	0
943	DRVANLGAR	0	0	0	184000	0	0	0
944	LKESIPR	128274000	98153000	66370200	31886000	42195800	32195900	0
945	LEKTVPR	0	0	127000	0	0	0	0
946	AVGVAYFK	1130000	9533000	0	0	0	0	0
947	QAMKDAGLTNSDIDEVILVGGSTR	0	0	127000	0	0	0	0
948	DDQKDGGAGIFAETVR	0	0	125000	0	0	0	0
949	IILLELSR	0	0	125000	0	0	0	0
950	TTGIVVDSGDGVTHTVPIYEGYALPHAILR	0	444000	0	0	0	0	0
951	VHVTQEDFEMAVAK	0	255000	0	0	0	0	0
952	FEELNMDLFR	0	454000	0	0	0	0	0
953	SIEIPRPVDGVEVPGCGK	0	189000	0	0	0	0	0
954	DSGAIAGLNVLR	0	5030000	0	0	0	4065000	0
955	LILLTDLR	0	0	125000	0	0	0	0
956	DLYSNVVLSGGSTMFPGIADR	0	234000	0	0	0	0	0
957	ILSDPDPARLAR	0	0	0	0	118000	0	0
958	DDTLLLR	0	0	0	0	0	40100	0
959	HETCIYDYVEVR	0	37700	0	0	0	0	0
960	NQQAAHSGPIHVAR	0	370000	0	0	0	0	0
961	LLNIALPR	0	304000	0	0	0	0	0
962	HTEPVYSVAFSPDGK	0	185000	136800	0	0	0	0
963	AALDILVR	0	0	0	1620000	0	1170000	0
964	IINEPTAAAIAYGIDKK	324000	472300	471000	0	509500	504200	0
965	AVATELR	83900	174300	79300	0	0	0	1
966	AQSMLFR	0	464000	0	0	0	0	0
967	ILEVLEK	2560000	2230000	2031000	590400	0	1796000	0
968	LDGSQLTFTDGALR	0	162000	0	0	0	0	0
969	AVFPSLVGRPR	0	5866000	1292000	0	578500	0	0
970	TTGIVLDSGDGVSHTVPIYEGFSLPHAILR	0	444000	0	0	0	0	0
971	VALDMTTLTIMR	0	0	114000	0	0	0	0
972	PTIAQLIR	0	269000	0	0	0	0	0
973	LCRMLDER	0	0	0	371000	953300	1074000	0
974	VQEALGGLR	0	0	0	0	292000	0	0
975	GILLDTSR	0	0	191000	99230	150700	171000	0
976	ATQGFFSIERTCPQCQGR	0	108000	0	0	0	0	0
977	SCLVANTELANK	318000	645200	0	0	0	0	0
978	LLWRYTTEGDLR	0	0	0	0	128000	0	0
979	GTQITYQGR	0	128000	0	0	0	0	0
980	YHVYYHLVQVAK	0	5470000	0	0	0	0	0
981	VAAETLR	83900	174300	79300	0	0	0	1
982	GESLIDNQR	0	102000	0	0	0	0	0
983	LDAIIER	0	0	0	707000	1285000	962500	0
984	FVIEKTPR	0	0	0	200000	0	0	0
985	NLITEQSR	0	289000	0	0	0	0	0
986	GAIEDFR	0	551000	0	0	0	0	0
987	EIAKEYVTEGDLR	0	0	0	0	128000	0	0
988	LGATPQATLR	0	867000	0	0	0	0	0
989	DESILLR	0	0	0	0	0	40100	0
990	IENEEILR	0	241000	0	0	0	0	0
991	IFINNEFVDSVSGK	0	0	109000	0	0	0	0
992	LACLLSR	0	672000	0	0	0	0	0
993	TITIGGSAK	3810000	766800	0	0	0	0	0
994	QVIALQDR	268000	541100	399000	0	292200	0	0
995	IEVILEK	704000	0	0	0	0	2406500	0
996	LSQGAVVK	0	0	0	0	163000	0	0
997	INVQDKR	0	0	307000	0	0	423000	0
998	KAEDTTGYAMAK	0	242000	0	0	0	0	0
999	YPIEHGIITNWDDMEK	206000	2281500	0	0	0	0	0
1000	LMCGLQR	0	924000	0	0	0	0	0
1001	LIEVLEK	2560000	2230000	2031000	590400	0	1796000	0
1002	DIDEVVLVGGSTR	0	591800	761900	0	169200	0	0
1003	GCDLVDR	0	1950000	0	0	0	0	0
1004	DTVFEAIKSEDIR	0	0	0	0	128000	0	0
1005	LGEHNIDVLEGNEQFINAAK	96700	5949150	736800	113200	1931380	1227400	0
1006	LCYVALDFEQEMSTAASSSSLEK	0	54400	0	0	0	0	0
1007	YYGVLDAVR	529000	737900	0	0	0	0	0
1008	YTAQTLR	0	0	0	0	157000	0	0
1009	ISAAELR	0	174000	0	0	0	0	0
1010	VPDSTYEMVGGLDK	0	209000	0	0	0	0	0
1011	IAIDVGSVR	0	0	0	0	532000	0	0
1012	RFDDSVVQSDMK	0	0	82400	0	0	51500	0
1013	LVDAVPHVCGLNPRSFR	0	73500	0	0	0	0	0
1014	KDAEINQR	0	0	0	389000	0	0	0
1015	ELKSIPR	128274000	98153000	66370200	31886000	42195800	32195900	0
1016	YLNAVGR	0	0	0	0	256000	0	0
1017	VELLADDQCR	0	0	108000	0	0	0	0
1018	LPANLLQAQR	191000	569600	590350	0	0	177200	0
1019	IEFLAGR	0	630000	0	0	0	0	0
1020	LLGNVIVVVLAR	0	108000	0	0	0	0	0
1021	IGQELLK	0	0	0	0	0	211000	0
1022	RCMASAAQSTPITGK	0	336000	0	0	0	0	0
1023	MSAQILDGK	0	303000	0	0	0	0	0
1024	EDVYGIVAR	0	0	105000	0	0	0	0
1025	LVSVSLPR	0	29200000	9262000	0	30090000	0	0
1026	CPEALFQPSFLGMETCGIHETAYNSIMK	0	28800	0	0	0	0	0
1027	IDGELGR	218570	501300	842100	0	0	218600	0
1028	LQVDISK	0	0	0	0	0	740000	0
1029	ELQLLVR	0	0	0	1620000	0	1170000	0
1030	EIRNVLAVGGPSR	0	0	0	167000	0	0	0
1031	EVGEAVR	1124470	501300	1414500	379900	425500	218600	0
1032	AGEEVEIIR	0	241000	0	0	0	0	0
1033	YVYQNSWGITTR	0	0	102000	0	0	0	0
1034	NAVITVPAYFNDSQR	51200	0	0	0	0	0	0
1035	TIDLEEVLEVTKLC	0	0	94500	0	0	0	0
1036	EAWVLETAGK	0	228000	0	0	0	0	0
1037	AGFAGDDAPR	1015300	17674700	227000	845700	356800	803100	0
1038	DLHDLYTR	0	0	0	0	177000	0	0
1039	IWHHTFYNELR	3190000	8902000	3049000	0	1694000	2376000	0
1040	LAALVAAK	81500	0	0	0	110500	0	0
1041	APVLEPVLTGESR	0	0	90100	0	0	0	0
1042	ENCFQKSSFPK	0	209000	0	0	0	0	0
1043	IDLLHLEFAK	0	0	0	0	0	761000	0
1044	AEAWVLLPPESR	0	0	90100	0	0	0	0
1045	KYPLYLSTK	0	437000	0	0	0	0	0
1046	TRLQDLR	66300	0	0	0	0	0	0
1047	IFALLRSER	0	131000	0	0	0	0	0
1048	LNAELLK	0	0	0	0	0	211000	0
1049	TEAELVADIR	0	0	85400	0	0	0	0
1050	LLLPWLESR	0	292000	0	0	0	0	0
1051	ADATPWPGIGR	0	0	0	0	175000	0	0
1052	FSIAWSR	3111300	5988500	0	0	659600	0	0
1053	MTQIMFETFNTPAMYVAIQAVLSLYASGR	0	0	0	0	450900	0	0
1054	TAEELGELVR	0	0	85400	0	0	0	0
1055	KMLEHLR	439000	986600	830300	104600	0	0	0
1056	AEEILLQR	0	0	0	184000	0	0	0
1057	SQRIMNHFDSVR	0	142000	0	0	0	0	0
1058	GLFLGLR	0	780000	0	0	0	0	0
1059	LIDDMVAYAMK	0	594600	0	0	0	0	0
1060	SAGFLLK	410000	999100	0	0	0	0	0
1061	NIDVMKEAEEAAVEVK	0	131000	0	0	0	0	0
1062	SEGGFVWACK	0	246000	0	0	0	108000	0
1063	LINIAIPR	0	304000	0	0	0	0	0
1064	NVSIPNVLR	0	592000	0	0	0	0	0
1065	GEFEGFVAMVNK	0	331000	0	0	525600	465000	0
1066	MSAQIIDGK	0	303000	0	0	0	0	0
1067	DQPISFR	0	1300000	643200	0	1129000	0	0
1068	GLAETIR	83900	174300	79300	0	0	0	1
1069	QLGFRSANAAEEHLK	0	0	81000	0	0	0	0
1070	MIGRTFK	0	359000	0	0	0	0	0
1071	AVAETIR	83900	174300	79300	0	0	0	1
1072	MSILDFPR	0	183000	0	0	0	0	0
1073	FSLAWSR	3111300	5988500	0	0	659600	0	0
1074	TLESAVVK	0	361000	0	0	0	0	0
1075	EMVQNLMTIR	0	91200	0	0	0	0	0
1076	ITVLALR	0	354000	0	0	0	0	0
1077	VNENVLR	0	744000	0	0	0	0	0
1078	GEVHEVADGYGR	0	0	0	0	0	111000	0
1079	NIRAPCIR	0	0	399000	0	0	244700	0
1080	IPEGTQTATVFR	0	123000	93390	0	0	88900	0
1081	IINEPTAAALAYGLDKR	383000	361800	450300	0	361400	288700	0
1082	TGTITTFK	0	359000	217400	237400	0	0	0
1083	MAAQIIDGK	0	303000	0	0	0	0	0
1084	LKGLTLTFMGDGR	0	0	0	67000	0	0	0
1085	NFAFLEFR	0	823000	0	0	0	0	0
1086	ELIVLEK	0	0	0	590000	0	1796000	0
1087	TVMSLERDVGCK	49400	0	0	0	0	0	0
1088	GIDLLTSR	0	0	0	99200	0	0	0
1089	GLAETLR	83900	174300	79300	0	0	0	1
1090	FFVELMR	0	0	0	0	207000	0	0
1091	GVEEVAR	1124470	501300	1414500	379900	425500	218600	0
1092	CEVDGLR	0	101000	82770	0	103900	0	0
1093	AGIETIR	83900	174300	79300	0	0	0	1
1094	SWLSISDER	0	0	0	0	953000	1074000	0
1095	IWHHTYFNELR	3190000	8902000	3049000	0	1694000	2376000	0
1096	KEEDQLSIDR	0	568000	0	0	0	0	0
1097	TTGIVLDSGDGVSHTVPIYEGYALPHAIIR	0	444000	0	0	0	0	0
1098	SGDALLLDSR	8130000	11650000	6201000	4591000	3009000	0	0
1099	LPVVAATIYR	0	347000	0	0	0	0	0
1100	LEDETLAIAR	0	0	0	0	0	158000	0
1101	NLVLGSNR	0	0	307000	0	0	423000	0
1102	LVLVNAVYFK	2246300	4713000	27374000	4300000	55515000	3736700	0
1103	LQEVLIR	0	0	0	1620000	0	1170000	0
1104	LQEIVLR	0	0	0	1620000	0	1170000	0
1105	NVLIFDLGGGTFDVSLLTIEEGVFEVK	0	157000	0	0	179700	128600	0
1106	SLFQLQAER	0	168000	197800	0	0	0	0
1107	SLFQIQAER	0	168000	197800	0	0	0	0
1108	GRALTDLR	66300	0	0	0	0	0	0
1109	IVTALER	0	0	0	0	0	367000	0
1110	LYLINSPVVR	0	163000	177400	0	0	0	0
1111	LTGTVIPR	0	0	0	0	0	3050000	0
1112	IPSIIFK	0	0	0	0	0	649000	0
1113	GEIRVGPR	0	0	78300	0	0	0	0
1114	KDLYANTVLSGGTTMFPGIADR	0	189000	0	0	0	0	0
1115	TVEAEAAHGTVTR	0	124000	0	0	0	0	0
1116	FGSVAGVR	0	0	801000	0	255900	0	0
1117	TVDNYIK	0	177000	0	0	0	0	0
1118	NEFGQIYLTQR	0	71100	0	0	0	0	0
1119	LQQVPTR	0	383000	0	0	0	0	0
1120	AAASCYIELIVK	0	394000	0	0	0	0	0
1121	LTAPATVK	101000	0	0	0	0	0	0
1122	MARPRPR	0	0	78300	0	0	0	0
1123	FDARTLGDNR	0	0	165000	0	0	273800	0
1124	IISMQMGGDLGQVYR	1792610	3008730	7145140	0	83000	603810	0
1125	LLSILAR	0	354000	0	0	0	0	0
1126	SDFEGIFR	0	283000	0	0	0	0	0
1127	QIKDASPIR	0	867000	0	0	0	0	0
1128	MPRARPR	0	0	78300	0	0	0	0
1129	IDQVGVPR	0	0	78300	0	0	0	0
1130	LNQWNNVVR	218000	0	0	0	0	0	0
1131	TVIDLVR	0	0	0	161000	0	0	0
1132	LLETMVR	0	1670000	0	0	0	0	0
1133	RVCPRPR	0	0	78300	0	0	0	0
1134	SYELPDGQVITIGNER	242000	6151390	341400	0	1063000	223800	0
1135	IINEPTAAAIAYGLDRK	383000	268400	450300	0	361400	288700	0
1136	GVVDSEDIPLNLSR	0	346000	0	0	0	0	0
1137	FSLICQR	3111300	5988500	0	0	0	0	0
1138	ADAAIAADLR	0	0	0	137000	0	0	0
1139	LPLQDVYK	0	3504000	3109000	797400	0	0	0
1140	IDIIANDQGNR	377000	830400	658700	279900	487000	287500	0
1141	VMKEIQR	0	15400000	0	0	0	0	0
1142	ALAAYTQSATGEDIVGLVR	0	0	0	0	0	84100	0
1143	ILLDIYR	0	0	0	0	628000	818700	0
1144	ADLLVSLSAMTFPHELAR	0	0	77600	0	0	0	0
1145	LLVEYLR	0	0	0	0	628000	818700	0
1146	AIGMVSARLDDIANVIPAR	0	215000	0	0	0	0	0
1147	IADIIER	0	0	0	707000	1285000	962500	0
1148	VAFTGSTEVGR	0	220000	0	158000	0	0	0
1149	DLKPSNLLINTTCDLK	0	190000	0	0	0	0	0
1150	NLLHLVAPGRDPEEAEAR	0	0	77600	0	0	0	0
1151	LVDIYAR	0	0	0	0	213000	0	0
1152	AVALGTGPR	0	383000	0	0	0	0	0
1153	LLVVYPWTZR	0	223000	0	0	0	0	0
1154	SGQPSVIR	0	744000	0	0	0	0	0
1155	NVLIFDLGGGTFDVSLLTIEDGIFEVK	0	157000	0	0	179700	231000	0
1156	ITIYKMR	352000	0	0	0	0	551000	0
1157	SILFYEAQR	0	0	0	0	0	138000	0
1158	QHFILEGR	0	405000	0	0	0	0	0
1159	AVFPSIVGRPR	0	5866000	1292000	0	578500	0	0
1160	GEIVGLIAPSGAGK	0	267000	0	0	0	0	0
1161	GMKLELR	0	0	0	0	0	471000	0
1162	ILDMCAAPGGK	0	662000	0	0	0	0	0
1163	LVQDLSK	0	0	0	0	0	740000	0
1164	ECGKIFR	0	464000	0	0	0	0	0
1165	KPGYYLSEEAYIERLR	0	0	77600	0	0	0	0
1166	EPEEIEKFVGSS	0	0	75500	0	0	0	0
1167	SCVGKPLAIAQMMIVFAR	0	0	69100	0	0	0	0
1168	SLSTVAVR	695000	0	0	0	0	0	0
1169	VVEFQNDLNDELSR	0	0	69000	0	0	0	0
1170	VADEVAR	906000	0	572400	379900	425500	0	0
1171	VDAFALQR	0	15400000	0	0	0	0	0
1172	VCSITLLK	0	777000	0	0	0	0	0
1173	MVNHFVQEFK	0	2820000	0	0	0	0	0
1174	NAFLMLLHADQER	0	485020	0	0	0	0	0
1175	SVEMHHEALQEAVPGDNVGFNVK	0	1338310	198800	0	101900	0	0
1176	EQFVEYR	0	0	0	0	490000	0	0
1177	LDALLER	0	0	0	707000	0	0	0
1178	VAIAVFR	0	780000	0	0	0	0	0
1179	NVELALR	0	0	0	0	164000	0	0
1180	EMTHRLAFGDELSR	0	0	69000	0	0	0	0
1181	RSLGYAYVNFQQPADAER	0	110000	0	0	0	0	0
1182	DAPFDESADLIELSR	0	0	69000	0	0	0	0
1183	VLDLFSR	0	0	0	0	213000	0	0
1184	YDELLAR	0	577000	0	0	0	0	0
1185	IEFPPPNEEAR	0	98800	0	0	0	0	0
1186	NEKIIQIIEGK	0	527000	0	0	0	0	0
1187	VSGSELVQK	0	1440000	0	0	0	0	0
1188	MLPRSCK	0	0	63900	0	0	0	0
1189	VEAELKALK	0	725000	0	0	0	0	0
1190	VEILANDQGNR	377000	830400	658700	279900	487000	287500	0
1191	EGDHQKEAFSAGMQR	0	0	0	0	46500	0	0
1192	LAEIAEIKMK	0	393000	210400	0	1520000	0	0
1193	MAQPIGR	0	0	0	0	119000	0	0
1194	IGMAVIR	0	672000	0	0	0	0	0
1195	ELLSEINR	750000	0	0	0	0	0	0
1196	MLPTASSK	0	0	63900	0	0	0	0
1197	LINLALPR	0	304000	0	0	0	0	0
1198	LIALNIVK	0	840000	0	0	0	0	0
1199	EEYNESGPSIVHR	576000	2718600	703900	0	568700	0	0
1200	FLALVCILR	0	131000	0	0	0	0	0
1201	KGDGSSVPLSFAR	0	812000	0	0	0	0	0
1202	GDIIALIGPSGAGK	0	267000	0	0	0	0	0
1203	NSVTPLPGDR	529000	171300	0	0	0	0	0
1204	DLQHPNEFIR	0	306000	0	0	0	0	0
1205	EAARAGIQR	0	0	0	184000	0	0	0
1206	SLPLLFK	0	0	0	0	0	649000	0
1207	DLYSNVVLSGGSTMYPGIADR	0	2128010	0	0	291820	0	0
1208	VDVGDFR	0	551000	0	0	0	0	0
1209	LTLGTAPK	101000	0	0	0	0	0	0
1210	VGQVLLTSDDMSR	0	0	52800	0	0	0	0
1211	TDITIPQSQR	0	501000	0	0	0	0	0
1212	SQFNVFPR	0	183000	0	0	0	0	0
1213	EIVRDIVLEAK	0	527000	0	0	0	0	0
1214	SLNSSSVPASMHK	0	0	52100	0	0	0	0
1215	IISMQMGGDLGQVFR	0	137000	238000	0	0	0	0
1216	IEELQLIVAEK	0	527000	0	0	0	0	0
1217	KTVVDICDTIANR	64800	0	0	0	0	0	0
1218	SLGYAYVNFQQPADAER	71300	562420	42590	0	0	0	1
1219	SDELLIR	0	0	0	0	0	40100	0
1220	YLNGLGR	0	0	0	0	256000	0	0
1221	SESAEQQISPPNTNAK	0	0	22400	0	0	0	0

## Sheet: Band-β
ID	peptide sequence	queen (colony F)	queen (colony G)	queen (colony H)	worker (colony F)	worker (colony G)	worker (colony H)	queen specificity
1	LAASELR	0	0	188000	0	0	128600	0
2	TIYQFLR	183000	0	0	0	0	0	0
3	LAGINLLR	0	0	433000	440300	592200	1067000	0
4	LVSVSLPR	75554000	10120000	24770000	0	0	0	1
5	ADFDALNER	287000	240800	0	0	0	1023000	0
6	SDIEAVKSPK	0	0	20600000	0	0	0	0
7	FPGQLNADLR	0	3255500	0	0	372200	518700	0
8	LLEAGVR	1210000	529200	178500	428300	912800	1092400	0
9	IREEYPDR	0	721000	0	0	0	0	0
10	VLGANFR	367000	0	0	0	0	0	0
11	SEIDLLDIR	0	0	20600000	0	0	0	0
12	YMACCLMYR	0	1274500	0	0	0	0	0
13	SDLEILEVR	20900000	20010000	20640000	0	0	0	1
14	NTKESLEK	0	13300000	19980000	0	0	0	0
15	SLSLLLR	209000	385700	0	0	256100	270600	0
16	LAVNMVPFPR	156000	2366700	0	0	1013300	1045000	0
17	FTLELAK	1330000	0	0	0	0	0	0
18	QSLEASLAETEGR	358100	85830	342800	0	170600	0	0
19	SELDLLDIR	0	0	20600000	0	0	0	0
20	AVLDICESELR	0	587000	0	0	0	0	0
21	LASLLLR	0	0	0	0	0	0	0
22	GSGTEKIEK	0	0	20000000	0	0	0	0
23	SDLWGQVLR	20900000	20010000	20640000	0	0	0	1
24	TLGALIALYEHK	324000	0	12803800	0	0	0	0
25	INVDYNR	7200000	10270000	9923000	0	0	0	1
26	INFTENR	7200000	10270000	9923000	0	0	0	1
27	IPGTGKR	0	169000	0	0	0	0	0
28	SLLSLIR	209000	385700	0	0	256100	270600	0
29	SVNWVTR	4780000	4174000	4044000	0	0	0	1
30	RFDDSVVQSDMK	51300	0	0	0	0	0	0
31	SVNRETR	4780000	4174000	4044000	0	0	0	1
32	EMVQNLMTIR	1858900	1317600	1307100	0	0	0	1
33	QEIAEINR	266000	168400	0	0	0	0	0
34	IQQVLAR	0	0	0	0	0	2400000	0
35	SVNKSNGR	4780000	0	4044000	0	0	0	0
36	VTNLTFIDGEK	1273600	0	0	0	482400	0	0
37	DDIVEQIAQQAK	578000	0	0	0	0	0	0
38	MVEELLER	249000	0	0	0	0	0	0
39	LLVQLSK	0	0	0	0	0	420000	0
40	ATQWLSR	0	0	4040000	0	0	0	0
41	AVLLDLEPGTMDSVR	0	235000	0	0	0	67350	0
42	VHFVSNIDGTHLAETLK	1280000	0	3763400	0	0	0	0
43	DIYQFVR	81300	0	0	0	0	0	0
44	XLVASIPR	100842300	78246300	69183300	56555700	58462000	55785700	0
45	VEKDAATER	249000	0	0	0	0	0	0
46	AVEIAEKGR	0	661000	0	0	0	0	0
47	AVLHVALR	0	340000	2760500	223400	235500	726200	0
48	KDQLMTNEIR	0	587000	0	0	0	0	0
49	VHFVSNIDGTHIAETLK	1280000	0	3763400	0	0	0	0
50	LSIDELR	2310000	0	3744000	0	0	0	0
51	VITDEIR	2310000	0	3744000	0	0	0	0
52	ALTVPELTQQMFDAK	0	671600	0	0	0	0	0
53	GHIIVCGDLDGRIR	127000	0	0	0	0	0	0
54	IAGIEAR	109000	0	0	0	0	0	0
55	TFYQQLR	0	589000	0	0	0	0	0
56	LSIDEIR	2310000	0	3744000	0	0	0	0
57	LSLENEDWEK	531470	0	0	0	0	0	0
58	SILDELR	2310000	0	3744000	0	0	0	0
59	AYILNIVK	0	517000	0	0	0	0	0
60	VEGNGVFDDR	342000	0	0	0	0	0	0
61	FQGSVQAGRGGSQAQR	0	0	0	0	0	131000	0
62	IGEETFR	207000	0	0	0	0	0	0
63	DLQHPNEFIR	0	411200	0	0	0	0	0
64	IILGMPIYGR	1230000	3844500	4769000	1698000	276300	1782000	0
65	DSEDRSDSR	0	0	0	0	0	196000	0
66	ITISGVTIGR	0	0	0	127000	0	0	0
67	NMMAACDPR	0	443200	0	0	0	0	0
68	YPDTDFR	0	547000	0	0	129500	0	0
69	VNIIVNK	259000	0	0	0	0	0	0
70	TAEAYENISK	0	0	0	0	69200	0	0
71	LSLDELR	2310000	0	3744000	0	0	0	0
72	LIVQLSK	0	0	0	0	0	420000	0
73	IESVEIR	2310000	0	3744000	0	0	0	0
74	EGEEFFR	0	0	0	0	0	166000	0
75	LDLSELR	2310000	0	3744000	0	0	0	0
76	LALAREVLK	0	730000	0	403000	0	0	0
77	LSLDEIR	2310000	0	3744000	0	0	0	0
78	WATTCSVR	203000	0	0	0	0	0	0
79	SVDVALR	0	0	0	0	32800	0	0
80	LAIKNENK	0	0	0	592000	3782000	0	0
81	KFLWEELELVR	0	181000	0	0	0	0	0
82	LTVDLER	2310000	0	3744000	0	0	0	0
83	VTLDEIR	2310000	0	3744000	0	0	0	0
84	IAVEEVEKAVR	0	0	2790000	0	0	0	0
85	WELLQQVDTSTR	1410000	2242300	1555000	0	0	0	1
86	FASFIDK	2140000	0	0	0	0	0	0
87	NILNNLEK	0	0	0	0	0	475000	0
88	VIFLENYR	0	0	0	0	0	332000	0
89	GIPDGFR	0	563000	365900	0	0	215400	0
90	NAFLMLLHADQER	0	640210	0	0	0	0	0
91	WNPFDLTK	777000	2137000	1272000	0	0	0	1
92	LLEQKMIR	0	0	0	0	1410000	0	0
93	LSSLKER	555000	474100	505900	312100	0	505600	0
94	EMREAEAK	243000	0	0	0	0	0	0
95	YVVLSALR	0	0	0	1180000	0	0	0
96	PSATYFVR	81300	0	0	0	0	0	0
97	LAMQNLNDR	727000	544300	277600	0	0	0	1
98	IIGITDSR	133000	330300	0	124800	202100	554200	0
99	VTMQNLNDR	727000	544300	277600	0	0	0	1
100	VSSTPLR	0	0	0	0	32800	0	0
101	MLVELSK	0	1840000	0	0	0	0	0
102	LEMSLGGIR	0	0	0	383000	0	463700	0
103	LDLQLAAR	0	281000	0	0	0	0	0
104	SLVNLGGSK	620000	550500	376000	0	0	0	1
105	EMQKSEAQINTAQR	0	0	0	0	0	131000	0
106	VSDLGLR	0	0	0	0	32800	0	0
107	TLLDIDNTR	0	0	0	0	111000	0	0
108	SLFQLQAER	439000	426200	0	0	0	0	0
109	SIAAEIR	0	0	188000	0	0	128600	0
110	VEIIANDQGNR	0	390000	0	0	0	0	0
111	FYITMTQADKASLISR	67300	0	0	0	0	55320	0
112	MKGQLNLR	0	0	0	383000	0	463700	0
113	DALIAKGER	0	661000	0	0	0	0	0
114	TTPSYVAFTDTER	89900	185600	0	0	0	0	0
115	IIDSLGR	0	1160000	2687000	0	0	0	0
116	NVFPNMKAR	0	336000	0	0	0	0	0
117	LISDGIR	0	1160000	2687000	0	0	0	0
118	EIVASGLDSR	9590000	4406000	5786000	4066000	3763000	10110000	0
119	TFSLDKDLVTNVSPR	0	0	165000	0	0	238800	0
120	STIIGESICR	125000	0	0	0	0	0	0
121	EQVLDALK	0	346000	0	0	0	0	0
122	LSLDAVR	0	1160000	2687000	0	0	0	0
123	TIGIIGLGR	0	503000	0	0	0	0	0
124	FITIVGK	2320000	0	0	0	0	1631000	0
125	NPVTNLK	1090000	668400	0	0	0	0	0
126	LLSDGLR	0	1160000	2687000	0	0	0	0
127	TIDDLKNQILNLTTDNANILLQIDNAR	18000	0	0	0	0	0	0
128	LDTLEQVR	473000	0	0	0	0	0	0
129	LSLDGLR	0	1160000	2687000	0	0	0	0
130	FGQQQVLR	0	0	0	383000	0	0	0
131	MSFKGTTVIAIR	0	180000	0	0	0	0	0
132	VAFTGSTEVGR	0	0	2210000	0	0	0	0
133	TIEDIYSR	0	343000	0	0	1183000	526300	0
134	NMMCAADPR	0	443200	0	0	0	0	0
135	FEDLNTSSEILETGIK	0	61100	0	0	0	0	0
136	SEESFPR	0	0	0	0	185000	206300	0
137	VMDVLVQR	0	0	0	0	0	464000	0
138	IEAELVVER	0	120000	0	0	280400	400400	0
139	VNQAGIDYYNK	5715100	0	420100	0	118800	271800	0
140	LSAIELR	0	0	2150000	0	0	0	0
141	DLQHPNEFLR	0	411200	0	0	0	0	0
142	IAIDVGSVR	0	0	0	592000	3782000	13490000	0
143	SGFSSISVSR	0	175000	0	0	0	126100	0
144	LLDSGLR	0	1160000	2687000	0	0	0	0
145	AGILEAR	109000	0	0	0	0	0	0
146	IAIEEAKR	0	0	0	592000	3782000	13490000	0
147	ISLDGIR	0	1160000	2687000	0	0	0	0
148	LSALELR	0	0	2150000	0	0	0	0
149	LSAAELR	0	0	188000	0	0	128600	0
150	ILLDIYR	0	0	563000	840300	527500	902800	0
151	LLENLFR	0	0	0	0	1550000	877100	0
152	GFGEILK	88100	578100	121900	0	265900	0	0
153	LSLDVAR	0	1160000	2687000	0	0	0	0
154	VGINYQPPTVVPGGDLAK	0	1130000	0	0	367200	1045000	0
155	QSEKGFSGK	239000	0	0	0	0	0	0
156	ASGAEVLTFAIR	0	0	0	167000	209700	0	0
157	QLLELAAR	119000	268600	0	0	0	0	0
158	ISLALER	307000	0	0	0	0	0	0
159	ALFGLPPR	4309800	871170	1123200	1112900	1843900	2595700	0
160	QVFTSPIR	0	0	0	0	0	449000	0
161	NITYLTK	0	1300000	0	0	0	0	0
162	LASAELR	0	0	188000	0	0	128600	0
163	GSVLFVTR	0	117000	0	0	0	0	0
164	DALLAADKR	0	661000	0	0	0	0	0
165	LDDIIGR	0	0	0	0	0	334000	0
166	SVEQIADLMDLSR	0	3220000	0	0	0	0	0
167	LNDISLK	0	0	0	0	0	311000	0
168	IISAVDR	0	1160000	2687000	0	0	0	0
169	DFRDGSIR	0	63300	0	0	0	0	0
170	ISLDAVR	0	1160000	2687000	0	0	0	0
171	DAEAWFNEK	549540	367400	551800	0	0	0	1
172	GAGAFGYFEVTHDITK	386000	0	1594000	0	0	844700	0
173	IINEPTAAALSFGLDKK	538000	305400	217300	0	0	0	1
174	LYENFVR	81300	0	0	0	0	0	0
175	LGTIELR	0	771000	2153000	0	0	0	0
176	LAADDFR	850300	486600	812000	701800	747100	630100	0
177	FDARTLGDNR	0	0	0	0	0	202000	0
178	NLITSEKR	141000	0	0	0	0	0	0
179	IIAADVATR	0	0	0	592000	3782000	13490000	0
180	IGQAVALR	0	0	0	0	0	2400000	0
181	LKNELNSLIR	0	0	2090000	0	0	0	0
182	ILLANFLAQTEALMK	0	0	1972000	0	0	0	0
183	ARLEAGEWIDGR	79500	0	0	0	0	0	0
184	LTDCYQR	130000	0	0	0	0	0	0
185	ILAAVDR	110000	0	0	0	0	0	0
186	DTSLRVPPGVEGVVVDAK	0	0	1960000	0	0	0	0
187	FIENLIAMQPK	693000	0	0	0	0	0	0
188	LAPLDALR	0	0	224000	0	0	186100	0
189	TLAEALR	0	0	1870000	0	0	0	0
190	KMVQISVDR	0	426000	0	0	0	0	0
191	VAGELIAAR	0	281000	0	0	0	0	0
192	TIEALAR	0	0	1870000	0	0	0	0
193	CSIAMRPDHGHQMIDDLK	122000	0	0	0	0	0	0
194	ITAEALR	0	0	1870000	0	0	0	0
195	ALDDAIKAR	0	661000	0	0	0	0	0
196	LLQAIDSLNR	0	0	149000	0	73740	0	0
197	ADAAIAADLR	78200	0	100100	80660	0	52220	0
198	CAIAVIR	743000	0	0	0	0	0	0
199	LDDALVR	0	0	0	0	0	334000	0
200	DTLETIR	83500	0	0	0	220800	0	0
201	TLAVDVR	0	0	1870000	0	0	0	0
202	VTSQSIDILR	0	181000	0	0	0	0	0
203	LAGIGILGR	0	0	0	440000	592200	1067000	0
204	DELSGMDLVR	190000	0	0	0	0	0	0
205	TLAAELR	0	0	1870000	0	0	0	0
206	YTAQTLR	0	0	0	163000	0	0	0
207	ISMQELEELR	0	587000	0	0	0	0	0
208	TLAAEIR	0	0	1870000	0	0	0	0
209	TLEALAR	0	0	1870000	0	0	0	0
210	FTVPMRQALR	0	0	0	167000	209700	0	0
211	LARALLEVK	0	730000	0	0	0	0	0
212	TLADVVR	0	0	1870000	0	0	0	0
213	FMACCMLYR	0	542000	0	0	0	0	0
214	VALVHLAR	0	340000	2446000	0	235500	726200	0
215	TLAEAIR	0	0	1870000	0	0	0	0
216	VDVGDFR	850300	486600	0	701800	747100	0	0
217	TALEIAR	0	0	1870000	0	0	0	0
218	LPGLLMTIIR	0	267000	0	0	0	0	0
219	LILDVFCGSQMHFVR	0	0	1806500	0	0	0	0
220	SIVELVR	215000	0	0	0	0	0	0
221	FGELYIEER	0	0	1790000	0	0	0	0
222	GGVFLEDLSR	0	336000	0	0	0	0	0
223	EIISEVQR	473000	0	0	0	320900	265800	0
224	ATDIGVR	0	81900	0	0	0	0	0
225	AEIVIKDEK	0	0	0	404000	0	0	0
226	IINEPTAAAIAYGLDKK	538000	305400	217300	0	0	0	1
227	DVNASVAVIK	0	1150000	0	0	0	0	0
228	IASEILR	0	771000	2153000	0	0	0	0
229	IGLSSIPR	101929100	79826200	70471300	56943900	110149420	59085300	0
230	VHVIFSYK	0	0	1500000	0	0	0	0
231	IIVADAR	110000	0	0	0	0	0	0
232	VDCLLLR	0	0	1490000	0	0	0	0
233	LADIIGTNR	0	661000	0	0	0	0	0
234	MVEAILR	0	0	1490000	0	0	0	0
235	VEMALLR	0	0	1490000	0	0	0	0
236	YVASMAR	0	466000	0	0	0	0	0
237	MISADEKR	181000	63290	134100	96060	0	0	0
238	EIVAAVR	45500	0	0	0	0	0	0
239	MVTEIVQR	0	0	0	383000	0	463700	0
240	LSILSIR	209000	0	0	0	0	0	0
241	VMALELR	0	0	1490000	0	0	0	0
242	DTYAITTYGKNNHAVK	0	61100	0	0	0	0	0
243	AGSFLELCK	239000	0	0	0	0	0	0
244	LHFFMPGFAPLTSR	62000	317000	109200	0	0	30160	0
245	FGPELLR	0	0	1490000	0	0	0	0
246	NEKSIPR	0	0	0	0	0	7030	0
247	LFDNTGR	0	525000	0	0	0	0	0
248	GFPELIR	0	0	1490000	0	0	0	0
249	VMLEAIR	0	0	1490000	0	0	0	0
250	AMVEILR	0	0	1490000	0	0	0	0
251	IEELMTSLK	0	546000	0	0	461600	721000	0
252	NFITQGNYENR	0	242000	0	0	0	0	0
253	ALEIIPR	0	461000	0	0	0	0	0
254	SGQVLEVSGSK	0	137000	0	0	0	0	0
255	TDSEPFR	113000	0	0	0	185300	206300	0
256	DFEEAFR	0	0	0	0	0	166000	0
257	TLQAASGFIR	0	0	0	205000	0	0	0
258	QDAITAILNR	0	0	1340000	0	0	0	0
259	LKYENEVALR	380970	561400	226800	166900	209700	150400	0
260	WVMSAWGRAQSAQR	0	0	0	0	0	131000	0
261	CVLNACRYLEQEGIK	0	122220	0	0	0	0	0
262	IINEPTAAALAYGIDKK	538000	305400	217300	0	0	0	1
263	TLDCSFNR	130000	0	0	0	0	0	0
264	IINEPTAAALAYGLDKK	538000	305400	217300	0	0	0	1
265	CPNLNIVTSSGEFR	160000	0	0	0	0	0	0
266	STIIGESLCR	125000	0	0	0	0	0	0
267	WDGVPFILR	0	0	1221800	0	0	0	0
268	FADLAASHLEALRAR	0	0	0	0	0	121000	0
269	LPAKSGR	0	169000	0	0	0	0	0
270	AGVLINK	0	0	1160000	0	0	0	0
271	ISAAELR	0	0	188000	0	0	128600	0
272	CMGRAFR	0	0	0	0	0	166000	0
273	VGFAGVELR	0	0	0	0	0	449000	0
274	IGQIQLIR	0	138000	0	0	0	0	0
275	VGALINK	0	0	1160000	0	0	0	0
276	EMVELPLR	0	78500	0	0	0	0	0
277	MATKLEAFINDLR	0	0	0	0	0	109000	0
278	GIGLINK	0	0	1160000	0	0	0	0
279	GLGLIGGK	0	0	1160000	0	0	0	0
280	GIGLLNK	0	0	1160000	0	0	0	0
281	MDIIEELR	249000	0	0	0	0	0	0
282	LQDEVEEAR	134000	0	0	0	0	0	0
283	MGFDPVTFAK	0	0	1110000	0	0	0	0
284	LESAGVIDSR	9590000	4406000	6307900	5493000	4546100	12707000	0
285	LDDLGLR	0	0	0	0	0	334000	0
286	DGVPVVETYK	0	0	0	0	0	517000	0
287	IALVTEQR	0	0	0	592000	3782000	13490000	0
288	SLSTVAVR	555000	0	505900	312100	0	0	0
289	KFGYTTEVMGASFR	160000	0	0	0	0	0	0
290	ELRSALDSR	9590000	4406000	5786000	4066000	3763000	10110000	0
291	IFADSNR	0	0	1030000	0	0	0	0
292	ATYQLTR	0	0	0	163000	0	362900	0
293	GEFEGFVAMVNK	0	0	0	378000	0	218200	0
294	AIGNVHPR	0	0	1020000	0	0	0	0
295	LASEILR	0	771000	2153000	0	0	0	0
296	QLFDQVVK	0	692000	775500	0	0	0	0
297	SDELSEAWR	199000	265800	344000	0	102900	0	0
298	KVHVIFSYK	0	0	961000	0	0	0	0
299	LGMNLVPFPR	0	2175300	0	0	0	1045000	0
300	ESNTTECDSKIIGTAVK	0	61100	0	0	0	0	0
301	TGMRVVIELK	0	0	0	0	0	145000	0
302	YMILKENNIDIR	0	0	0	0	0	109000	0
303	GIELIDLR	0	0	956000	0	0	0	0
304	AMIEAVGIR	0	0	0	383000	0	0	0
305	VAEAVAEKR	0	661000	0	0	0	0	0
306	LALPADIR	0	115000	224200	163900	98100	186100	0
307	IIEIGGR	1615300	529200	554200	428300	912800	1092400	0
308	MPLLESTLHIR	0	0	0	0	0	123000	0
309	LVVSVIR	0	0	0	0	0	0	0
310	TIFEIAK	1330000	0	0	0	0	0	0
311	LLENFIR	0	0	0	0	1550000	877100	0
312	DQPISFR	817000	0	1021000	0	1118000	0	0
313	FSEGIGNAFR	0	0	0	0	164000	0	0
314	IEISELNR	473000	330400	0	335300	320900	265800	0
315	DIALLVER	0	0	956000	0	0	0	0
316	AMLENILR	0	0	0	383000	0	0	0
317	DVDSLNSFLKDLR	0	0	0	0	0	109000	0
318	ATFDGLVNMKDAESVAK	0	61100	0	0	0	0	0
319	SYSMIGFGTNKGLIPR	0	0	0	0	62200	183300	0
320	LFNINEK	0	384000	0	0	0	0	0
321	LEVAILDR	0	0	956000	0	0	0	0
322	IAEVIVER	0	0	956000	0	0	0	0
323	LSSVAISR	0	474000	0	0	0	0	0
324	KEMSDLNDR	342000	0	0	0	0	0	0
325	LVEALLDR	0	0	956000	0	0	0	0
326	NLISSLQR	0	0	0	0	0	229000	0
327	TYQIDGNVR	0	163000	0	0	0	0	0
328	IHPDGEKVALR	293000	287000	226800	166900	209700	150400	0
329	DIALLLDR	0	0	956000	0	0	0	0
330	AVFLDLEPSVVDEVR	0	584000	570700	0	0	176800	0
331	LEGLLDIR	0	0	956000	0	0	0	0
332	AIDLIKQQ	0	0	956000	0	0	0	0
333	AEVLLLDR	0	0	956000	0	0	0	0
334	LGELLIDR	0	0	956000	0	0	0	0
335	YMSCCMLYR	0	732000	0	0	0	0	0
336	EIVDIVLDR	0	19300000	0	0	0	0	0
337	SSIAEELAK	63300	0	0	0	0	0	0
338	VAEAFGYR	0	119000	0	0	0	0	0
339	APDFVFFAPR	487000	836500	0	0	0	0	0
340	SGFSSVSVSR	488000	270600	0	0	0	0	0
341	IPPPPPPR	0	613500	267300	0	0	0	0
342	ISQEELIK	0	0	872000	0	0	0	0
343	TINEELLK	0	0	872000	0	0	0	0
344	TVEVLVR	215000	360700	0	0	0	0	0
345	MDAILNYK	0	0	0	0	0	217000	0
346	FVQLNEK	0	384000	0	0	0	0	0
347	GVIAELAAR	0	281000	0	0	0	0	0
348	KEAEELIK	0	0	872000	0	0	0	0
349	MIDELIER	249000	0	0	0	0	0	0
350	EKEELMAELR	0	587000	0	0	0	0	0
351	EAKEELIK	0	0	872000	0	0	0	0
352	NLDIERPTYTNLNR	365000	1037800	342300	0	0	190700	0
353	LNQIIAR	0	0	0	0	0	2400000	0
354	KEAEEIIK	0	0	872000	0	0	0	0
355	YLTVAAIFR	0	1370000	0	0	0	525500	0
356	NTLEEILK	0	0	872000	0	0	0	0
357	ISIGGGSCAISGGYGSR	0	146000	0	0	0	0	0
358	LTGAELR	0	0	188000	0	0	128600	0
359	SIQEEIIK	0	0	872000	0	0	0	0
360	NKLEGLEDALQK	649000	0	0	0	0	0	0
361	SQLEEIIK	0	0	872000	0	0	0	0
362	WAIRMANVTTGR	0	102000	0	0	0	0	0
363	GSFSTTVTGR	0	271000	0	0	0	0	0
364	VAVDGCRALLSR	0	0	0	0	0	52400	0
365	FAMLDTLILAEK	0	0	0	0	0	97400	0
366	AKEEEIIK	0	0	872000	0	0	0	0
367	RFTIELAK	672000	503600	0	0	0	0	0
368	MIYEQIR	0	0	0	563000	0	780100	0
369	ITNEELLK	0	0	872000	0	0	0	0
370	FITILGTR	2510000	2420000	2069000	1176000	0	1677000	0
371	LALTVER	307000	0	0	0	0	0	0
372	AQIHDIVLVGGSTR	0	110000	0	0	0	0	0
373	ISIIDTSLK	0	0	852000	0	0	0	0
374	QEVLAEVK	0	346000	0	0	0	0	0
375	LQQLGLR	0	0	0	0	0	2400000	0
376	LTVLDTLSK	0	0	852000	0	0	0	0
377	MGSFLSVAR	0	0	791100	0	0	0	0
378	LFAYSDTQR	877000	1251300	1538900	0	195100	198200	0
379	VLDELTLTK	1060000	0	0	0	0	0	0
380	AGLLEAR	109000	0	0	0	0	0	0
381	QMYLEKR	0	0	791100	0	0	0	0
382	IDIIANDQGNR	0	390000	0	0	0	0	0
383	LALIELGKR	1190000	729600	0	403000	0	0	0
384	VNFTVDEIR	365000	336400	0	0	0	0	0
385	RICLSSIPGASMFAVK	0	0	0	0	0	270000	0
386	ILNEPTAAALAYGLDKK	538000	305400	217300	0	0	0	1
387	KTMDISELR	365000	336400	0	0	0	0	0
388	LLGEIGRMK	0	0	0	0	658000	0	0
389	MSSIDISGR	181000	63290	134100	96060	0	0	0
390	IINEPTAAAIAYGIDKK	538000	305400	217300	0	0	0	1
391	YENEVALR	0	0	769000	0	0	0	0
392	LLADGLAAR	0	281000	0	0	0	0	0
393	ITGGFTVR	0	0	737000	0	0	0	0
394	IDHKFDLMYAK	0	4080000	0	0	0	0	0
395	AVATELR	0	66600	187500	0	0	128600	0
396	ITNIAYR	0	0	737000	0	0	0	0
397	LVDLYAR	0	0	688000	0	0	0	0
398	GFSVVADEIR	365000	336400	0	0	0	0	0
399	LVDIYAR	0	0	688000	0	0	0	0
400	LVEVYAR	0	0	688000	0	0	0	0
401	GQSLVVWAISEGR	85200	0	676000	0	0	0	0
402	DGALFNK	95400	0	0	0	0	0	0
403	RDDVLAGYTR	0	320000	407400	0	0	383700	0
404	AILTVLR	0	0	0	0	0	0	0
405	LVIVGDGIDR	0	0	0	0	514000	0	0
406	MDLTLLNR	0	0	0	0	0	464000	0
407	LFSYSDTHR	1071100	894800	369500	0	0	507500	0
408	LLEIGGR	1210000	529200	178500	428300	912800	1092400	0
409	DMHGETPYEIMFGPDICGPGTK	0	0	669080	0	0	0	0
410	IITHPNFNGNTLDNDIMLIK	0	0	666600	0	0	0	0
411	SDVEAIYR	0	0	618000	0	0	0	0
412	LQLNLIR	0	0	0	0	592000	0	0
413	CNRFLPDR	0	721000	0	0	0	0	0
414	RDLEASR	0	410000	0	0	0	0	0
415	MREIVHIQAGQCGNQIGAK	0	706400	0	0	0	254300	0
416	LQQLLGR	0	0	0	0	0	2400000	0
417	TAEEVFR	191000	0	0	0	0	0	0
418	IGRLIVK	0	0	607000	0	0	0	0
419	IGRILVK	0	0	607000	0	0	0	0
420	AQIHDLVLVGGSTR	0	110000	0	0	0	0	0
421	TPVSEDMLGR	0	148000	0	0	0	0	0
422	VTIRDANGNMMDLPSSR	126000	0	0	0	0	0	0
423	VSLELGGK	0	549000	1721000	0	0	0	0
424	QGVDADINGLR	385000	162400	0	0	0	0	0
425	FSLLCAR	4462000	3467000	3361800	1892000	2776000	5196100	0
426	YEELQQTAGR	246000	0	0	0	0	0	0
427	SVRDSAAR	4780000	0	0	0	0	0	0
428	SSGSSYPSLLQCLK	309000	0	819400	0	0	380000	0
429	VDVLIPR	0	461000	0	0	0	0	0
430	GQETVAREGPK	0	0	595000	0	0	0	0
431	IADDAFR	850300	486600	0	701800	747100	0	0
432	TRVAVLYGGK	0	0	571000	0	0	0	0
433	ILADGLAAR	0	281000	0	0	0	0	0
434	ELKSIPR	100842300	77902500	69183300	56124600	58607300	55785700	0
435	AFDLAGYR	0	119000	0	0	0	0	0
436	SLLEGEGSSGGGGR	531470	234400	155700	0	0	0	1
437	ISALVYEETR	0	178000	0	0	0	0	0
438	SEITELR	83500	0	0	0	220800	0	0
439	AVFVDLEPTVVDEVR	0	640520	570700	0	0	176800	0
440	QIGFHIR	0	0	553000	0	0	0	0
441	LVVEGANGPTTPGAER	64900	0	0	0	0	0	0
442	NRDNIPQK	116000	0	0	0	0	0	0
443	AVALAER	109000	0	0	0	0	0	0
444	SLASIGYGHR	0	0	0	0	0	34600	0
445	FSLICQR	4462000	3467000	3361800	1892000	2776000	5196100	0
446	IAVARMLER	0	0	553000	0	0	0	0
447	FYAISTK	481000	547200	988700	0	0	0	1
448	SFFLSTK	481000	547200	988700	0	0	0	1
449	ADIEGLLTEK	1970000	0	0	639400	596500	0	0
450	LMDEAVLALR	0	228000	0	0	0	0	0
451	AGLVNPLLVR	52800	0	0	0	0	0	0
452	VLVATDDAR	0	0	509000	0	0	0	0
453	AIVVTDGER	0	0	509000	0	0	0	0
454	GFCRASNLLDHQR	0	207000	0	0	0	0	0
455	VVVVGASTGGTEALR	0	129000	0	0	0	0	0
456	KEPCVLGVDEAGR	0	64700	0	0	0	0	0
457	GTGGYWR	0	87400	143700	0	0	176600	0
458	VVIATDDAR	0	0	509000	0	0	0	0
459	EILLDRSAGK	0	0	502000	0	0	0	0
460	GLLLYGPPGTGK	0	222000	0	0	0	0	0
461	VLIDYAR	0	0	1012300	216600	0	0	0
462	IEIDNLTKR	0	0	502000	0	0	0	0
463	LLYNNVSNFAR	465000	233800	788000	0	0	0	1
464	VSTPSLR	0	0	0	0	32800	0	0
465	FAAEDEKR	181000	63290	134100	96060	0	0	0
466	VDTEPLAR	51900	0	0	0	0	0	0
467	LIDDTNISR	0	503000	5786000	0	0	0	0
468	VTDQTDSATTK	151000	0	0	0	0	0	0
469	NEPIQFK	0	377000	0	0	0	0	0
470	DGKNLYPDR	0	721000	0	0	0	0	0
471	TLLENTAITIGR	447000	607500	603800	0	0	0	1
472	GVVDSEDLPLNISR	0	401000	500400	0	0	0	0
473	GALIEAR	109000	0	0	0	0	0	0
474	NVVIIVSAGNR	0	0	0	341000	0	319000	0
475	NLSAPQQFR	0	0	493000	0	0	0	0
476	NPTDPALALMAAR	0	78200	0	0	0	0	0
477	ESLVALCDELR	0	587000	0	0	0	0	0
478	TAEELGELVR	194000	0	0	0	0	0	0
479	MRLDGTLR	0	0	491000	0	0	0	0
480	LALTIQDR	0	0	0	592000	3782000	13490000	0
481	SLFQIQAER	439000	426200	0	0	0	0	0
482	GILIDTSR	256300	436000	2075800	124800	369400	554200	0
483	MKLPCTIR	0	0	491000	0	0	0	0
484	GILPISER	205000	0	0	0	0	0	0
485	LAEILPR	0	461000	0	0	0	0	0
486	KSQEISK	0	1840000	0	0	0	0	0
487	VESEVQGLR	0	0	0	0	0	128000	0
488	QCDEYVQQSESLIQDIK	193000	0	0	0	0	0	0
489	MSPATLLAELNR	46900	0	0	0	0	0	0
490	SLDLDSIIAEVK	368000	0	0	0	0	364500	0
491	GLPFDGR	0	563000	365900	0	0	215400	0
492	VLAINILGR	0	354000	0	0	0	0	0
493	YEELQITAGR	236750	145000	0	0	0	186700	0
494	TLEFLAK	0	0	480000	0	0	0	0
495	GVIDSDDLPLNISR	0	401000	500400	0	0	0	0
496	KDLSFVVSAAAEK	0	0	0	0	0	97400	0
497	ASEQLAGKVAEVK	0	254000	0	0	0	0	0
498	QNGGILASR	220000	0	470900	0	0	0	0
499	GVVDSEDIPLNLSR	0	401000	500400	0	0	0	0
500	GVVDSEDLPLNLSR	0	401000	500400	0	0	0	0
501	SDFEGIFR	0	398000	520000	0	0	0	0
502	GPAPTLTTHAIR	0	0	0	167000	209700	0	0
503	LETVEQVR	473000	0	0	0	320900	0	0
504	ELGISVAQR	0	661000	0	0	0	0	0
505	LSSPATLNSR	47796300	28111000	43017100	26269000	20618100	61463900	0
506	MSLFGLGSR	0	0	439000	0	0	0	0
507	NGALLGFHWTK	136000	0	0	0	83800	0	0
508	AQALDSARER	0	0	438000	0	0	0	0
509	DLGLLSQAVAPLQR	0	0	436000	0	0	0	0
510	DQSHGSLRMGSLHGLGK	0	61100	0	0	0	0	0
511	DVITQCIQR	0	0	431000	0	0	0	0
512	FTVKVADFGLAR	0	0	413000	0	0	0	0
513	KDIEQMTGK	0	49600	0	0	0	0	0
514	QVQGNPVLEIAR	0	0	413000	0	0	0	0
515	TGYTLDVTTGQR	0	287000	0	0	0	0	0
516	VAALDEITEK	0	0	0	639000	0	0	0
517	AVFVDLEPSVIDEVR	0	640520	570700	0	0	176800	0
518	GLPANLRDQLAR	0	0	413000	0	0	0	0
519	LGEHNIDVLEGNEQFINAAK	11494730	893500	2620200	267000	0	522370	0
520	QFADLEAKVEEAQR	0	0	0	0	0	131000	0
521	KVATFFAEALAR	0	0	413000	0	0	0	0
522	TFTTQETITNATSAK	444000	347700	478300	0	0	0	1
523	ALLEIPR	0	461000	0	0	0	0	0
524	VMVAGRLGGAEIAR	0	129000	0	0	0	0	0
525	ELTKFAFQIAR	0	0	413000	0	0	0	0
526	VMVHRPGTALAR	0	0	413000	0	0	0	0
527	ELLSIQDR	473000	0	0	0	0	0	0
528	MLKLPPR	2642300	613500	1123200	0	700700	992200	0
529	LHSLLGDYYQAIK	0	373000	399900	0	0	0	0
530	VEITHAGKEIAR	0	0	413000	0	0	0	0
531	ILSDPDPARLAR	0	0	413000	0	0	0	0
532	AEAESLYQSK	240000	0	0	0	0	0	0
533	AMLEAVGLR	0	0	0	383000	0	0	0
534	YNPEEDLVR	190000	0	0	0	0	0	0
535	IDASYATQLRDIR	0	0	0	0	0	109000	0
536	ARFEELNADLFR	376000	382100	449000	0	0	0	1
537	IEVAGIR	45500	0	0	0	0	0	0
538	VNILNVK	259000	0	302500	392100	245700	600300	0
539	IIDGALR	1615300	529200	554200	428300	779800	1092400	0
540	MIQAFTR	0	0	0	0	195000	0	0
541	GAFLLPPR	2642300	613500	1123200	0	700700	992200	0
542	FPFAANSR	0	0	381100	0	0	0	0
543	DVNAAIATIK	363000	1949500	446700	0	0	0	1
544	AQYEEIAQR	413000	401000	467500	0	364600	451100	0
545	ISAIIER	307000	770900	2153000	0	0	0	1
546	KEGFSSR	263000	0	0	0	0	0	0
547	EKLSLPR	100842300	77902500	69183300	56124600	58462000	55785700	0
548	DSLSQLEEYLR	306000	0	0	0	0	0	0
549	MSLEDFR	0	547000	0	0	129500	0	0
550	KAVVGFGEGNSFGNDGIK	0	61100	0	0	0	0	0
551	LIEVMKR	0	0	0	0	1550000	877100	0
552	HGDFSRPPSVADER	0	341000	121400	0	0	0	0
553	LLGGELR	298000	0	375700	0	0	0	0
554	NFLLNEK	0	384000	0	0	0	0	0
555	AYILNLVK	0	517000	0	0	0	0	0
556	QVLSAKER	0	0	0	0	0	229000	0
557	LLDGALR	298000	0	375700	0	0	0	0
558	LNDLEDALQQAK	578000	0	0	0	0	256200	0
559	LLDAGIR	298000	0	375700	0	0	0	0
560	FFVDSGKAIALR	0	180000	0	0	0	0	0
561	KAEYITK	0	1300000	0	362400	0	0	0
562	LVLDEAER	0	1630000	0	0	0	0	0
563	QPAGAWASIKR	0	106000	0	0	0	0	0
564	GLSALYTK	0	1300000	0	362400	0	0	0
565	LLDAGLR	298000	0	375700	0	0	0	0
566	TFSLDKDIVTNVSPR	0	0	165000	0	0	238800	0
567	TFLRDQGWFDER	0	341000	121400	0	0	0	0
568	GILLFGPPGTGK	0	0	370000	0	0	0	0
569	LTNLYTK	0	1300000	0	362400	0	0	0
570	MTLDDFR	0	547000	307400	0	129500	0	0
571	DESDKEGMR	0	0	0	0	0	196000	0
572	VTSLLIR	209000	385700	0	0	256100	270600	0
573	LDDVIAR	0	0	0	0	0	334000	0
574	MSNQEPATILLIDDHPMLR	825000	0	0	0	0	0	0
575	FLDNTGR	0	525000	0	0	0	0	0
576	ISIALER	307000	0	0	0	0	0	0
577	GLLLFGPPGTGK	0	0	370000	0	0	0	0
578	LQILEAAR	119000	268600	0	0	0	0	0
579	LMDVSNLGVPEIEQR	0	0	0	0	0	129000	0
580	ILGFFLSR	0	0	365000	0	0	0	0
581	LLGFFLSR	0	0	365000	0	0	0	0
582	ATIGEIR	0	0	188000	0	0	128600	0
583	DFETFNINGLDER	0	341000	121400	0	0	0	0
584	IHFPLVTYAPIVSAEK	0	1685900	1813200	0	0	1000100	0
585	SESTVAWFKDDER	0	341000	121400	0	0	0	0
586	QFMLVGTR	0	0	352000	0	0	0	0
587	FMQLKER	0	0	352000	0	0	0	0
588	LDIIANDQGNR	0	390000	0	0	0	0	0
589	LNIRQLVR	0	0	0	0	0	1400000	0
590	IAIADILKR	1190000	729600	0	403000	0	0	0
591	HDWIINR	9730000	8022000	4534000	0	1405000	2790000	0
592	TVALWDLR	0	0	349000	0	0	0	0
593	INVVAVGK	0	127000	0	0	0	0	0
594	IEHAGFGVVLGEDK	0	328000	563800	0	0	0	0
595	ETQKVETALK	0	0	340000	0	0	0	0
596	RDLESAR	0	410000	0	0	0	0	0
597	LASIIER	307000	770900	2153000	0	0	0	1
598	ALDATYDDALEGK	0	0	335700	0	0	0	0
599	SLFGSCFVVCSEILPR	0	0	0	0	0	183000	0
600	DKDVLVEFYAPWCGHCK	0	0	336000	0	0	0	0
601	NPDDYVR	303000	0	0	0	0	0	0
602	AVALEAR	109000	0	0	0	0	0	0
603	LAGGVAIIR	0	0	0	0	592000	1067000	0
604	AKVDVVSR	0	0	332000	0	0	0	0
605	VTVELQGGR	0	307000	230500	0	0	0	0
606	NFIELLVANDR	693000	0	0	0	0	0	0
607	VQSTVQELFGR	0	0	316000	0	0	0	0
608	LHFFMPGFAPLTAR	0	374000	412800	0	0	281300	0
609	DLLSIQNR	0	307000	230500	0	0	0	0
610	GIDLLTSR	0	330000	1217000	0	0	301400	0
611	ILADAVR	110000	0	0	0	0	0	0
612	AGDSLLLDSR	9590000	4406000	5786000	4066000	3763000	10110000	0
613	VIAIGASTGGTEAIR	0	129000	0	0	0	0	0
614	YLGAHLSISK	1670000	0	0	0	0	0	0
615	ATKAPPNVTR	0	126000	0	0	0	0	0
616	AGIQFPVGR	101000	0	313900	0	0	0	0
617	SVAVDLR	0	0	0	0	32800	0	0
618	DKFLSYK	0	0	0	815000	1309000	0	0
619	LIGHVIAR	0	340000	2760500	223400	235500	726200	0
620	TIDVLVR	215000	360700	0	0	0	0	0
621	AGLQFPVGR	101000	0	313900	0	0	0	0
622	KNVLSQNR	0	307000	230500	0	0	0	0
623	IAVTELR	307000	770900	2153000	0	0	0	1
624	IASAEIR	0	0	188000	0	0	128600	0
625	TVSLISGR	555000	474100	505900	312100	0	505600	0
626	ELVAIGR	45500	0	0	0	0	0	0
627	ILFPNTLK	3430000	0	0	0	0	0	0
628	LSALLER	307000	770900	0	0	0	0	0
629	TLLDLDNTR	0	0	0	0	111000	0	0
630	LAVTELR	307000	770900	2153000	0	0	0	1
631	KEPIETLR	173000	0	303700	0	0	0	0
632	LALDDVKR	0	0	0	592000	3782000	13490000	0
633	KNLLNNELDLAK	0	0	298000	0	0	0	0
634	IVSVVLR	0	0	0	0	0	0	0
635	IVIANVK	0	0	296000	0	0	0	0
636	LAALVAAK	0	0	296000	0	0	0	0
637	NINLNIEK	0	0	0	0	0	475000	0
638	LEKHELIEFR	0	0	290000	0	0	0	0
639	VTSSLGLR	555000	0	505900	312100	0	0	0
640	GFDVTFVR	81300	0	0	0	0	0	0
641	LEKHELLEFR	0	0	290000	0	0	0	0
642	MIRFAIIGTNWITDR	156000	0	0	0	0	0	0
643	TLLLLSK	0	0	285000	0	0	455700	0
644	APVLSDSSCK	0	0	0	0	0	113000	0
645	ILGADLR	1505000	0	554200	428300	779800	1092400	0
646	CRTACFR	0	0	0	0	0	332600	0
647	GSYSTNIGSR	13734000	4621000	4527000	0	3401000	0	0
648	IALSIER	307000	770900	2153000	0	0	0	1
649	TIILISK	0	0	285000	0	0	455700	0
650	DNPTEFR	303000	136600	150900	0	0	0	1
651	QDGLLELNVHDLR	0	0	0	0	0	109000	0
652	TFSSILLYIQR	0	0	281000	0	0	0	0
653	VAEDVYR	207000	0	0	0	0	0	0
654	EQVLAEVK	0	346000	0	0	0	0	0
655	LGPEGEDLIR	0	85100	0	0	0	0	0
656	VNAVLMR	0	0	280000	0	0	0	0
657	NGIVLMR	0	0	280000	0	0	0	0
658	LREEYPDR	0	721000	0	0	0	0	0
659	VLNGMIR	0	0	280000	0	0	0	0
660	NGLVMIR	0	0	280000	0	0	0	0
661	QLVEIAAR	0	281000	0	0	0	0	0
662	VQGMVLR	0	0	280000	0	0	0	0
663	QISNLQQSISDAEQR	0	0	112820	0	0	72690	0
664	VLNGLMR	0	0	280000	0	0	0	0
665	MNRASLEK	7410000	13300000	19980000	0	0	1442000	0
666	AIGIAER	109000	0	0	0	0	0	0
667	VQEIAALR	0	281000	0	0	0	0	0
668	IEKISPR	186000	0	0	0	145300	0	0
669	SRTEAESWYQTK	113000	0	0	0	0	0	0
670	ARDVEMLELR	0	587000	0	0	0	0	0
671	VVGQMIR	0	0	280000	0	0	0	0
672	ALTGELR	0	0	188000	0	0	128600	0
673	GIYFADMVSK	282000	303800	910000	0	0	0	1
674	STAGDTHLGGEDFDNR	272970	169500	211100	0	0	0	1
675	MLGTGGLDAK	0	0	0	0	0	248000	0
676	LGEHNINVLEGDEQFINAAK	11494730	748500	2620200	267000	0	522370	0
677	LQLNIIR	0	0	0	0	592000	0	0
678	SYKGERPTLVSTLTDR	156000	0	0	0	0	0	0
679	SNGIGSTNR	0	0	275000	0	0	0	0
680	EEASSAGVR	0	0	275000	0	0	0	0
681	SISLLLR	209000	385700	0	0	256100	270600	0
682	NITISEKR	141000	0	0	0	0	0	0
683	AWQDMVR	0	0	275000	0	0	0	0
684	ESLETVAAK	0	0	274000	0	0	0	0
685	IDTLEGAK	0	0	271000	0	0	0	0
686	EQVIAALR	0	281000	0	0	0	0	0
687	AVQYLRTWAEK	0	0	0	0	0	97400	0
688	DTLIEGAK	0	0	271000	0	0	0	0
689	AKPTNPSTYK	0	0	0	0	0	517000	0
690	RFTLELAK	672000	503600	0	0	0	0	0
691	HMVSKGSNVPSPK	0	522000	0	0	0	0	0
692	SLYNLGGSK	258000	237400	211700	0	0	0	1
693	LSDNDIALR	0	0	0	0	0	128000	0
694	KSPEQESVSTAPQR	55500	0	0	0	0	0	0
695	SLLDLVR	0	361000	0	0	0	0	0
696	QQGHPNEVEQLAGAR	0	0	0	0	0	131000	0
697	WTLLQEQGTK	0	0	252000	0	0	0	0
698	LRVLEDGK	0	0	0	0	0	13500000	0
699	MSKVVVR	0	0	251000	0	0	0	0
700	LIEGAVR	1210000	529200	178500	428300	912800	1092400	0
701	ALLTVIR	0	0	0	0	0	0	0
702	AGSEQPPPGK	239000	0	0	0	0	0	0
703	LKESIPR	100842300	77902500	69183300	56124600	58462000	55785700	0
704	LIGQIVSSITASLR	0	0	238000	0	0	0	0
705	SLNNQFASFIDK	341000	329900	0	146000	0	124200	0
706	IAELLCK	0	0	238000	0	0	0	0
707	TVLSLLR	209000	385700	0	0	256100	270600	0
708	LIAQVVSSITASLR	0	0	238000	0	0	0	0
709	AKELYTK	0	1300000	1001000	362400	0	193000	0
710	HAPTALLDGALR	0	0	0	167000	209700	0	0
711	YVPYVGDSK	0	0	0	0	0	349000	0
712	ILALCMGNHELYMR	84900	0	0	0	0	0	0
713	AILAVADTR	694000	476800	0	591700	3782000	13490000	0
714	VLQDLVMDILR	0	294000	0	0	0	0	0
715	IIAQVVSSITASLR	0	0	238000	0	0	0	0
716	ILEAGVR	1210000	529200	178500	428300	912800	1092400	0
717	GAIEDFR	850300	486600	0	701800	747100	0	0
718	LVAQVISSLTASLR	0	0	238000	0	0	0	0
719	SAMSTLSNVR	0	163000	0	0	0	0	0
720	YEAAGTLVTLSSAPTAIK	0	315000	0	0	0	0	0
721	IAEILCK	0	0	238000	0	0	0	0
722	QKCEEAAK	243000	0	0	0	0	0	0
723	ALVSSIPR	100842300	77902500	69183300	56124600	58462000	55785700	0
724	LALAQPHNFIYK	0	0	0	0	0	59400	0
725	KLAVNMVPFPR	0	344000	0	0	0	0	0
726	LDSLLVR	215000	360700	0	0	0	0	0
727	AIEICGIK	0	0	238000	0	0	0	0
728	ISEQFTAMFR	0	208000	262000	0	201500	274800	0
729	ALEICIK	0	0	238000	0	0	0	0
730	LKESLPR	100842300	77902500	69183300	56124600	58462000	55785700	0
731	TIDVIVR	215000	360700	0	0	0	0	0
732	IGQGLLAR	0	0	0	0	0	2400000	0
733	EIVFVSGATEANNMAVK	0	61100	0	0	0	0	0
734	GSLQSEVTK	0	427000	0	0	0	0	0
735	LLDYGPIGPR	0	0	234000	0	0	0	0
736	LDSLIVR	215000	360700	0	0	0	0	0
737	SFITSIANK	0	302000	308700	0	0	0	0
738	CNSIEEIR	0	0	0	0	0	142000	0
739	VIAIGASTGGTEALR	0	129000	0	0	0	0	0
740	ENAGEDPGLAR	112000	0	0	0	0	0	0
741	ALEESNYELEGK	0	298000	335700	0	0	0	0
742	LAADFDR	850300	486600	0	701800	0	630100	0
743	FGASEEQLAR	0	0	0	0	0	451000	0
744	GMLEGEDVLR	190000	0	0	0	0	0	0
745	LESLDLAGR	473000	0	0	0	0	0	0
746	QEKDYIVIAR	0	287000	226800	0	0	0	0
747	EDFEAFR	0	0	0	0	0	166000	0
748	EEFEGFR	0	0	0	0	0	166000	0
749	EVMLILIR	68700	0	0	0	0	0	0
750	LTDGCSFR	130000	0	0	0	0	0	0
751	MRPFVTDAR	0	336000	0	0	0	0	0
752	DFRDGTVR	0	63300	0	0	0	0	0
753	ELLSEINR	473000	330400	0	335300	320900	265800	0
754	CRELEDAK	243000	286400	103400	0	0	0	1
755	FSVSWPR	0	0	227000	0	0	0	0
756	AIGEFDR	850300	486600	0	0	0	0	0
757	KAAEEIGGLTVVK	121000	0	0	0	0	0	0
758	LQQALVLVQFLR	0	0	218000	0	0	0	0
759	FSLAWSR	5248800	3467000	4226500	1892000	3519800	5196100	0
760	ISISTSGGSFR	0	233000	0	0	0	93810	0
761	KSVTVEEIR	0	150000	0	0	0	0	0
762	AAAEALYDIR	365000	336400	0	0	0	0	0
763	MNQLYQR	1314300	0	0	0	476200	0	0
764	DAWARHGSLPR	0	0	0	22200	0	0	0
765	MAEILVQR	0	0	0	0	0	464000	0
766	GGSFQDFR	0	547000	0	0	129500	0	0
767	DVAGAEALLER	90100	128800	0	0	0	491700	0
768	GGIEIIK	0	284000	182900	0	0	0	0
769	LATVLLR	0	0	0	0	0	0	0
770	VAGEIIK	0	284000	182900	0	0	0	0
771	CEFLPFLSPR	0	0	0	22200	0	0	0
772	NNACTFPK	0	0	0	0	0	113000	0
773	IGDPGFR	0	563000	365900	0	0	215400	0
774	TILSKEGLR	0	0	0	127000	0	0	0
775	ALGGIAGLLR	0	138000	0	0	0	0	0
776	IMYVGDVR	0	0	0	0	0	780000	0
777	GAVEIIK	0	284000	182900	0	0	0	0
778	FGEQGPIDLPQR	0	78200	0	0	0	0	0
779	LTLLLSK	0	0	285000	0	0	455700	0
780	EAAEDFKR	9120000	0	0	0	0	0	0
781	IPVTPSESFQK	463000	0	0	0	0	0	0
782	LDDGLIR	0	0	0	0	0	334000	0
783	LGGELLK	0	284000	182900	0	0	0	0
784	GLIDTPLR	205000	0	0	0	0	0	0
785	LLDLLYR	0	0	0	0	528000	902800	0
786	ISSLERK	555000	474100	505900	312100	0	505600	0
787	RMEEEAAK	243000	0	0	0	0	0	0
788	DFLAQYR	0	119000	0	0	0	0	0
789	AGVELLK	0	284000	182900	0	0	0	0
790	ILGLDICK	133000	436000	1217000	0	202100	0	0
791	LNFSHGSHEYHAESIANIR	0	280000	62940	0	0	0	0
792	HLQFVNHAIR	0	0	0	167000	209700	0	0
793	FSAFLDK	2140000	898800	0	0	0	0	0
794	ISGLIYEETR	0	178000	0	0	0	0	0
795	MLEDSFR	0	0	0	0	130000	166300	0
796	ISSLREELELAR	0	129000	0	0	0	0	0
797	AKGMFTMEDLR	0	442000	0	0	0	0	0
798	HFSVEGQLEFR	0	0	214000	0	0	0	0
799	TFGYKTEVMGASFR	160000	0	0	0	0	0	0
800	NLDLDSIIAEVK	0	254000	375500	0	0	0	0
801	SGSPVEYSGGR	243000	407500	154500	0	0	0	1
802	LLAGDLR	1505000	0	554200	428300	779800	1092400	0
803	TEAELVADIR	194000	0	0	0	0	0	0
804	YACKDLR	0	0	208000	0	0	0	0
805	FESNVSVLALR	0	0	0	167000	209700	0	0
806	LTCQNVYR	0	0	0	0	0	278000	0
807	LNALGPGGLSR	0	126000	0	0	0	0	0
808	KLGMNLVPFPR	0	344000	0	0	0	0	0
809	DKLYALR	0	117000	0	0	0	0	0
810	GLLIDTSR	256300	436000	2075800	124800	369400	554200	0
811	DMDIRIAEIR	0	587000	0	0	0	0	0
812	YVASGCIR	0	0	208000	0	0	0	0
813	ENPLQFK	0	377000	0	0	0	0	0
814	LTLKDGTIR	0	0	0	127000	0	0	0
815	IDAILPLR	0	0	0	0	0	125000	0
816	NSKIEISELNR	65900	0	0	0	0	0	0
817	VSFSCLR	0	0	208000	0	0	0	0
818	VEILANDQGNR	0	390000	0	0	0	0	0
819	SFLDGFVR	81300	0	0	0	0	0	0
820	QSEEPHIK	239000	0	0	0	0	0	0
821	GDIDCEGIAK	0	0	0	0	341000	0	0
822	NILLNPTR	0	0	201000	0	0	0	0
823	EVNSAHLDSLREVAYR	0	115000	0	0	0	0	0
824	KGFIGPGVDVPAPDMGTGER	32800	77890	0	0	0	0	0
825	NIILTNPR	0	0	201000	0	0	0	0
826	WLAGLPR	0	0	201000	0	0	0	0
827	GALLEAR	109000	0	0	0	0	0	0
828	TLGILGLGR	0	503000	0	0	0	0	0
829	YEELQVTAGR	0	518000	0	0	0	0	0
830	DKFLSLR	0	117000	0	0	0	0	0
831	LEDETLAIAR	0	228000	0	0	0	0	0
832	KDFISIR	0	117000	0	0	0	0	0
833	IGSQVIDLSLR	0	0	199000	0	0	0	0
834	KEEAEAALR	112000	0	0	0	0	0	0
835	VTLQCRQCK	0	0	191000	0	0	0	0
836	ISISILR	209000	385700	0	0	256100	270600	0
837	VSSPTLR	0	0	0	0	32800	0	0
838	EEGIFTR	0	0	191000	0	0	0	0
839	IAPETAMK	108000	0	108800	1593000	1243000	217500	0
840	SAAVIYTK	0	1300000	0	362400	0	0	0
841	VPYDTTR	0	0	191000	0	0	0	0
842	VDTPYTR	0	0	191000	0	0	0	0
843	LADEFTR	0	0	191000	0	0	0	0
844	VFEEATR	0	0	191000	0	0	0	0
845	ELADFTR	0	0	191000	0	0	0	0
846	ATIVIQVR	0	503000	0	0	0	0	0
847	IHFPLVTYAPVISAEK	0	1685900	1813200	0	0	1000100	0
848	LSSIERK	555000	474100	505900	312100	0	505600	0
849	LEKTVPR	186000	0	0	0	145300	0	0
850	EIVIDVVER	0	19300000	0	0	0	0	0
851	VNSQFEK	0	0	191000	0	0	0	0
852	TVSPARACLR	171000	0	0	0	0	0	0
853	LEQAALR	0	0	189000	0	0	0	0
854	FLDGSAGR	0	525000	0	0	0	0	0
855	ALGLEAR	109000	0	0	0	0	0	0
856	IMYGALER	0	0	0	563000	0	780100	0
857	LDRTGFFETVENR	0	0	251000	0	0	252500	0
858	LRAVGQIVR	0	0	0	0	0	1400000	0
859	CVVGVLR	743000	0	0	0	0	0	0
860	NSLLYFEAQR	288000	226400	234000	143500	221700	1232000	0
861	ITTLSLNVR	0	0	0	0	552000	0	0
862	TAAYVNSIEK	170000	0	0	0	0	0	0
863	QSPFDVFK	239000	0	0	0	0	0	0
864	YYVTIIDAPGHR	89100	151800	0	0	0	0	0
865	ELQAAIR	0	0	189000	0	0	0	0
866	ELIGELDIR	0	120000	0	0	280400	400400	0
867	HVIEEMLLALR	0	180000	0	0	0	0	0
868	EALQFSR	0	251000	0	0	0	0	0
869	ELQALAR	0	0	189000	0	0	0	0
870	LTELGLSLK	0	238000	0	0	0	0	0
871	CPKCHLDAVR	46500	0	0	0	0	0	0
872	LEQLAAR	0	0	189000	0	0	0	0
873	SLSLGSLR	555000	474100	505900	312100	0	505600	0
874	QVESQLMLR	0	0	189000	0	0	0	0
875	GEVHEVADGYGR	0	0	188000	0	0	0	0
876	ETWLSENQR	0	0	184000	0	0	0	0
877	FSIAWSR	5248800	3467000	4226500	1892000	3519800	5196100	0
878	YEELQVTVGR	0	0	0	0	197000	0	0
879	VVSLSIPR	75554000	44654000	24770000	22390000	29800000	39350000	0
880	IGGNVLR	0	169000	0	0	0	0	0
881	TCQKLNIR	0	0	0	383000	0	463700	0
882	VPLIEKSIR	221000	2452000	377500	0	0	0	1
883	TPTKMYR	0	119000	0	0	0	0	0
884	NVFNPAQFR	0	336000	0	0	0	0	0
885	IHADYVNAAAR	0	234000	315400	0	0	0	0
886	GSSVKSPCQTPR	195000	0	0	0	0	0	0
887	FCDVNFR	0	187000	0	0	0	0	0
888	VPIISLIGSR	221000	2452000	377500	0	0	0	1
889	QLLLANNSLR	0	0	0	341000	0	0	0
890	IGGIGTVPVGR	0	228000	125500	0	0	0	0
891	KGWSIPR	0	191000	133300	0	0	0	0
892	IKFEMEQNLR	499400	0	0	0	0	0	0
893	LLWHGSR	0	0	181000	0	0	0	0
894	RWINGMLLSMLR	0	0	0	0	0	109000	0
895	NSLESENFR	0	0	179000	0	0	0	0
896	ANQIPKVAWIPDVESR	156000	0	0	0	0	0	0
897	DQLLAAIR	0	281000	0	0	0	0	0
898	LDNISLK	0	0	0	0	0	311000	0
899	KIYPTLWWLYR	57800	0	173300	0	0	0	0
900	LYRPGSVAYVSR	0	0	170000	0	0	0	0
901	IRLENEIQTYR	0	294000	168400	112700	0	112000	0
902	LLTGPVER	0	0	166000	0	0	0	0
903	VLTAPVER	0	0	166000	0	0	0	0
904	VATLPLDR	205000	0	165800	0	0	0	0
905	ALGGIAGILR	0	138000	0	0	0	0	0
906	NFIINEK	0	384000	0	0	0	0	0
907	LSISLLR	209000	385700	0	0	256100	270600	0
908	LTFLTGIR	2510000	2420000	2069000	1176000	0	1677000	0
909	SAAESGWDFSSR	0	159000	103400	0	138200	103600	0
910	ATVLPLDR	0	0	166000	0	0	0	0
911	VALTLDPR	205000	0	165800	0	0	0	0
912	GLETPIVR	205000	0	165800	0	0	0	0
913	SLEVIVR	215000	360700	0	0	0	0	0
914	AMQALAQR	0	0	165000	0	0	0	0
915	DINIIAR	0	0	158000	0	0	0	0
916	QRSSLPR	0	191000	133300	0	0	0	0
917	LTELVASKL	0	238000	0	0	0	0	0
918	KQESSLEK	0	13300000	0	0	0	0	0
919	MPQLASLR	220000	346400	470900	0	0	0	1
920	AVELILPR	0	0	0	0	0	125000	0
921	RNVVVHR	0	161000	0	0	0	0	0
922	LDHKFDLMYAK	0	4080000	0	0	0	0	0
923	DVQIAIR	201000	183000	285000	0	0	0	1
924	LAIIVNITR	1190000	729600	0	403000	0	0	0
925	VQDLALR	201000	0	157700	0	0	0	0
926	VNELAIR	201000	0	157700	0	0	0	0
927	AAAELIAR	0	0	158000	0	0	0	0
928	AGDVIAIR	201000	183000	285000	0	0	0	1
929	IDAEGFR	0	0	0	702000	0	0	0
930	IVLEEKR	0	0	157000	0	0	0	0
931	IVLEKER	0	0	157000	0	0	0	0
932	LVIEKER	0	0	157000	0	0	0	0
933	LMDLEIPR	0	78500	0	0	0	0	0
934	LAGEDFR	850300	486600	812000	701800	747100	630100	0
935	VILELGSR	0	0	157000	0	0	0	0
936	VILEEKR	0	0	157000	0	0	0	0
937	IRSLVHYCFDLR	0	0	0	0	0	109000	0
938	DVQLAIR	201000	183000	157700	0	0	0	1
939	AMTEQGIGSR	0	96200	0	0	0	0	0
940	MLSSTFVR	81300	0	0	0	0	0	0
941	TSHVVIVVSDEK	0	404000	0	0	0	0	0
942	EVSLLVR	215000	360700	0	0	0	0	0
943	LTNIYTK	0	1300000	0	362400	0	0	0
944	LVHAVLAR	0	340000	515000	223400	235500	0	0
945	LNDLALR	201000	183000	157700	0	0	0	1
946	TLVVMTDLR	0	0	154000	0	0	0	0
947	LTGTVVPR	0	117000	0	0	242700	212300	0
948	QGYYRNTIFHR	0	0	154000	0	0	0	0
949	EVSVCLDAK	0	0	152000	0	0	0	0
950	YAVSMAR	0	466000	0	0	0	0	0
951	LPYEQDAK	0	0	152000	0	0	0	0
952	VFPPGSK	0	0	0	0	72400	86430	0
953	AGYLPEDAK	0	0	152000	0	0	0	0
954	MSLLENIR	0	0	0	383000	0	0	0
955	EGLVAAEKR	0	661000	0	0	0	0	0
956	DLLRNCHLALR	0	180000	0	0	0	0	0
957	GLELTNGLR	0	661000	0	0	0	0	0
958	MIVAESDAK	0	0	152000	0	0	0	0
959	FDLMYAK	0	758000	0	0	0	617700	0
960	MIADISDAK	0	0	152000	0	0	0	0
961	LDSFAPDAK	0	0	152000	0	0	0	0
962	IGEADFR	850300	486600	0	701800	747100	0	0
963	VMKGQADAK	0	0	152000	0	0	0	0
964	STMQELNSR	101000	96200	0	0	0	0	0
965	GPEHLPDAK	0	0	152000	0	0	0	0
966	SLLSLLR	209000	385700	0	0	256100	270600	0
967	VTSLLGSR	555000	474100	505900	312100	0	505600	0
968	ISLEELNR	473000	0	0	0	0	0	0
969	SPAIFDDAK	0	0	152000	0	0	0	0
970	IPSAKGR	0	169000	0	0	0	0	0
971	GEIMALDAK	0	0	152000	0	0	0	0
972	IKDFSLR	0	117000	0	0	0	0	0
973	SEVPAEIR	0	0	151000	0	0	0	0
974	LAKTSVATTDMDLR	0	0	0	0	0	109000	0
975	GYPAAFTR	0	0	0	0	195000	389100	0
976	DLSPIAER	0	0	151000	0	0	0	0
977	DLFPLLLR	68700	0	0	0	0	0	0
978	DQIQDVEGRYMQGLK	0	61100	0	0	0	0	0
979	TVSLLLR	209000	385700	0	0	256100	270600	0
980	TVDPEIAR	51900	0	151100	0	0	0	0
981	NVELALR	201000	183000	157700	0	0	0	1
982	DQVAILR	0	183000	127300	0	0	0	0
983	QVLDNLTMEK	995000	0	0	0	0	0	0
984	DGSIAIASKPR	0	0	148000	0	0	0	0
985	DMEDVLR	0	203000	0	0	0	0	0
986	LLQELEAR	0	484000	0	0	0	0	0
987	TIEIKEIK	0	238000	0	0	0	0	0
988	EGLFQYR	0	119000	0	0	0	0	0
989	ISEVIVR	215000	360700	0	0	0	0	0
990	QLNLIAR	0	0	0	0	0	2400000	0
991	AILVDLEPGTMDSVR	0	415000	102900	0	0	67350	0
992	ILDMEIER	249000	0	0	0	0	0	0
993	DQVALLR	0	183000	127300	0	0	0	0
994	MSLNNVYR	0	0	0	0	0	278000	0
995	SLSIERK	0	0	0	0	0	506000	0
996	IPGKETDLLQHLSESR	156000	0	0	0	0	0	0
997	NEVALIR	0	183000	127300	0	0	0	0
998	QDVALLR	0	183000	127300	0	0	0	0
999	RCTQDIVLPDGR	120000	0	144100	0	0	0	0
1000	CENRLPVHFAGIGR	0	76600	0	0	0	0	0
1001	LVLEEADR	0	1630000	0	0	640600	806100	0
1002	GILLDTSR	256300	436000	2075800	124800	369400	554200	0
1003	KMVLNEK	0	384000	0	0	0	0	0
1004	LLNLISK	297000	0	0	0	0	419900	0
1005	KLDLEAWFPGSGAFR	0	0	144000	0	0	0	0
1006	LIDGAIR	1505000	0	554200	428300	779800	1092400	0
1007	LMVELSK	0	1840000	0	0	0	0	0
1008	AGQASFHDGLR	315000	372500	0	0	0	0	0
1009	MPDESFR	0	0	141000	0	0	0	0
1010	EMSWIADTYAK	377000	0	0	0	0	0	0
1011	AEVADFR	850300	486600	0	701800	747100	0	0
1012	AFCSNRNLIDHQR	0	207000	0	0	0	0	0
1013	YVPYVGDSKR	0	0	139000	0	0	0	0
1014	MALCALTRALR	0	0	0	167000	209700	0	0
1015	LLYSIGANVSAEK	0	0	0	0	0	97400	0
1016	MFRLPEHQAIINR	435400	229300	0	155400	115400	357400	0
1017	LAGLNLLR	0	0	433000	440300	592200	1067000	0
1018	IALAEATR	0	0	136000	0	0	0	0
1019	LLLQDGLQR	227000	0	0	0	0	0	0
1020	AILGSVER	0	0	136000	0	0	0	0
1021	VDALMDEINFMK	117000	0	0	0	0	0	0
1022	ALLGSVER	0	0	136000	0	0	0	0
1023	EAAIEWK	0	410000	0	0	0	0	0
1024	LASYLDKVR	238000	394600	0	0	0	0	0
1025	GIIEWTR	174000	0	0	0	0	0	0
1026	SVLGDIR	0	0	0	0	32800	0	0
1027	IGFPWSEIR	123000	0	0	0	0	0	0
1028	ALLTEAAR	0	0	136000	0	0	0	0
1029	IFSYADTQR	205000	1251300	0	0	0	0	0
1030	GGSSLASLEK	7410000	13300000	19980000	0	0	1442000	0
1031	AILAAETR	0	0	136000	0	0	0	0
1032	ALIEKDR	0	0	136000	0	0	0	0
1033	ALLKEDR	0	0	136000	0	0	0	0
1034	VATVSLPR	102370900	80316500	70713700	56943900	110362020	168390300	0
1035	YMACCMLYR	0	1274500	0	0	0	0	0
1036	ALIESGVR	0	0	136000	0	0	0	0
1037	VYNSLTR	0	0	0	163000	0	0	0
1038	ALLAEATR	0	0	136000	0	0	0	0
1039	IALESGVR	0	0	136000	0	0	0	0
1040	KPASFMTSICDER	0	0	136000	0	0	0	0
1041	IALATLDGR	694000	476800	0	591700	3782000	13490000	0
1042	LENEIQTYR	616000	320400	407400	0	0	383700	0
1043	AAVIAER	109000	0	0	0	0	0	0
1044	LQQIGLR	0	0	0	0	0	2400000	0
1045	LEVALGR	45500	0	0	0	0	0	0
1046	STTAEVQQVLNR	106000	173500	0	0	0	0	0
1047	ACVPRHWLCDGER	0	0	136000	0	0	0	0
1048	MMDGRLNDR	342000	0	0	0	0	0	0
1049	LELSDIAGR	473000	0	0	0	0	0	0
1050	VAPFDGR	0	563000	365900	0	0	215400	0
1051	LISPGTELR	173000	0	0	0	0	0	0
1052	APPEEKEALIAR	0	180000	413300	0	0	0	0
1053	GGLSGFTK	717000	380200	194500	0	126900	0	0
1054	LALAISEGR	694000	476800	0	591700	3782000	13490000	0
1055	IIGIADR	110000	529200	0	0	0	0	0
1056	LEFIINR	0	0	0	0	1550000	0	0
1057	IIPCPSSPLLAR	0	180000	413300	0	0	0	0
1058	DLAQIKER	0	661000	0	0	0	0	0
1059	TPGSLLAR	201000	183000	157700	0	0	0	1
1060	SISISVAR	555000	474100	505900	312100	0	505600	0
1061	LASYLDK	550000	651600	990200	0	0	1100000	0
1062	AEQLIKDGLK	0	0	128000	0	0	0	0
1063	LTGEDGDFR	3430000	0	0	0	0	0	0
1064	VQAALVALR	0	138000	0	0	0	0	0
1065	AGSAYVILDPEGSAQR	0	0	0	0	0	131000	0
1066	GLLQSLADGIK	0	0	128000	0	0	0	0
1067	AVLIDLEPGTMDSVR	0	235000	0	0	0	67350	0
1068	DERSVMLEIR	0	587000	0	0	0	0	0
1069	ELKNNPTYK	0	0	0	0	0	517000	0
1070	DQIVALR	0	0	127000	0	0	0	0
1071	AGDVVVVR	0	0	127000	0	0	0	0
1072	IQIALNLDGGK	0	0	0	341000	0	0	0
1073	YLTVAALFR	0	1370000	0	0	0	525500	0
1074	TTAENEFVMLK	278000	0	0	0	0	0	0
1075	VIETLTFNR	0	154000	148800	0	0	0	0
1076	LILQIDNAR	227000	0	0	0	0	0	0
1077	IDIMDISR	0	0	0	347000	0	0	0
1078	AVCMLSNTTAIAEAWAR	0	152480	311710	0	0	0	0
1079	GGFPVIR	743000	0	0	0	0	0	0
1080	QAAQALAMMVGR	0	0	0	0	0	24600	0
1081	QFAEPPSSNRSAFR	160000	324800	311500	0	0	0	1
1082	NMKFWDVDLTER	0	341000	0	0	0	0	0
1083	DEMDVLR	0	203000	0	0	0	0	0
1084	HGGGGGGFGGGGFGSR	135000	66380	89700	0	0	0	1
1085	VSADVLR	0	0	0	0	32800	0	0
1086	AGDIVAIR	201000	0	127300	0	0	0	0
1087	DGALVAIR	201000	0	127300	0	0	0	0
1088	FKDEFVR	81300	0	0	0	0	0	0
1089	EARSELER	0	0	127000	0	0	0	0
1090	QGIADNIR	0	160000	0	0	0	0	0
1091	YASEYFLK	1290000	0	0	0	0	0	0
1092	GALNIPNLSR	119000	125500	328100	0	0	0	1
1093	YRIALANVQSPDK	0	0	125000	0	0	0	0
1094	QADLYISEGLHPR	0	232000	0	0	0	0	0
1095	TYGYNTIIMGASFR	160000	0	0	0	0	0	0
1096	KHEAIETDIFAYEER	112000	56970	130400	0	0	0	1
1097	KSITVDEIR	99800	149700	346000	0	0	0	1
1098	QELADQIR	266000	168400	0	0	0	0	0
1099	GIPLQEVIR	0	97300	146100	0	0	0	0
1100	VMVSGRLGGAEIAR	0	129000	0	0	0	0	0
1101	GILLYGPPGTGK	0	222000	0	0	0	0	0
1102	DIIIDVVER	0	19300000	0	0	0	0	0
1103	GSLSQELSK	0	13727200	19980000	0	0	1442000	0
1104	IAERLPLPINAEDESR	156000	0	0	0	0	0	0
1105	GIPLIQDIR	0	97300	146100	0	0	0	0
1106	ELEKLYEIAEK	0	0	0	0	0	97400	0
1107	FADLAASHLEAIRAR	0	0	0	0	0	121000	0
1108	EIAEGMISEIR	0	587000	0	0	0	0	0
1109	VGKFPFAANSR	0	0	117000	0	0	0	0
1110	IDHYLGK	756000	0	0	0	0	0	0
1111	ADATPWPGIGR	0	46100	0	0	0	0	0
1112	CLSLGLIR	0	156000	0	0	0	0	0
1113	MREIVHLQAGQCGNQIGAK	0	706400	0	0	0	254300	0
1114	GFSSGSAVVSGGSR	225000	0	112300	0	0	0	0
1115	IMQKDLSDLLVECR	0	0	112000	0	0	0	0
1116	CGPLIDLCR	0	0	112000	0	0	0	0
1117	GETLEDTAK	0	0	103000	0	0	0	0
1118	TGTITTFK	311000	571000	0	0	0	0	0
1119	DGANFSFR	0	0	0	0	0	166000	0
1120	GETIEDTAK	0	0	103000	0	0	0	0
1121	EMELVLSELEAAQR	0	0	0	0	0	131000	0
1122	NLIDAGVDGLR	0	86300	147100	0	0	0	0
1123	DWSKNDAK	0	0	103000	0	0	0	0
1124	DMEISFR	0	0	0	0	0	166000	0
1125	AVARASGCEIDITSYQLGAK	0	0	0	0	0	254000	0
1126	GTKVIVQR	0	0	103000	0	0	0	0
1127	LLEVIYR	0	0	0	0	0	903000	0
1128	KSGIILNR	0	0	103000	0	0	0	0
1129	TAAENEFVTLKK	1080000	0	0	0	0	0	0
1130	GLLDTLPR	205000	0	0	0	0	0	0
1131	KEEMIELAK	0	0	101000	0	0	0	0
1132	HARTMFAEIR	0	587000	0	0	0	0	0
1133	FSNEVFR	0	670000	0	0	0	0	0
1134	LGANYLQLPVNCPYR	68600	0	97940	0	0	0	0
1135	VAPMTSR	0	563000	365900	0	0	215400	0
1136	TACLAMERSK	0	0	0	0	69200	0	0
1137	GLLLDTSR	256300	436000	2075800	124800	369400	554200	0
1138	KACDRPVAK	0	38000	0	0	0	0	0
1139	FERGVDPNDVELVSLR	0	0	90400	0	0	0	0
1140	SHLLDYVMTTVLFSDK	202160	338100	105400	0	0	206780	0
1141	FSISWAR	5248800	3959100	4226500	1892000	3519800	5196100	0
1142	AQLVEAGAEAEIK	0	0	0	0	157000	0	0
1143	GSLGGGFSSGGFSGGSFSR	80200	99250	355400	0	0	0	1
1144	TSFTSVSR	109000	0	0	0	0	0	0
1145	IIDAVAR	110000	529200	0	0	0	0	0
1146	FIGMLTDSRSFLSYPR	0	0	85100	0	0	0	0
1147	VLQGGFR	367000	0	0	0	0	0	0
1148	IAITIVR	0	0	0	0	0	0	0
1149	QELLEALR	0	484000	0	0	0	0	0
1150	AGEIVLAAR	0	281000	0	0	0	0	0
1151	FTLEAIK	1330000	0	0	0	0	0	0
1152	TSAQLDFSRIDLR	0	0	0	0	0	109000	0
1153	TNAENEFVTIK	0	109000	0	0	0	49520	0
1154	NITVTEKR	141000	0	0	0	0	0	0
1155	LLNLLSK	297000	0	0	0	0	419900	0
1156	QVETACAPAMRLLAYPR	0	0	85100	0	0	0	0
1157	QIYNMVAFR	0	0	138000	244400	3178600	5346600	0
1158	DIQAIKMEVQEGLYPR	0	0	85100	0	0	0	0
1159	QSVEADINGLRR	243000	0	0	0	0	0	0
1160	QWWHKATIYQIYPR	0	0	85100	0	0	0	0
1161	SGDALLLDSR	9590000	4406000	5786000	4066000	3763000	10110000	0
1162	NTLCEFTGDILR	0	0	81400	0	0	0	0
1163	VDADCELAK	0	0	0	0	341000	0	0
1164	NTICEFTGDILR	0	0	81400	0	0	0	0
1165	LDDIVAR	0	0	0	0	0	334000	0
1166	IQVQALR	0	0	0	0	0	2400000	0
1167	LLVAGLSK	0	0	0	0	0	420000	0
1168	QYSESLARLAALR	107000	0	80930	0	0	0	0
1169	SCLLIVAR	0	156000	0	0	0	0	0
1170	ADRADGR	0	0	79900	0	0	0	0
1171	QALHQNTFTLR	0	0	0	0	157000	0	0
1172	LAEPYAGR	737700	218400	249100	1593000	1243000	970200	0
1173	VSGIFISR	0	117000	0	0	0	0	0
1174	TTPSYVAFTESER	0	186000	0	0	0	0	0
1175	RADADGR	0	0	79900	0	0	0	0
1176	EIVDLVLDR	0	19300000	0	0	0	0	0
1177	LLVEYLR	0	0	0	840000	527500	902800	0
1178	AIITVLR	0	0	0	0	0	0	0
1179	FASCTALATIYSQLISR	67300	0	0	0	0	55320	0
1180	LTREGGEDAVR	0	0	74900	0	0	0	0
1181	SLEGEAAALR	112000	0	0	0	0	0	0
1182	IIADAVR	110000	529200	0	0	0	0	0
1183	NAGQVCISPTR	0	0	74900	0	0	0	0
1184	AETECQNTEYQQLLDIK	193000	0	0	0	0	0	0
1185	VTSLLLR	0	386000	0	0	256100	270600	0
1186	DGDRSVIVGER	0	0	74900	0	0	0	0
1187	EIVDVVLDR	0	120000	0	0	280400	400400	0
1188	AVAGGLCNDGIR	0	0	74900	0	0	0	0
1189	IASEDLGGDIGR	0	0	74900	0	0	0	0
1190	KLLEGEECR	44700	0	0	0	0	0	0
1191	ITLFVGK	2320000	0	0	0	0	1631000	0
1192	SEGKFHGDVAR	0	0	74900	0	0	0	0
1193	NILSQLSR	0	0	0	0	0	229000	0
1194	EKTAQEITIHR	0	0	0	0	0	123000	0
1195	LFNGEVLR	0	0	0	0	0	449000	0
1196	TAVADIPYGGAKGGIGCSPR	0	0	70800	0	0	0	0
1197	SNISMRDVLR	0	0	70000	0	0	0	0
1198	MNRVTADVIR	0	0	70000	0	0	0	0
1199	AEMIEKSVDPR	0	0	69400	0	0	0	0
1200	TVIDLVR	215000	360700	0	0	0	0	0
1201	GAMVVLR	743000	0	0	0	0	0	0
1202	GSIGGGFSSGGFSGGSFSR	80200	99250	355400	0	0	0	1
1203	LSSIEKR	555000	474100	505900	312100	0	505600	0
1204	EMVLELER	249000	0	0	0	0	0	0
1205	ATKINELVSVTIASK	0	0	60800	0	0	0	0
1206	LFLELEPQLR	0	0	58900	0	0	0	0
1207	DPITLTVPAK	0	165000	0	0	184800	197300	0
1208	VSGIDLR	0	0	0	0	32800	0	0
1209	AGLNLPAKDR	119000	125500	0	0	0	0	0
1210	LSALIER	307000	770900	0	0	0	0	0
1211	RNLDIERPTYTNLNR	0	445000	0	0	0	0	0
1212	SRAEAESWYQTK	221000	115000	0	0	0	0	0
1213	AGIEDFR	850300	486600	0	701800	747100	0	0
1214	WGENSVMCVDDVK	0	0	56400	0	0	0	0
1215	MREIVHVQVGQCGNQVGAK	0	399000	0	0	0	254300	0
1216	QIAGVIAR	0	0	0	0	0	2400000	0
1217	DAGLPDDVFMACER	0	0	56400	0	0	0	0
1218	IIEGVAR	1615300	529200	554200	428300	912800	1092400	0
1219	IIGLGER	110000	0	0	0	0	0	0
1220	ADGLPPPDGGGGGGDDGK	0	0	56400	0	0	0	0
1221	EGGCCSLSAVDDARR	0	0	56400	0	0	0	0
1222	TSQNSELNNMQDLVEDYKK	0	0	51500	0	0	0	0
1223	AGEPWWDSPWGR	0	0	51100	0	0	0	0
1224	DFSYVIDKELLR	0	0	49300	0	0	0	0
1225	MLTDLPLDLESEILSR	67300	0	0	0	0	55320	0
1226	GALGLLGALR	0	138000	0	0	0	0	0
1227	APDAFRFLSGVGHFLPR	0	77500	0	0	0	0	0
1228	GQTQKWFALR	0	0	0	167000	209700	0	0
1229	QPNESVLAEELIR	0	0	49300	0	0	0	0
1230	NTKQEIAEINR	46900	0	0	0	0	0	0
1231	AIIGEPLR	0	115000	224200	163900	98100	186100	0
1232	TADLVGR	0	81900	0	0	0	0	0
1233	VWHTSSNRELLR	0	0	49300	0	0	0	0
1234	LSSLREK	0	474000	0	0	0	505600	0
1235	RNGSGGSSNHER	0	0	34600	0	0	0	0
1236	ELIDVVLDR	0	19300000	0	0	0	0	0
1237	AIVMAPTR	174000	0	0	0	0	0	0
1238	FTIELAK	1330000	0	0	0	0	0	0
1239	TEILARAEAEVK	0	254000	0	0	0	0	0

## Sheet: Band-γ
ID	peptide sequence	queen (colony F)	queen (colony G)	queen (colony H)	worker (colony F)	worker (colony G)	worker (colony H)	queen specificity
1	VIGFEELFR	104000	0	0	0	0	0	0
2	YETLRNIDVDTR	144000	0	0	0	0	0	0
3	LKESLPR	24258000	15370000	25181000	29945000	16611600	16135300	0
4	LRDNIGAMR	0	0	15800000	0	0	0	0
5	VIQILER	0	0	18307800	0	9012000	7379000	0
6	SVLGSSEDEK	0	88100	0	0	0	0	0
7	SSLTCHRR	0	124130	0	0	0	0	0
8	LRAGYLEIAR	0	0	0	0	0	45000	0
9	VATPVKQK	0	0	10200000	0	0	0	0
10	LTLASLPR	0	0	0	6270000	0	7379000	0
11	IHPDGEKVALR	174000	0	0	82750	0	0	0
12	VIGVDALR	0	0	8330000	0	0	0	0
13	LAVGIDIR	3940000	0	0	0	0	0	0
14	NLVYALEAIR	0	0	0	0	0	45000	0
15	AGLSGLGVADR	24000	0	0	0	0	0	0
16	LGEHNIDVLEGNEQFINAAK	363000	0	6748150	0	0	0	0
17	TVGVIGTGK	0	0	0	0	0	223000	0
18	LGEHNINVLEGDEQFINAAK	363000	0	6699800	0	0	0	0
19	TVAIGGGQTSR	0	0	2440000	0	0	0	0
20	QVFVSEALIR	0	0	0	0	0	45000	0
21	FITIVGK	2520000	2766000	2282000	0	0	0	1
22	SSICDIPPK	0	124130	0	0	0	0	0
23	ITLFVGK	2520000	2766000	2282000	0	0	0	1
24	AETLTPR	0	141000	89670	0	118600	0	0
25	IIAADVATR	1680000	986700	1928500	0	0	0	1
26	IAIDVGSVR	1680000	986700	1928500	0	0	0	1
27	ITLDELSNR	218000	380500	0	0	0	0	0
28	IAAIESR	0	56800	0	0	0	0	0
29	LALDDVKR	1680000	986700	1928500	0	0	0	1
30	ALRMPLR	3940000	0	0	0	4064000	0	0
31	LLFRCPR	476000	0	0	0	0	0	0
32	SFNKLSGGEK	0	234000	0	0	0	0	0
33	IAIEEAKR	1680000	986700	1928500	0	0	0	1
34	SLALSLPR	0	0	3650000	3793000	4064000	3520000	0
35	LSSIEKR	0	0	0	146000	0	280900	0
36	FSAERTR	29530000	1994500	0	917000	2093000	1148000	0
37	LESAGVIDSR	2070500	316600	3197700	2898900	1369700	1101000	0
38	AILAVADTR	1680000	986700	1928500	487900	0	0	0
39	IGIGRPEK	76000	0	0	0	0	0	0
40	ADAMVTYGR	61600	0	0	0	0	0	0
41	QEDGPHIRIMK	0	0	0	32100	0	0	0
42	AVITTMKER	22900	0	0	0	0	0	0
43	SKTPDEYGILVHDLFR	377000	0	0	0	0	0	0
44	LAALREEK	1680000	0	1928500	0	0	0	0
45	AFFAMVANGVR	18200	0	0	0	0	0	0
46	NKMQEFR	4550000	12360000	0	0	0	0	0
47	AVAEAILR	1252900	352200	666900	798700	77240	122600	0
48	IALVTEQR	1680000	986700	1928500	0	0	0	1
49	AAKWLANK	87500	0	0	0	0	0	0
50	AVSVTPIR	0	0	1663500	0	0	0	0
51	KTSLSEEDQSLFR	86300	0	0	0	0	0	0
52	RDEGVEAVFK	0	0	1560000	0	0	0	0
53	VQILLER	0	0	18307800	0	9012000	7379000	0
54	MEFAELIK	0	0	0	108000	0	0	0
55	ALETEFPIADK	0	0	1460000	0	0	0	0
56	LSSPATLNSR	11166470	2797700	16255300	15788100	7636700	9484400	0
57	VRLLEGDK	0	0	0	488000	0	0	0
58	SLFQIQAER	0	674000	0	0	0	0	0
59	NVLIFDLGGGTFDVSILTIEDGIFEVK	0	95300	0	0	0	0	0
60	LALIELGKR	317000	0	0	0	0	0	0
61	VTVIVPSR	2760000	0	0	0	0	0	0
62	AVTVIGHK	0	0	0	0	9430000	0	0
63	TLLEGEESR	412000	0	314800	427700	0	0	0
64	VAVAVDLR	735000	0	1105000	0	0	0	0
65	NFLIPTLK	0	0	995000	0	0	0	0
66	VEQIICGLIKGGASK	0	0	752220	0	0	0	0
67	AVYDPRR	0	182000	0	0	0	0	0
68	AAEKPAKK	174000	0	200110	169000	0	122600	0
69	LVSVSLPR	32694000	0	0	16079000	9012000	7379000	0
70	GLGFTIK	0	0	0	103000	116600	0	0
71	DLLTELGGR	387000	0	0	0	0	0	0
72	EAEEIFK	0	0	508000	0	0	0	0
73	EVELTGMRTK	126000	0	158000	0	121700	0	0
74	TTLLKSISAR	0	50400	0	0	0	0	0
75	IGLSSIPR	25720900	15868300	35925400	39089900	16980800	16257900	0
76	DGKFILELAR	0	0	0	0	0	45000	0
77	ETVEMLK	0	0	508000	0	0	0	0
78	GIPLQEVIR	94300	0	0	0	0	0	0
79	EAEFELK	0	0	508000	0	0	0	0
80	LALNCVGGR	0	16900	0	0	0	0	0
81	FHYLKGIGAR	0	0	0	0	0	45000	0
82	AQVMTVPVR	0	87700	0	0	0	0	0
83	KTVGGDINSR	0	0	0	0	1050000	1101000	0
84	LIEVMKR	476000	0	0	0	0	0	0
85	AVVAAEDAR	33900	0	0	0	0	0	0
86	EAEELFK	0	0	508000	0	0	0	0
87	YEEDVQLMK	0	0	431000	0	0	0	0
88	QGHIQPITPVK	185000	0	0	0	0	0	0
89	MSLDKYR	0	122000	0	0	0	0	0
90	MMKGGMAGLMK	0	0	431000	0	0	0	0
91	LSKEVQSALAR	205000	0	0	0	0	0	0
92	STAGDTHLGGEDFDNR	0	110000	0	0	0	0	0
93	QAGTPSKKPIS	82800	0	0	0	0	0	0
94	MLPCDMLFK	0	0	431000	0	0	0	0
95	QIYNMVAFR	547600	301300	217900	0	340400	0	0
96	DVLTAIGSER	218000	0	0	0	0	0	0
97	VGDMDTELFK	0	0	431000	0	0	0	0
98	LINVNVK	0	0	430000	0	0	0	0
99	AVGISKPK	0	0	430000	0	0	0	0
100	AANAVLIK	0	0	430000	0	0	0	0
101	LLVAGLSK	58000	0	0	0	0	0	0
102	LLFQDLR	77800	0	0	0	0	0	0
103	NVLIFDLGGGTFDVSLLSIEEGIFEVK	0	95300	0	0	0	0	0
104	AGAARWR	0	141000	0	0	0	0	0
105	GIIVEAR	27100	0	0	0	0	0	0
106	QSFISKIGALLMK	0	0	0	0	0	15700	0
107	VNILNVK	0	0	430000	0	0	0	0
108	ATVISTPR	72000	0	0	0	0	0	0
109	LVNLNVK	0	0	430000	0	0	0	0
110	SGVTMIAGLSR	0	674000	0	0	0	0	0
111	NSAFEYGK	0	524000	0	0	0	0	0
112	INVVAVGK	0	0	430000	0	0	0	0
113	SLNNQFASFIDK	167000	333800	0	0	0	0	0
114	ALKEGISK	0	0	421000	0	0	0	0
115	GIEGMITAIK	22900	0	0	0	0	0	0
116	LSRLIAELK	267000	0	0	0	0	0	0
117	AERGVHGQGR	0	102000	0	0	0	0	0
118	AIKEGLSK	0	0	421000	0	0	0	0
119	MGNCWGAKISSESPCR	0	219000	0	0	0	0	0
120	DPIRMAR	227000	0	0	0	0	0	0
121	GILLSQSK	0	0	421000	0	0	0	0
122	AATSQKCIR	0	158000	0	0	0	0	0
123	LSSLKER	0	0	0	146000	0	280900	0
124	RHIQDEDLFR	0	492000	0	0	0	0	0
125	KGPSDLEK	612000	0	0	0	0	0	0
126	LLDKYPR	476000	0	0	0	0	0	0
127	SFSTFADRK	0	38800	0	0	0	0	0
128	AVAELLAR	149000	0	108400	0	0	122600	0
129	KSSVLPSK	0	0	421000	0	0	0	0
130	KIITLMLK	0	0	411000	0	0	0	0
131	VIVAEALR	0	0	0	796000	0	0	0
132	AGELDQR	103000	0	0	0	0	0	0
133	TIRIAINGFGR	185000	0	0	0	0	0	0
134	VVAIALER	0	0	0	0	0	7380000	0
135	EIVASGLDSR	1570000	0	2435000	2898900	317700	0	0
136	VNQAGIDYYNK	2929100	0	0	0	0	0	0
137	SSYLDDLR	0	107000	0	319200	0	0	0
138	TIRLAINGFGR	185000	0	0	0	0	0	0
139	DLDAIVR	0	387000	0	0	0	0	0
140	YEELQITAGR	126000	0	158000	112900	121700	0	0
141	GQVTAEQKR	0	350000	0	0	0	0	0
142	VTSSLGLR	215000	0	166200	145800	0	280900	0
143	KLTLYIPK	0	0	411000	0	0	0	0
144	QDDENSNIPKPVSFR	51800	0	0	0	0	0	0
145	DGVISISISR	0	0	362000	0	0	0	0
146	LAIIVNITR	317000	0	0	0	0	0	0
147	ATSVIAELSR	0	0	362000	0	0	0	0
148	DVGAGARGLVGR	0	0	339000	0	0	0	0
149	SQNIPTRVGR	0	0	339000	0	0	0	0
150	ATPKQGIK	93900	0	0	0	0	0	0
151	MKVLLHCQR	0	0	339000	0	0	0	0
152	AVVVITDGR	0	0	0	488000	0	0	0
153	MCRDLLQPR	0	78100	0	0	0	0	0
154	LALDLEIATYR	224000	96640	147500	0	0	0	1
155	QMARILSEK	0	674000	0	0	0	0	0
156	VEDIGIR	0	0	328000	0	0	0	0
157	EVDGLLR	0	387000	327500	0	0	0	0
158	AVAAASEGLR	0	96900	0	0	0	0	0
159	LDDLGLR	0	387000	327500	0	0	0	0
160	LDDIVAR	0	387000	327500	0	0	0	0
161	FLESFPEK	0	0	0	108000	0	0	0
162	LDDVIAR	0	387000	327500	0	0	0	0
163	VATVSLPR	26084230	15868300	35925400	39089900	17156500	16257900	0
164	QPDMSLNVIKMK	50500	0	0	0	0	0	0
165	LDDGLIR	0	387000	327500	0	0	0	0
166	LIVQLSK	58000	0	0	0	0	0	0
167	VDLALALR	2760000	12060000	7372000	16079000	3048000	0	0
168	SGVAEAPGGSK	0	18200	0	0	0	0	0
169	LETVEQVR	0	1090000	0	0	0	0	0
170	VASLLPSR	0	0	16575000	504500	0	0	0
171	LDDALVR	0	387000	327500	0	0	0	0
172	QAISQQVNILR	134000	0	0	0	0	0	0
173	ALSPLPAR	0	0	0	0	9430000	0	0
174	AAPNAPIPDDAR	0	68800	0	0	0	0	0
175	NMEQLYR	0	275800	0	0	0	0	0
176	LDDIIGR	0	387000	327500	0	0	0	0
177	IDGDIIR	0	0	328000	0	0	0	0
178	DIDALVR	0	387000	0	0	0	0	0
179	EVDAVLR	0	387000	327500	0	0	0	0
180	VAEIPGMR	218000	0	0	0	0	0	0
181	HTRSPER	144000	0	0	0	0	0	0
182	EGQGSQTLR	0	0	317000	0	0	0	0
183	KLDIGSAK	0	0	0	0	0	223000	0
184	VLDALIAR	2760000	0	0	0	0	0	0
185	LMGLTACLR	0	158000	0	0	0	0	0
186	NSKGDDALR	0	326000	317000	0	0	0	0
187	ILIGTVTSDK	0	1010000	0	0	0	0	0
188	QDAIEMLR	0	0	317000	0	0	0	0
189	ASREDELR	0	0	317000	0	0	0	0
190	EVVEVTDSR	0	0	315000	0	0	0	0
191	AVPSSIVR	0	0	308000	0	0	0	0
192	QLEGVKEVIIK	23300	0	0	0	0	0	0
193	VGVISRGYGGK	0	0	0	0	35100	0	0
194	MIEEWEAKEWEER	54000	0	0	0	0	0	0
195	QTSNEQILMNAFK	86300	0	0	0	0	0	0
196	ALGAEIVR	0	0	308000	0	0	0	0
197	LGAAVVHLDPSR	0	0	0	82800	0	0	0
198	FAAVRTMNK	0	8150	0	0	0	0	0
199	SPIIMAK	0	46100	0	0	0	0	0
200	DVAMHTAAMSPTYLTR	0	0	0	0	83500	0	0
201	NWVNVKDTDFTR	0	344000	0	0	0	0	0
202	LAQELVR	0	0	308000	0	0	0	0
203	VVGVEVLR	2760000	0	17532000	6270000	0	2551000	0
204	AVLEVAR	27100	0	0	0	0	0	0
205	VTSSGAFLER	0	102000	0	0	0	0	0
206	AILASER	0	56800	0	0	0	0	0
207	GLTDPEARVR	111000	0	0	0	0	0	0
208	ALEQLVR	0	0	308000	0	0	0	0
209	FAIERDPAGR	0	78100	0	0	0	0	0
210	VLGEAIIR	0	0	0	796000	0	0	0
211	DFLAQYR	0	122000	0	0	0	0	0
212	KDEMEQVR	0	88100	0	0	0	0	0
213	IIGEFGLR	77800	0	0	0	0	0	0
214	AIAGIEVR	0	0	308000	0	0	0	0
215	ALAELGVR	0	0	308000	0	0	0	0
216	VDLAIALR	2760000	12060000	7372000	16079000	3048000	0	0
217	SNAFFDSK	0	524000	0	0	0	0	0
218	YEELQVTAGR	0	253000	0	0	0	0	0
219	SPEKIVR	0	0	308000	0	0	0	0
220	QEDHPLVSSRR	0	0	0	32100	0	0	0
221	ADMRSEFK	61600	0	0	0	0	0	0
222	MRVSPSR	116000	0	0	0	0	0	0
223	NNVFMTSR	0	88000	0	0	0	0	0
224	AIQEIVR	0	0	308000	0	0	0	0
225	QLEAIVR	0	0	308000	0	0	0	0
226	IAAEGLVR	0	0	308000	0	0	0	0
227	LVKEGTGK	0	0	0	0	0	223000	0
228	AAASATSTDFVR	0	0	291000	0	0	0	0
229	QEKSSTSSTNK	0	0	291000	0	0	0	0
230	NGIVLMR	0	0	287000	0	0	0	0
231	SHRGVCK	0	15900	0	0	0	0	0
232	DSRLFIDWR	0	68800	0	0	0	0	0
233	NGLVMIR	0	0	287000	0	0	0	0
234	ADTESYSAR	61600	0	0	0	0	0	0
235	VAEAFGYR	0	122000	0	0	0	0	0
236	YLSPLTGPTCR	0	68800	0	0	0	0	0
237	AGRTLER	0	0	287000	0	0	0	0
238	VNAVLMR	0	0	287000	0	0	0	0
239	AIVVTDGER	0	0	272000	0	0	0	0
240	SPTVIALR	3940000	0	3651000	3793000	4064000	3520000	0
241	AVVELAR	27100	0	0	0	0	0	0
242	VLKEGASK	0	0	0	0	0	223000	0
243	LARALLEVK	317000	0	0	0	0	0	0
244	AVEKVDK	0	624000	0	0	0	0	0
245	ALVNLCGGR	0	0	272000	0	0	0	0
246	SHHTVSR	0	331000	0	0	0	0	0
247	ALTPTDVSR	0	0	272000	0	0	0	0
248	EQLVDASQNK	524000	0	0	0	0	0	0
249	SVLVDSK	0	0	271000	0	0	0	0
250	KTCEHLADTYR	45400	0	0	0	0	0	0
251	SVLDVSK	0	0	271000	0	0	0	0
252	IITHPNFNGNTLDNDIMLIK	0	0	269000	0	0	0	0
253	YEPGKYR	0	122000	0	0	0	0	0
254	EMCRIAANLLGCEER	54000	0	0	0	0	0	0
255	YLYVSCR	0	49600	0	0	0	0	0
256	ADVDLVR	0	0	268000	0	0	0	0
257	KTMASMQR	0	107000	0	0	0	0	0
258	LALAREVLK	317000	0	267700	0	0	0	0
259	GSEVSVTATTNLEFAVK	0	0	251000	0	0	0	0
260	RICLSSIPGASMFAVK	0	0	251000	0	0	0	0
261	CEKELEKPR	0	78100	0	0	0	0	0
262	IMTRMGAAVLR	174000	0	0	0	0	0	0
263	APEQVQR	0	0	239000	0	0	0	0
264	AAEKLAIK	0	0	0	0	0	193000	0
265	SVIELCK	0	19800	0	0	0	0	0
266	LKETIPR	0	0	3650000	3793000	4064000	3520000	0
267	ADLEDHSGR	61600	0	0	0	0	0	0
268	LALDIEIATYR	224000	96640	147500	0	0	0	1
269	ISVLEGDVEK	0	0	217000	0	0	0	0
270	AVELGEKASGK	0	0	217000	0	0	0	0
271	QLNLELNK	0	0	0	0	58300	0	0
272	VAELEPRMK	0	0	217000	0	0	0	0
273	SAHRFITEK	0	0	217000	0	0	0	0
274	VADVASESIR	0	0	0	0	318000	0	0
275	DIINTLSDR	0	0	0	0	318000	0	0
276	VTSLLGSR	0	0	0	146000	0	280900	0
277	SFLSLGCR	0	8470000	0	0	0	0	0
278	LRAMLPR	3940000	0	3651000	3793000	4064000	3520000	0
279	VQLIELR	0	0	18307800	0	12060000	7379000	0
280	RALEELTEK	0	0	217000	0	0	0	0
281	ADIEGLLTEK	0	0	217000	0	0	0	0
282	VAALDEITEK	0	0	217000	0	0	0	0
283	GLEIWVCLR	0	0	217000	0	0	0	0
284	SLLDICK	0	19800	0	0	0	0	0
285	SNIDPTEK	0	49600	0	0	0	0	0
286	VIKEGASK	0	0	0	0	0	223000	0
287	SSSPTVR	55900	0	0	0	0	0	0
288	AVEPIAMTTR	0	0	217000	0	0	0	0
289	VATISLPR	3940000	0	3651000	3793000	4064000	3520000	0
290	SSTMRAPK	58700	0	0	0	0	0	0
291	LTGTVIPR	0	0	3650000	3793000	0	3520000	0
292	GSYSTNIGSR	248000	0	208900	0	0	0	0
293	LTGTVVPR	1103500	352200	1663500	1092900	0	0	0
294	GLSGKYQTSSK	0	0	196000	0	0	0	0
295	GMGNLRR	0	24800	0	0	0	0	0
296	LNDLLDEALKR	0	0	189000	0	0	0	0
297	ISDMKYR	0	122000	0	0	0	0	0
298	EVDGTLYR	0	0	402000	0	0	411700	0
299	IIDMKLR	77800	0	0	0	0	0	0
300	ITSGLLPR	3940000	0	3651000	3793000	4064000	3520000	0
301	TLLDIDNTR	375900	380500	0	186800	0	0	0
302	GIQTAGEIR	0	96900	0	0	0	0	0
303	QDLAQIIELTR	0	0	189000	0	0	0	0
304	QGLGGLMGVGK	407000	0	0	0	0	0	0
305	AREVLGLSEGLR	0	0	189000	0	0	0	0
306	RTTPITTVGEPK	0	0	189000	0	0	0	0
307	ILQFDIR	77800	0	0	0	0	0	0
308	TAAIYRAIHGAR	0	0	189000	0	0	0	0
309	VVCEVVSPLVK	213000	0	0	0	0	0	0
310	LLYKDPR	476000	0	0	0	0	0	0
311	TQILLDEIAQR	0	0	189000	0	0	0	0
312	SIVSVLPR	2760000	0	0	6270000	0	0	0
313	MAIESEAPKR	0	78100	0	0	0	0	0
314	FSIAWSR	29530000	1994500	1115000	917000	2093000	1148000	0
315	QALDRMLAIPR	0	0	189000	0	0	0	0
316	KPLLKEQSNSR	0	0	189000	0	0	0	0
317	TLLDLDNTR	375900	380500	0	186800	0	0	0
318	NEVIEEIVAKR	0	0	189000	0	0	0	0
319	YREGASTIR	19000	0	0	0	0	0	0
320	GTYLSKQFEQK	0	492000	0	0	0	0	0
321	SLSLGSLR	215000	0	166200	145800	0	280900	0
322	QAKQIIAAEATR	0	0	189000	0	0	0	0
323	AVCEAVGLK	0	0	172000	0	0	0	0
324	MAQIILDDK	1570000	0	2435000	2898900	317700	0	0
325	FITILGTR	0	0	172000	0	0	0	0
326	FSISWAR	29530000	1994500	1115000	917000	2093000	1148000	0
327	SLMRGLR	0	0	166000	0	0	0	0
328	AITGFEADR	0	0	166020	0	0	0	0
329	SSYDQGRR	0	107000	0	0	0	0	0
330	ALYAAEADR	0	0	166020	0	0	0	0
331	AVVVRCAK	0	0	0	82800	0	0	0
332	QAFEVLQTR	0	674000	0	0	0	0	0
333	EIISEVQR	387000	1091000	0	0	0	0	0
334	AICPFSWR	0	0	166020	0	0	0	0
335	GLLLAEMATK	52700	0	0	0	0	0	0
336	GEIRITIKPR	0	0	162000	0	0	0	0
337	HTRQMLQNGTSSR	260000	0	0	0	0	0	0
338	DPIARMR	227000	0	0	0	0	0	0
339	SGGTWMER	0	28800	0	0	0	0	0
340	FSLAWSR	29530000	1994500	1115000	917000	2093000	1148000	0
341	HRLCHDIPILK	0	0	161000	0	0	0	0
342	GTRMGGVEKPLIK	0	0	161000	0	0	0	0
343	DGAQVDADK	82500	0	0	0	0	0	0
344	VPVSMDMLGR	48400	0	0	0	0	0	0
345	ALLASER	0	56800	0	0	0	0	0
346	GIEVLAR	27100	0	0	0	0	0	0
347	IKETLPR	0	0	3650000	3793000	4064000	3520000	0
348	TGGAGFIQPQR	0	78100	0	0	0	0	0
349	SASFSPHTITLIK	0	0	161000	0	0	0	0
350	ISGTLPLR	3940000	0	0	0	0	0	0
351	ASASNVDDIRLIK	0	0	161000	0	0	0	0
352	SMVNDMAR	0	28800	0	0	0	0	0
353	LENEIQTYR	0	230000	130100	0	0	0	0
354	AEELVAR	0	141000	89670	0	0	0	0
355	QDLAEATAQMEATK	0	0	142000	0	0	0	0
356	NAQAATEVR	0	124130	0	0	0	0	0
357	SLVGLGGTK	0	0	0	0	0	223000	0
358	AVVDACKQR	0	0	0	0	318000	0	0
359	SFNLEQTGRR	0	95000	0	0	0	0	0
360	ANGIYMLR	315000	0	0	0	0	0	0
361	QAKVVLDEIIK	23300	0	0	0	0	0	0
362	CPLANVASKPIEPEK	123000	0	0	0	0	0	0
363	AIIQGTPK	0	0	135000	0	0	0	0
364	AVPTKPSK	0	0	135000	0	0	0	0
365	ELLGGFLR	77800	0	0	0	0	0	0
366	LALAISEGR	1680000	986700	1928500	487900	0	0	0
367	GLEGMITAIK	22900	0	0	0	0	0	0
368	FFANAQQALDAGFRPCK	0	0	132000	0	0	0	0
369	AEELGLR	0	141000	89670	0	0	0	0
370	EAPYYATDNK	0	303000	0	0	0	0	0
371	MSMSTLVLR	0	8150	0	0	0	0	0
372	AAGGNTSSGSK	0	0	128000	0	0	0	0
373	GTGGYWR	0	0	127000	0	0	0	0
374	TGMRVVIELK	0	0	123000	0	0	0	0
375	GLLLDAR	27100	0	0	0	0	0	0
376	LGEVAEGVNTLK	62900	0	0	0	0	0	0
377	DDVAVLRVR	0	0	118000	0	0	0	0
378	LDEAALRVR	0	0	118000	0	0	0	0
379	QNLLDQLK	0	0	0	0	58300	0	0
380	AGARLWMR	166000	0	0	0	0	0	0
381	LDAEALRVR	0	0	118000	0	0	0	0
382	EKLSLPR	24258000	15370000	33821800	29945000	16611600	16135300	0
383	ELLNFLR	77800	0	0	0	0	0	0
384	ADFDKMEK	61600	0	0	0	0	0	0
385	DVRELVVGR	0	0	118000	0	0	0	0
386	LLVQLSK	58000	0	0	0	0	0	0
387	ATIEAITR	0	0	0	0	0	33600	0
388	TAGLSRDDVR	0	52900	0	0	0	0	0
389	ELTDLLNR	387000	0	0	0	0	0	0
390	ADVAQMVRK	407000	0	0	0	0	0	0
391	REDVLAALR	0	0	118000	0	0	0	0
392	VAGLLAAQK	0	0	10935800	0	9012000	7379000	0
393	ATEIEIQAK	183000	0	0	0	0	0	0
394	EEMELGLSSTLR	213000	0	0	0	0	0	0
395	SGDALLLDSR	1570000	316600	2435000	2898900	317700	0	0
396	GIVVTTQK	0	0	0	82800	0	0	0
397	LRDDLAALR	0	0	118000	0	0	0	0
398	LGALFSK	0	0	0	0	0	0	0
399	EQEIIRVR	0	0	118000	0	0	0	0
400	LLNLLSK	58000	0	0	0	0	0	0
401	NPMWPER	0	0	118000	0	0	0	0
402	EIGKWQAIAR	0	204000	0	0	0	0	0
403	SLAQSASSSR	0	204000	0	0	0	0	0
404	AAELAKLK	0	0	0	0	0	193000	0
405	GLDDEGPSR	17500	0	117900	0	0	0	0
406	FSLMEWR	0	155000	0	0	0	0	0
407	LLNLISK	58000	0	0	0	0	0	0
408	VREAVTAGDK	0	0	116000	0	0	0	0
409	LKYENEVALR	174000	0	0	82750	0	0	0
410	QNSTMITSVMLGEFR	51800	0	0	0	0	0	0
411	IGGFTIK	0	0	0	103000	116600	0	0
412	LAIKNENK	0	987000	0	0	0	0	0
413	LIDDTNISR	0	0	0	0	0	1100000	0
414	GLFLEGKER	22900	0	0	0	0	0	0
415	ELRSALDSR	1570000	0	2435000	2898900	0	0	0
416	ILDKGSAK	0	0	0	0	0	223000	0
417	VLFMDAVER	0	0	115000	0	0	0	0
418	VLLMAMETR	0	0	115000	0	0	0	0
419	LEGLPDPSR	0	115000	0	0	0	0	0
420	FLSIQCR	337000	0	0	0	0	0	0
421	LGAIGCQVR	387000	1091000	0	0	0	0	0
422	VLEKGSAK	0	0	0	0	0	223000	0
423	AVGVGMVMR	0	0	112880	0	0	0	0
424	AVVDLAVR	1103500	352200	10304300	9993700	0	0	0
425	AEKIAASGK	0	0	0	90700	0	0	0
426	KWEVAAER	0	0	106000	0	0	0	0
427	GIYDLGEGR	0	0	95300	0	0	0	0
428	ELLSEINR	387000	1091000	0	0	0	0	0
429	GLAFTEGER	0	0	95300	0	0	0	0
430	QEFVDSVR	0	0	95300	0	0	0	0
431	QVFEDVSR	0	0	95300	0	0	0	0
432	EFINDVSR	0	0	95300	0	0	0	0
433	LSTQEFPLLR	0	0	0	333000	0	0	0
434	VASLPGMWDR	524000	0	0	0	0	0	0
435	LAALESR	0	56800	0	0	0	0	0
436	QQRYVAEIR	14300	0	0	0	0	0	0
437	LREGTLDDK	2070500	316600	3197700	2898900	1369700	1470300	0
438	MICRDVSR	0	0	95300	0	0	0	0
439	AQAMVDAAIK	407000	0	0	0	0	0	0
440	GIVVMTLGSR	22900	0	0	0	0	0	0
441	LALTIQDR	0	987000	0	0	0	0	0
442	MGTTLDVSR	0	0	95300	0	0	0	0
443	QELEELNR	296000	0	0	0	0	0	0
444	LGTPEIR	0	0	93700	0	0	0	0
445	LASLPER	0	0	93700	0	0	0	0
446	SFLAYNR	0	574000	0	0	0	0	0
447	QTMMMVVESLINK	258870	0	0	0	0	0	0
448	ITGPELR	0	0	93700	0	0	0	0
449	AVMMDVK	0	224000	0	0	0	0	0
450	IEISELNR	387000	1091000	0	0	0	0	0
451	VAFRPPR	735000	0	0	0	0	0	0
452	AVAEALLR	1252900	352200	666900	798700	77240	122600	0
453	LSAPELR	0	0	93700	0	0	0	0
454	TAVPIER	0	0	93700	0	0	0	0
455	SAIIPER	0	0	93700	0	0	0	0
456	IIGGEFIR	77800	0	0	0	0	0	0
457	QLNSIVDLIIK	23300	0	0	0	0	0	0
458	SPLALER	0	0	93700	0	0	0	0
459	LRVLEDGK	1680000	0	1928500	487900	0	0	0
460	IGRGLEPK	76000	0	0	0	0	0	0
461	ELVSMVR	0	32500	0	0	0	0	0
462	AVLIMLDNK	0	0	0	115000	0	0	0
463	SLFQLQAER	0	674000	0	0	0	0	0
464	FSSILCR	0	8470000	0	0	0	0	0
465	ASPLLER	0	0	93700	0	0	0	0
466	AGIEGPFMLLR	225000	0	0	0	0	0	0
467	LLAKLGMER	0	1010000	0	0	0	0	0
468	RQLVDEVMCTR	0	52300	0	0	0	0	0
469	SSLTRHCR	0	124130	0	0	0	0	0
470	SEIIELNR	387000	1091000	0	0	0	0	0
471	APSILER	0	0	93700	0	0	0	0
472	ATTTAGLTDLK	0	674000	0	0	0	0	0
473	FRAVACSDK	0	0	0	108000	0	0	0
474	SSSTSPTSSK	0	88000	0	0	0	0	0
475	CSGHYALVTQQPLR	0	0	0	31200	0	0	0
476	LAPSLER	0	0	93700	0	0	0	0
477	DGMQEEAIQEIAGMTR	0	0	0	0	0	155000	0
478	QAAMAERIAR	0	0	93300	0	0	0	0
479	SVTSEATHK	0	70400	0	0	0	0	0
480	ALAQAYEGR	0	0	91200	0	0	0	0
481	AEAILAVR	24626200	15722200	18910300	37314700	16611600	16135300	0
482	AEELLGR	0	141000	89670	0	0	0	0
483	ELKSIPR	24258000	15370000	33821800	29945000	16611600	16135300	0
484	AEEILGR	0	141000	89670	0	0	0	0
485	APQGYNYR	4550000	0	0	0	0	0	0
486	KAYMPNITAPYR	602000	0	0	387900	0	0	0
487	AEAADAATLTR	0	52900	0	0	0	0	0
488	LFAYSDTQR	167000	280500	337900	0	0	0	1
489	DQPISFR	137000	532600	229300	0	0	0	1
490	LLKYDPR	476000	0	0	0	0	0	0
491	LTLECNQR	0	0	315000	427700	0	0	0
492	WTLLQEQGTK	0	255000	0	0	0	0	0
493	EEDKLYR	6620800	0	0	0	711300	0	0
494	TGLAFLNSNVLSQCAVPR	0	0	84300	0	0	0	0
495	AALEAVIR	0	0	0	7880000	0	0	0
496	SSFDKFLIHLVDESPR	0	0	84300	0	0	0	0
497	TAALAER	79700	0	0	0	0	0	0
498	SSLISAVASETFPDNVPR	0	0	84300	0	0	0	0
499	VADTTAR	0	0	81100	0	0	0	0
500	AVMDALGSIMQNK	27300	0	0	0	0	0	0
501	DAALEGGR	103000	0	0	0	0	0	0
502	IALATLDGR	1680000	986700	1928500	487900	0	0	0
503	SAAESGWDFSSR	0	0	76200	0	0	0	0
504	GQLKTNPMK	407000	0	0	0	0	0	0
505	STARPEDK	0	49600	0	0	0	0	0
506	AILFVPR	0	0	75200	0	0	0	0
507	EAGNELR	103000	0	0	0	0	0	0
508	ALLFVPR	0	0	75200	0	0	0	0
509	ATPKGAVAK	93900	0	0	0	0	0	0
510	LRTGELNDK	0	635000	16138900	0	0	9327000	0
511	IGLIGVGK	0	0	74200	0	0	0	0
512	GLIVEAR	27100	0	0	0	0	0	0
513	LGILNVK	0	0	74200	0	0	0	0
514	EFEGFIMSEILR	0	0	67900	0	0	0	0
515	ITLIDNSER	218000	380500	0	0	0	0	0
516	LESLDLAGR	0	1090000	0	0	0	0	0
517	CYMSKAELDTLR	0	0	67900	0	0	0	0
518	ALNSDEYR	0	0	0	35200	22000	15420	0
519	VISVPTVR	16900000	0	0	0	9012000	0	0
520	VLVAEALR	0	0	0	796000	0	0	0
521	GILIDTSR	0	0	61600	0	0	0	0
522	SSDQRTLR	0	129000	0	0	0	0	0
523	SSPCKTQIR	0	95400	0	0	0	0	0
524	LAAELALR	3940000	0	3651000	3793000	4064000	3520000	0
525	IAAVVDIR	3940000	0	0	0	0	0	0
526	HTVTPGDR	144000	0	0	0	0	0	0
527	GILLDTSR	0	0	61600	0	0	0	0
528	XLVASIPR	24626200	15722200	26600800	34032200	16611600	16135300	0
529	FWTSVAR	337000	0	0	0	0	1148000	0
530	EAIAAGGSTLR	0	2160000	0	0	0	0	0
531	GLISVTER	0	0	61600	0	0	0	0
532	ALVSSIPR	25724830	15722200	35818910	39089900	16611600	16257900	0
533	RVILEDGK	0	0	0	488000	0	0	0
534	AVISTVER	0	0	61600	0	0	0	0
535	QLGLQVCAIAR	213000	204300	0	0	0	0	0
536	LTGEMISAR	0	204000	0	0	0	0	0
537	AAQSAKAGVR	43000	0	0	0	0	0	0
538	IGIIKNINK	317000	0	0	0	0	0	0
539	SKLESTSR	0	67000	0	0	0	0	0
540	AGGMVEKGSLQR	0	350000	0	0	0	0	0
541	GLLIDTSR	0	0	61600	0	0	0	0
542	SSVSCVCK	0	49300	0	0	0	0	0
543	VLATLTPR	0	0	0	6270000	0	0	0
544	NVLIFDLGGGTFDVSLLTIEDGIFEVK	0	95300	0	0	0	0	0
545	SNMPKLGGR	0	16900	0	0	0	0	0
546	IALSPSIR	3940000	0	3651000	0	0	3520000	0
547	AGSGSGGGRPGGPMRR	0	99000	0	0	0	0	0
548	VAISIDTR	0	0	61600	0	0	0	0
549	ASAAERDVK	0	0	0	0	127000	0	0
550	VVSLSIPR	32694000	12060000	17532000	16079000	12060000	9930000	0
551	GLLLDTSR	0	0	61600	0	0	0	0
552	IIGDAFLR	77800	0	0	0	0	0	0
553	AVDDVSLTIDR	17000	0	0	0	0	0	0
554	KWWSEFNLQTR	144000	0	0	0	0	0	0
555	VALITLGCSR	0	0	0	115000	0	0	0
556	QETIDVNAVKK	57400	0	0	0	0	0	0
557	GLVIEAR	27100	0	0	0	0	0	0
558	GIISVTER	0	0	61600	0	0	0	0
559	VAAMPFRLER	0	0	59600	0	0	0	0
560	LMMVDSK	0	240000	0	0	0	0	0
561	LELSDIAGR	387000	1091000	0	0	0	0	0
562	VAFTPTSLGR	22900	0	0	0	0	0	0
563	AGDFMSLCR	61600	0	0	0	0	0	0
564	ISQPYQISR	0	674000	0	0	0	0	0
565	AVMIGATEK	0	0	56400	0	0	0	0
566	ACQSIKEALGR	0	350000	0	0	0	0	0
567	AYAKELDEALDTR	144000	0	0	0	0	0	0
568	VAVVTGASK	0	0	0	0	0	223000	0
569	IGNGSIDLR	0	96900	0	0	0	0	0
570	VIETLTFNR	0	423000	0	0	0	0	0
571	AVFDSPTAK	0	0	56400	0	0	0	0
572	AVKICMDR	0	0	56400	0	0	0	0
573	FEAICKR	337000	0	0	0	0	0	0
574	AVPCSFVR	0	0	56400	0	0	0	0
575	ADATPWPGIGR	0	0	54300	0	0	0	0
576	IEIGDTIRVR	0	204000	0	0	0	0	0
577	QGVDADINGLR	116000	177300	0	0	0	0	0
578	FSLLCAR	29530000	1994500	1115000	917000	2093000	1148000	0
579	IGSRAGPGAR	0	0	53700	0	0	0	0
580	LGWKPANR	0	0	53700	0	0	0	0
581	KMVQISVDR	0	674000	0	0	0	0	0
582	QQVLNELK	0	0	0	0	58300	0	0
583	TSEASKSSR	0	0	0	31300	0	0	0
584	GLAMLHVTR	0	0	52600	0	0	0	0
585	AVNQLVAK	0	0	52300	0	0	0	0
586	VAGLLIER	0	0	18307800	0	9012000	7379000	0
587	QEKDYIVIAR	0	0	0	82800	0	0	0
588	ALIAESR	0	56800	0	0	0	0	0
589	ATIGIVDR	0	0	51600	0	0	0	0
590	SSNLADSILKQFNCR	0	0	46300	0	0	0	0
591	VERGPCSR	0	49600	0	0	0	0	0
592	GIVIEAR	27100	0	0	0	0	0	0
593	SDGGDMTVIR	0	25300	0	0	0	0	0
594	AAVVPHRD	0	952200	0	0	0	0	0
595	LVKEGASK	0	0	0	0	0	223000	0
596	STLADRLIQACGAIEAR	0	0	43000	0	0	0	0
597	FSLSWSR	395000	8878200	0	0	0	0	0
598	MTLDDFR	307000	452800	0	0	0	0	0
599	HVGRHCLR	0	158000	0	0	0	0	0
600	HFVTKDQPYIQIAER	0	0	43000	0	0	0	0
601	LISNEDLSR	0	317000	0	0	0	0	0
602	MLTDLPLDLESEILSR	0	0	43000	0	0	0	0
603	CRAELAGSGTLAIGIAER	0	0	43000	0	0	0	0
604	SIFGGIVALNR	389000	0	0	0	0	0	0
605	AMLRVPR	25934830	15722200	35577010	39089900	17156500	16135300	0
606	FASCTALATIYSQLISR	0	0	43000	0	0	0	0
607	ATTTKEIAEK	0	674000	0	0	0	0	0
608	KPCEIDPSKIK	36800	0	0	0	0	0	0
609	LDFNPKEGDEVLIEAR	0	0	43000	0	0	0	0
610	SSNPPKMAK	0	53700	0	0	0	0	0
611	KVVNEAIELIK	23300	0	0	0	0	0	0
612	IGDIIAR	27100	0	0	0	0	0	0
613	SISISVAR	215000	0	166200	145800	0	280900	0
614	FYITMTQADKASLISR	0	0	43000	0	0	0	0
615	AFCSNRNLIDHQR	0	0	40900	0	0	0	0
616	ANKGWSTVK	3020000	0	0	0	0	0	0
617	GFCRASNLLDHQR	0	0	40900	0	0	0	0
618	MADKEFFLSLLSSAATK	0	0	39300	0	0	0	0
619	VLDDDLKSR	375900	380500	0	0	0	0	0
620	VAEVVDTVLGGMQNTLGR	0	0	39300	0	0	0	0
621	AGAVDVVIR	0	0	39300	0	0	0	0
622	VDIALALR	2760000	12060000	7372000	16079000	3048000	0	0
623	HNAGFMVIDELAK	57900	0	0	0	0	0	0
624	QALLALDR	0	0	39300	0	0	0	0
625	VLLMDEPMGALDAMTR	0	0	0	0	0	24500	0
626	KAQEKPAK	0	0	39300	0	0	0	0
627	KAPVSELR	0	0	39300	0	0	0	0
628	IAEASANIR	0	112000	0	0	0	0	0
629	GIVEIAR	27100	0	0	0	0	0	0
630	MSLIRELLR	389000	0	768100	163800	64330	0	0
631	QSHNLVNAPSTFKPPPR	65200	0	0	0	0	0	0
632	QVIVQDISLLK	23300	0	0	0	0	0	0
633	KGGETMSVR	414000	0	0	0	0	0	0
634	FSISWSR	395000	8878200	0	0	0	0	0
635	YAICGALR	25900000	0	0	917000	2093000	0	0
636	KAQPTVQK	0	0	39300	0	0	0	0
637	GRAYLLIAER	0	0	0	0	0	45000	0
638	SISSGAFLER	0	102000	0	0	0	0	0
639	LGEEVELR	0	96900	0	0	0	0	0
640	KALMPPVK	0	0	39300	0	0	0	0
641	ISLEELNR	0	1090000	0	0	0	0	0
642	YALACLR	25900000	0	0	917000	2093000	0	0
643	SPLLSSR	0	56800	0	0	0	0	0
644	LRASELDDK	2070500	0	3197700	2898900	1369700	1101000	0
645	GIILMDNLK	0	0	0	115000	0	0	0
646	TPTKMYR	0	122000	0	0	0	0	0
647	LQKEEGELGR	123000	0	0	0	0	0	0
648	QAIEDVNPQRMR	247000	0	0	0	0	0	0
649	ILMPGSR	0	317250	0	0	0	0	0
650	GAAAILLDR	0	0	39300	0	0	0	0
651	SFNEAYGK	0	524000	0	0	0	0	0
652	QADIAILR	0	0	39300	0	0	0	0
653	QAEVLALR	0	0	39300	0	0	0	0
654	QFMVATVENLR	91700	0	0	0	0	0	0
655	LKESIPR	24258000	15370000	33821800	29945000	16611600	16135300	0
656	QRYQDLQEK	184000	0	0	0	0	0	0
657	KGLEALVGDLLK	23300	0	0	0	0	0	0
658	KAVSPLER	0	0	39300	0	0	0	0
659	ARFEELNADLFR	42500	0	0	0	0	0	0
660	LSTIALALGVER	0	139000	0	0	0	0	0
661	SPMELISEVPPIK	267000	0	0	0	0	0	0
662	KTYVTMDQERPR	86300	0	0	0	0	0	0
663	FAQEIAKER	0	674000	0	0	0	0	0
664	YAICGAIR	25900000	0	0	917000	2093000	0	0
665	ESLLELNR	387000	1091000	0	0	0	0	0
666	ITGYGLIRSEGR	0	0	38600	0	0	0	0
667	GYNVTISIIEGR	0	0	38600	0	0	0	0
668	ADGAVHSMK	32900	0	0	0	0	0	0
669	GNIVDIYSMIDK	0	334000	0	0	0	0	0
670	DLIRACMIIR	225000	0	0	332700	0	0	0
671	AGTEDELVAHWRR	86300	0	0	0	0	0	0
672	TMLETMR	0	453000	0	0	0	0	0
673	QVMAMVKEFR	0	0	0	0	0	44380	0
674	LLEHARQLEGR	0	0	38600	0	0	0	0
675	AVAVELLK	54800	0	34810	0	0	0	0
676	AIEKEQIR	0	0	30100	0	0	0	0
677	DSHPLMR	0	63900	0	0	0	0	0
678	SLDLICK	0	19800	0	0	0	0	0
679	AALLSDQLR	0	0	30100	0	0	0	0
680	LSSKEIR	215000	0	0	0	0	280900	0
681	NVLIFDLGGGTFDVSLLTIEEGVFEVK	0	95300	0	0	0	0	0
682	KEVVEALNIIK	23300	0	0	0	0	0	0
683	FTVWSSR	0	410000	0	0	0	0	0
684	AVLNVPTR	76000	0	0	0	0	0	0
685	MTIDMLLK	0	0	0	108000	0	0	0
686	AIDIAREAK	0	0	30100	0	0	0	0
687	AIEADLARK	0	0	30100	0	0	0	0
688	ALNAITYTR	335000	0	0	0	0	0	0
689	AIDATRLAR	0	0	30100	0	0	0	0
690	SGFSSISVSR	0	248000	0	0	0	0	0
691	AIALWEKR	0	0	30100	0	0	0	0
692	KTNDFAAEVAAQMK	86300	0	0	0	0	0	0
693	DIFAVEFIR	104000	0	0	0	0	0	0
694	VVAIAIER	0	0	0	0	0	7380000	0
695	AIANDVKQK	0	0	30100	0	0	0	0
696	SLSKELR	215000	0	0	0	0	280900	0
697	AIAWLREK	0	0	30100	0	0	0	0
698	TIEGYPAPQR	0	78100	0	0	0	0	0
699	AALLKEWR	0	0	30100	0	0	0	0
700	IAIADILKR	317000	0	0	0	0	0	0
701	AIAERAVEK	0	0	30100	0	0	0	0
702	DIASDLYR	0	0	402000	0	0	411700	0
703	GLQHQVEVRP	0	0	28700	0	0	0	0
704	SQSWYNVLSPTYK	0	0	28700	0	0	0	0
705	FTAHTPCFRSEAGSAGR	0	0	79800	771300	329300	1545000	0
706	LLENFIR	553300	0	0	0	0	0	0
707	AVGWGWLR	0	96900	0	0	0	0	0
708	ALTYYEPELR	0	0	26900	0	0	0	0
709	LLKADPYAR	0	1010000	0	0	0	0	0
710	AIDYEVERQSAAWEDGK	453600	0	0	0	0	0	0
711	SSGQGGARNAALK	0	40700	0	0	0	0	0
712	SFNERAPAK	0	95400	0	0	0	0	0
713	LQHEREMFLNR	0	0	26800	0	0	0	0
714	EMSEFLIK	0	0	23600	0	0	0	0
715	GLISQEQLDR	123000	0	0	0	0	0	0
716	TETGRTSK	270000	0	0	0	0	0	0
717	EYEAMLLK	0	0	23600	0	0	0	0
718	AFDLAGYR	0	122000	0	0	0	0	0
719	EFAYLPEK	0	0	23600	0	0	0	0
720	AAFMVWCR	61600	0	0	0	0	0	0
721	SALLLSPR	0	0	0	0	4060000	0	0
722	EEFMSILK	0	0	23600	0	0	0	0
723	EAYMEILK	0	0	23600	0	0	0	0
724	LGMALGGCR	0	0	23000	0	0	0	0
725	VAVEAPMR	218000	0	0	0	0	0	0
726	EGLFQYR	0	122000	0	0	0	0	0
727	RCLTTPMLLR	225000	0	254200	332700	0	0	0
728	HTAATKVLSR	0	0	21500	0	0	0	0
729	ALQRMGATPR	0	0	21400	0	0	0	0
730	ETEFPQKPR	0	78100	0	0	0	0	0
731	AGEQLPVSSK	24000	0	0	0	0	0	0
732	MLSSAASTLR	19000	0	0	0	0	0	0
733	DEELKYR	6897500	0	0	0	711300	0	0
734	SSDEVKAAR	0	129000	0	0	0	0	0
735	GKGGEPR	0	0	15600	0	0	0	0
736	KAANINSGSSEPNR	0	189000	0	0	0	0	0
737	TVNGGPR	0	0	15600	0	0	0	0
738	SQAVVKGDSR	1570000	0	2435000	0	0	1101000	0
739	LGALFDTRR	22900	0	0	0	0	0	0
740	TVSLISGR	0	0	0	146000	0	280900	0
741	GGKADPR	0	0	15600	0	0	0	0
742	GLILCLWSK	0	0	0	115000	0	0	0
743	GKGADPR	0	0	15600	0	0	0	0
744	LGGHQVTTK	0	0	0	0	0	42100	0
745	VAILFDVGGR	52700	0	0	0	0	0	0
746	FSLICQR	29530000	1994500	1115000	917000	2093000	1148000	0
747	FSLCSIR	395000	8468000	0	0	0	0	0
748	QGGSVPR	0	0	15600	0	0	0	0
749	DEEKYLR	6620800	0	402000	0	711300	0	0
750	IGEAMETKPR	0	78100	0	0	0	0	0
751	ITEIRTMR	0	22900	0	0	0	0	0
752	DKEELYR	5960000	0	0	0	0	0	0
753	DIFVTRDWR	0	68800	0	0	0	0	0
754	AGAADRWLR	24000	0	0	0	0	0	0
755	LLENLFR	476000	0	0	0	0	0	0
756	NQSGWPARMLDK	0	0	11300	0	0	0	0
757	QIALIQESILK	23300	0	0	0	0	0	0
758	TTGMPISIIIR	0	0	10500	0	0	0	0
759	GIPLIQDIR	94300	0	0	0	0	0	0
760	STGTSHSVK	0	49600	0	0	0	0	0
761	MSGIDFKQK	0	8150	0	0	0	0	0
762	AGDSLLLDSR	1570000	0	2435000	2898900	317700	0	0
763	TATASAKGELLR	0	0	10500	0	0	0	0
764	FPLYGTAATAEPTR	144000	0	0	0	0	0	0
765	GINPDLLK	76000	0	0	0	0	0	0
766	ICLTATVDILR	0	0	10500	0	0	0	0
